# Supplementary material for: Large-scale genomic analyses with machine learning uncover predictive patterns associated with fungal phytopathogenic lifestyles and traits
Source: Sci Rep. 2023 Oct 11;13:17203. doi: 10.1038/s41598-023-44005-w (PMC10567782; doi:10.1038/s41598-023-44005-w)
Supplement: Supplementary file 1 — Supplementary Information 1. [file 41598_2023_44005_MOESM1_ESM.xlsx]

## Sheet: FunLifeDB_Reduced
Below is the reduced version of FunLifeDB with the 387 genomes used for analyses in our study. The genomes were either published (publicly available for use), or were used with permission from one of the principal investigators (JGI collaborator). Note that this version of FunLifeDB was frozen in early 2020 - updates to some of the species in MycoCosm may have occurred since the data were entered…
	Taxonomic Classification						Ecology/Lifestyle			Host Type (for pathogenic species)				Phytopathogenic Traits (for plant pathogens)					Notes and References
MycoCosm Portal ID	MycoCosm Genome Name (Species)	Order	Class	Subphylum	Phylum	Index Fungorum Link	Pathogenic	Lifestyle(s)	FUNGuild Nguyen et al. 2016	Plant	Fungus	Vertebrate	Invertebrate	Gymnosperm Host(s)	Angiosperm Host(s)	Stem	Foliar	Roots	Notes	Lifestyle & Trait Reference(s) Reference for every species: Grigoriev et al. 2014	MycoCosm Genome Reference Paper(s)	MycoCosm Genome Link
Acrchr1	Acremonium chrysogenum ATCC 11550	Hypocreales	Sordariomycetes	Pezizomycotina	Ascomycota	http://www.indexfungorum.org/names/NamesRecord.asp?RecordID=308135	UNKNOWN	UNKNOWN	None	UNKNOWN	UNKNOWN	UNKNOWN	UNKNOWN	NA	NA	NA	NA	NA	Originally isolated from coastal seawater in Sardinia. Studied for its production of cephalosporinC - used in the pharmaceuticul industry. ***Cannot find any information on its ecology/nutrition mode.	1. Terfehr, D., Dahlmann, T.A., Specht, T., Zadra, I., K√ºrnsteiner, H., and K√ºck, U. (2014). Genome Sequence and Annotation of Acremonium chrysogenum, Producer of the Œ≤-Lactam Antibiotic Cephalosporin C. Genome Announc. 2, e00948-14.	1. Terfehr, D., Dahlmann, T.A., Specht, T., Zadra, I., K√ºrnsteiner, H., and K√ºck, U. (2014). Genome Sequence and Annotation of Acremonium chrysogenum, Producer of the Œ≤-Lactam Antibiotic Cephalosporin C. Genome Announc. 2, e00948-14.	https://mycocosm.jgi.doe.gov/Acrchr1/Acrchr1.home.html
Beaba1	Beauveria bassiana ARSEF 2860	Hypocreales	Sordariomycetes	Pezizomycotina	Ascomycota	http://www.indexfungorum.org/names/NamesRecord.asp?RecordID=199430	YES	E, P	Pathotroph - Animal Pathogen	NO	NO	NO	YES	NA	NA	NA	NA	NA	Insect pathogen; plant endophyte (mutualism).	1. Xiao, G., Ying, S.-H., Zheng, P., Wang, Z.-L., Zhang, S., Xie, X.-Q., Shang, Y., St. Leger, R.J., Zhao, G.-P., Wang, C., et al. (2012). Genomic perspectives on the evolution of fungal entomopathogenicity in Beauveria bassiana. Sci. Rep. 2, 483.	1. Xiao, G., Ying, S.-H., Zheng, P., Wang, Z.-L., Zhang, S., Xie, X.-Q., Shang, Y., St. Leger, R.J., Zhao, G.-P., Wang, C., et al. (2012). Genomic perspectives on the evolution of fungal entomopathogenicity in Beauveria bassiana. Sci. Rep. 2, 483.	https://mycocosm.jgi.doe.gov/Beaba1/Beaba1.home.html
Chagl_1	Chaetomium globosum CBS 148.51 v1.0	Sordariales	Sordariomycetes	Pezizomycotina	Ascomycota	http://www.indexfungorum.org/names/NamesRecord.asp?RecordID=172545	YES	S, E, O, T	Pathotroph-Saprotroph-Symbiotroph - Dung Saprotroph-Endophyte-Wood Saprotroph	NO	NO	YES	NO	NA	NA	NA	NA	NA	Can be pathogenic to humans; is a beneficial endophyte to plants. Thermophilic, cellulolytic fungus.	1. Cuomo, C.A., Untereiner, C.A., Ma, W.A., Grabherr, L.-J., and Birren, M.W. (2015). Draft genome sequence of the cellulolytic fungus Chaetomium globosum. Genome Announc. 3, e00021-15. Available at: http://dx.doi.org/10.1159/000084979. [Accessed June 21, 2019]. 2. Berka, R.M., Grigoriev, I. V, Otillar, R., Salamov, A., Grimwood, J., Reid, I., Ishmael, N., John, T., Darmond, C., Moisan, M.-C., et…	1. Cuomo, C.A., Untereiner, C.A., Ma, W.A., Grabherr, L.-J., and Birren, M.W. (2015). Draft genome sequence of the cellulolytic fungus Chaetomium globosum. Genome Announc. 3, e00021-15. Available at: http://dx.doi.org/10.1159/000084979. [Accessed June 21, 2019]. 2. Berka, R.M., Grigoriev, I. V, Otillar, R., Salamov, A., Grimwood, J., Reid, I., Ishmael, N., John, T., Darmond, C., Moisan, M.-C., et…	https://mycocosm.jgi.doe.gov/Chagl_1/Chagl_1.home.html
Colch1	Colletotrichum chlorophyti NTL11	Glomerallales	Sordariomycetes	Pezizomycotina	Ascomycota	http://www.indexfungorum.org/names/NamesRecord.asp?RecordID=328610	YES	HB	None	YES	NO	NO	NO	NO	YES	NO	YES	NO	Not associated with other Colletotrichum species complexes - pathogen of herbaceous crops (legumes, tomato, soybean). Infects leaves and seeds. ***Likely a hemibiotroph, but cannot find a specific paper confirming this. Will label as HB tentatively.	1. Gan, P., Narusaka, M., Tsushima, A., Narusaka, Y., Takano, Y., and Shirasu, K. (2017). Draft Genome Assembly of Colletotrichum chlorophyti, a Pathogen of Herbaceous Plants. Genome Announc. 5, e01733-16. Available at: http://www.ncbi.nlm.nih.gov/pubmed/28280027 [Accessed June 26, 2019]. 2. M√ºnch, S., Lingner, U., Floss, D.S., Ludwig, N., Sauer, N., and Deising, H.B. (2008). The hemibiotrophic …	1. Gan, P., Narusaka, M., Tsushima, A., Narusaka, Y., Takano, Y., and Shirasu, K. (2017). Draft Genome Assembly of Colletotrichum chlorophyti, a Pathogen of Herbaceous Plants. Genome Announc. 5, e01733-16. Available at: http://www.ncbi.nlm.nih.gov/pubmed/28280027 [Accessed June 26, 2019].	https://mycocosm.jgi.doe.gov/Colch1/Colch1.home.html
Colfi1	Colletotrichum fioriniae PJ7	Glomerallales	Sordariomycetes	Pezizomycotina	Ascomycota	http://www.indexfungorum.org/names/NamesRecord.asp?RecordID=553097	YES	E, HB	None	YES	NO	NO	YES	NO	YES	YES	YES	NO	Causal agent of anthracnose disease in blueberry plants (Waller et al. 2018); has also been associated with diseases of many other horticultural and agricultural species. Also identified as an entomopathogen of scale insects (Marcelino et al. 2008).	1. Baroncelli, R., Sreenivasaprasad, S., Sukno, S.A., Thon, M.R., and Holub, E. (2014). Draft Genome Sequence of Colletotrichum acutatum Sensu Lato (Colletotrichum fioriniae). Genome Announc. 2, e00112-14. Available at: http://dx.doi.org/10.3852/07-174R. [Accessed June 28, 2019]. 2. Marcelino, J., Giordano, R., Gouli, S., Gouli, V., Parker, B.L., Skinner, M., Tebeest, D., and Cesnik, R. (2008). C…	1. Baroncelli, R., Sreenivasaprasad, S., Sukno, S.A., Thon, M.R., and Holub, E. (2014). Draft Genome Sequence of Colletotrichum acutatum Sensu Lato (Colletotrichum fioriniae). Genome Announc. 2, e00112-14. Available at: http://dx.doi.org/10.3852/07-174R. [Accessed June 28, 2019].	https://mycocosm.jgi.doe.gov/Colfi1/Colfi1.home.html
Colgr1	Colletotrichum graminicola M1.001	Glomerallales	Sordariomycetes	Pezizomycotina	Ascomycota	http://www.indexfungorum.org/names/NamesRecord.asp?RecordID=152270	YES	E, HB	Pathotroph - Plant Pathogen	YES	NO	NO	NO	NO	YES	YES	YES	YES	Causes anthracnose stalk rot and leaf blight of maize, anthracnose of Sorghum, and leaf blight of many tropical and subtropical species.	1. Behr, M., Humbeck, K., Hause, G., Deising, H.B., and Wirsel, S.G.R. (2010). The Hemibiotroph Colletotrichum graminicola Locally Induces Photosynthetically Active Green Islands but Globally Accelerates Senescence on Aging Maize Leaves. MPMI 23, 879-892. Available at: https://apsjournals.apsnet.org/doi/pdf/10.1094/MPMI-23-7-0879 [Accessed June 28, 2019]. 2. O‚ÄôConnell, R.J., Thon, M.R., Hacquar…	1. O‚ÄôConnell, R.J., Thon, M.R., Hacquard, S., Amyotte, S.G., Kleemann, J., Torres, M.F., Damm, U., Buiate, E.A., Epstein, L., Alkan, N., et al. (2012). Lifestyle transitions in plant pathogenic Colletotrichum fungi deciphered by genome and transcriptome analyses. Nat. Genet. 44, 1060-1065. Available at: http://www.nature.com/articles/ng.2372 [Accessed June 28, 2019].	https://mycocosm.jgi.doe.gov/Colgr1/Colgr1.home.html
Colhig2	Colletotrichum higginsianum IMI 349063	Glomerallales	Sordariomycetes	Pezizomycotina	Ascomycota	http://www.indexfungorum.org/names/NamesRecord.asp?RecordID=170378	YES	HB	Pathotroph - Plant Pathogen	YES	NO	NO	NO	NO	YES	YES	YES	NO	Causes anthracnose disease in many species of the Brassicaceae family.	1. Zampounis, A., Pign√©, S., Dallery, J.-F., Wittenberg, A.H.J., Zhou, S., Schwartz, D.C., Thon, M.R., and O‚ÄôConnell, R.J. (2016). Genome Sequence and Annotation of Colletotrichum higginsianum, a Causal Agent of Crucifer Anthracnose Disease. Genome Announc. 4, e00821-16. Available at: http://www.ncbi.nlm.nih.gov/pubmed/27540062 [Accessed June 28, 2019]. 2. O‚ÄôConnell, R.J., Thon, M.R., Hacqua…	1. Zampounis, A., Pign√©, S., Dallery, J.-F., Wittenberg, A.H.J., Zhou, S., Schwartz, D.C., Thon, M.R., and O‚ÄôConnell, R.J. (2016). Genome Sequence and Annotation of Colletotrichum higginsianum, a Causal Agent of Crucifer Anthracnose Disease. Genome Announc. 4, e00821-16. Available at: http://www.ncbi.nlm.nih.gov/pubmed/27540062 [Accessed June 28, 2019]. 2. O‚ÄôConnell, R.J., Thon, M.R., Hacqua…	https://mycocosm.jgi.doe.gov/Colhig2/Colhig2.home.html
Colin1	Colletotrichum incanum MAFF 238712	Glomerallales	Sordariomycetes	Pezizomycotina	Ascomycota	http://www.indexfungorum.org/names/NamesRecord.asp?RecordID=802962	YES	HB	None	YES	NO	NO	NO	NO	YES	YES	YES	NO	Member of the Spaethianum species complex - infects both monocots and dicots.	1. Gan, P., Narusaka, M., Kumakura, N., Tsushima, A., Takano, Y., Narusaka, Y., and Shirasu, K. (2016). Genus-Wide Comparative Genome Analyses of Colletotrichum Species Reveal Specific Gene Family Losses and Gains during Adaptation to Specific Infection Lifestyles. Genome Biol. Evol. 8, 1467-1481. Available at: https://academic.oup.com/gbe/article-lookup/doi/10.1093/gbe/evw089 [Accessed July 1, 2…	1. Gan, P., Narusaka, M., Kumakura, N., Tsushima, A., Takano, Y., Narusaka, Y., and Shirasu, K. (2016). Genus-Wide Comparative Genome Analyses of Colletotrichum Species Reveal Specific Gene Family Losses and Gains during Adaptation to Specific Infection Lifestyles. Genome Biol. Evol. 8, 1467-1481. Available at: https://academic.oup.com/gbe/article-lookup/doi/10.1093/gbe/evw089 [Accessed July 1, 2…	https://mycocosm.jgi.doe.gov/Colin1/Colin1.home.html
Colny1	Colletotrichum nymphaeae SA-01	Glomerallales	Sordariomycetes	Pezizomycotina	Ascomycota	http://www.indexfungorum.org/names/NamesRecord.asp?RecordID=311502	YES	HB	None	YES	NO	NO	YES	NO	YES	YES	YES	YES	Causal agent of anthracnose disease in many commercial crop species; also entomopathogenic (infects scale insects). Member of the C. acutatum species complex (hemibiotrophic).	1. Baroncelli, R., Amby, D.B., Zapparata, A., Sarrocco, S., Vannacci, G., Le Floch, G., Harrison, R.J., Holub, E., Sukno, S.A., Sreenivasaprasad, S., et al. (2016). Gene family expansions and contractions are associated with host range in plant pathogens of the genus Colletotrichum. BMC Genomics 17, 555. Available at: http://bmcgenomics.biomedcentral.com/articles/10.1186/s12864-016-2917-6 [Access…	1. Baroncelli, R., Amby, D.B., Zapparata, A., Sarrocco, S., Vannacci, G., Le Floch, G., Harrison, R.J., Holub, E., Sukno, S.A., Sreenivasaprasad, S., et al. (2016). Gene family expansions and contractions are associated with host range in plant pathogens of the genus Colletotrichum. BMC Genomics 17, 555. Available at: http://bmcgenomics.biomedcentral.com/articles/10.1186/s12864-016-2917-6 [Access…	https://mycocosm.jgi.doe.gov/Colny1/Colny1.home.html
Colorb1	Colletotrichum orbiculare 104-T	Glomerallales	Sordariomycetes	Pezizomycotina	Ascomycota	http://www.indexfungorum.org/names/NamesRecord.asp?RecordID=804706	YES	HB	Pathotroph-Symbiotroph - Endophyte-Plant Pathogen	YES	NO	NO	NO	NO	YES	YES	YES	NO	Originally isolated from cucumber - causes anthracnose disease on cucurbits. Forms lesions on fruit and leaves.	1. Gan, P., Ikeda, K., Irieda, H., Narusaka, M., O‚ÄôConnell, R.J., Narusaka, Y., Takano, Y., Kubo, Y., and Shirasu, K. (2013). Comparative genomic and transcriptomic analyses reveal the hemibiotrophic stage shift of Colletotrichum fungi. New Phytol. 197, 1236-1249. Available at: https://www-jstor-org.ezproxy.library.ubc.ca/stable/pdf/newphytologist.197.4.1236.pdf?refreqid=excelsior%3Ae5a4fb58fa2…	1. Gan, P., Ikeda, K., Irieda, H., Narusaka, M., O‚ÄôConnell, R.J., Narusaka, Y., Takano, Y., Kubo, Y., and Shirasu, K. (2013). Comparative genomic and transcriptomic analyses reveal the hemibiotrophic stage shift of Colletotrichum fungi. New Phytol. 197, 1236-1249. Available at: https://www-jstor-org.ezproxy.library.ubc.ca/stable/pdf/newphytologist.197.4.1236.pdf?refreqid=excelsior%3Ae5a4fb58fa2…	https://mycocosm.jgi.doe.gov/Colorb1/Colorb1.home.html
Color1	Colletotrichum orchidophilum IMI 309357	Glomerallales	Sordariomycetes	Pezizomycotina	Ascomycota	http://www.indexfungorum.org/names/NamesRecord.asp?RecordID=800507	YES	HB	None	YES	NO	NO	NO	NO	YES	YES	YES	NO	Pathogen causing orchid anthracnose - causes black spot disease in vanilla. Very limited literature on this species. ***Likely a hemibiotroph like most other Colletotrichum species, but cannot find a paper explicitly stating this. Will tentatively label as HB.	1. Baroncelli, R., Sukno, S.A., Sarrocco, S., Caf√†, G., Le Floch, G., and Thon, M.R. (2018). Whole-Genome Sequence of the Orchid Anthracnose Pathogen Colletotrichum orchidophilum. MPMI 31, 979-981. Available at: https://doi.org/10.1094/MPMI-03-18-0055-A [Accessed July 1, 2019]. 2. Charron, C., Hubert, J., Minatchy, J., Wilson, V., Chrysot, F., Gerville, S., Ioos, R., Jeandel, C., and Grisoni, M.…	1. Baroncelli, R., Sukno, S.A., Sarrocco, S., Caf√†, G., Le Floch, G., and Thon, M.R. (2018). Whole-Genome Sequence of the Orchid Anthracnose Pathogen Colletotrichum orchidophilum. MPMI 31, 979-981. Available at: https://doi.org/10.1094/MPMI-03-18-0055-A [Accessed July 1, 2019].	https://mycocosm.jgi.doe.gov/Color1/Color1.home.html
Colsa1	Colletotrichum salicis CBS607.94	Glomerallales	Sordariomycetes	Pezizomycotina	Ascomycota	http://www.indexfungorum.org/names/NamesRecord.asp?RecordID=800518	YES	HB	Symbiotroph - Endophyte	YES	NO	NO	NO	YES	YES	YES	YES	NO	Causal agent of anthracnose in many angiosperm genera including Acer, Araucaria, Malus, Populus, Pyrus and especially Salix. Has also been isolated from gymnosperms species such as Araucaria excelsa (Norfolk Island pine - Damm et al., 2012). It does seem to have a preference for woody stems.	1. Damm, U., Cannon, P.F., Woudenberg, J.H.C., and Crous, P.W. (2012). The Colletotrichum acutatum species complex. Stud. Mycol. 73, 37‚Äì113. 2. Baroncelli, R., Amby, D.B., Zapparata, A., Sarrocco, S., Vannacci, G., Le Floch, G., Harrison, R.J., Holub, E., Sukno, S.A., Sreenivasaprasad, S., et al. (2016). Gene family expansions and contractions are associated with host range in plant pathogens o…	1. Baroncelli, R., Amby, D.B., Zapparata, A., Sarrocco, S., Vannacci, G., Le Floch, G., Harrison, R.J., Holub, E., Sukno, S.A., Sreenivasaprasad, S., et al. (2016). Gene family expansions and contractions are associated with host range in plant pathogens of the genus Colletotrichum. BMC Genomics 17, 555. Available at: http://bmcgenomics.biomedcentral.com/articles/10.1186/s12864-016-2917-6 [Access…	https://mycocosm.jgi.doe.gov/Colsa1/Colsa1.home.html
Colsi1	Colletotrichum simmondsii CBS122122	Glomerallales	Sordariomycetes	Pezizomycotina	Ascomycota	http://www.indexfungorum.org/names/NamesRecord.asp?RecordID=515420	YES	E, HB	None	YES	NO	NO	NO	NO	YES	YES	YES	NO	Major causal agent of Colletotrichum leaf disease in rubber trees. Also causes anthracnose disease in many other angiosperm species. Stunt anthracnose on celery caused by C. simmondsii. C. simmondsii behaves as a generalist invader on vegetative and generative parts of strawberry plants. Member of the C. acutatum species complex (hemibiotrophic).	1. Weber, N., Schmitzer, V., Jakopic, J., Mikulic-Petkovsek, M., Stampar, F., Koron, D., and Veberic, R. (2013). Influence of Colletotrichum simmondsii R. G. Shives & Y. P. Tan infection on selected primary and secondary metabolites in strawberry (Fragaria x ananassa Duch.) fruit and runners. Eur. J. Plant Pathol. 136, 281‚Äì290. 2. Fujinaga, M., Yamagishi, N., Ogiso, H., Takeuchi, J., Moriwaki, …	1. Baroncelli, R., Amby, D.B., Zapparata, A., Sarrocco, S., Vannacci, G., Le Floch, G., Harrison, R.J., Holub, E., Sukno, S.A., Sreenivasaprasad, S., et al. (2016). Gene family expansions and contractions are associated with host range in plant pathogens of the genus Colletotrichum. BMC Genomics 17, 555. Available at: http://bmcgenomics.biomedcentral.com/articles/10.1186/s12864-016-2917-6 [Access…	https://mycocosm.jgi.doe.gov/Colsi1/Colsi1.home.html
Colto1	Colletotrichum tofieldiae 0861	Glomerallales	Sordariomycetes	Pezizomycotina	Ascomycota	http://www.indexfungorum.org/names/NamesRecord.asp?RecordID=514645	NO	E	None	NO	NO	NO	NO	NA	NA	NA	NA	NA	Symptomless root endophyte of Arabidopsis thaliana in Spain - has been shown to confer fitness benefits to its hosts.	1. Hiruma, K., Gerlach, N., Sacrist√°n, S., Nakano, R.T., Hacquard, S., Kracher, B., Neumann, U., Ram√≠rez, D., Bucher, M., O‚ÄôConnell, R.J., et al. (2016). Root Endophyte Colletotrichum tofieldiae Confers Plant Fitness Benefits that Are Phosphate Status Dependent. Cell 165, 464-474. Available at: https://www.sciencedirect.com/science/article/pii/S0092867416301301 [Accessed July 1, 2019].	1. Hacquard, S., Kracher, B., Hiruma, K., M√ºnch, P.C., Garrido-Oter, R., Thon, M.R., Weimann, A., Damm, U., Dallery, J.F., Hainaut, M., et al. (2016). Survival trade-offs in plant roots during colonization by closely related beneficial and pathogenic fungi. Nat. Commun. 7.	https://mycocosm.jgi.doe.gov/Colto1/Colto1.home.html
Conlig1	Coniochaeta ligniaria NRRL 30616 v1.0	Coniochaetales	Sordariomycetes	Pezizomycotina	Ascomycota	http://www.indexfungorum.org/names/NamesRecord.asp?RecordID=120790	YES	S, E, O	Pathotroph - Lichen Parasite	NO	NO	YES	NO	NA	NA	NA	NA	NA	Inhabits decaying wood, leaf litter and soil. Isolated as a plant endophyte conferring antifungal properties. Also identified as a human and canine pathogen.	1. Rosa, L.H., Queiroz, S.C.N., Moraes, R.M., Wang, X., Techen, N., Pan, Z., Cantrell, C.L., and Wedge, D.E. (2013). Coniochaeta ligniaria: Antifungal activity of the cryptic endophytic fungus associated with autotrophic tissue cultures of the medicinal plant Smallanthus sonchifolius (Asteraceae). Symbiosis 60, 133‚Äì142. 2. Jim√©nez, D.J., Hector, R.E., Riley, R., Lipzen, A., Kuo, R.C., Amirebra…	1. Jimenez DJ, Hector RE, Riley R, Lipzen A, Kuo RC, Amirebrahimi M, Barry KW, Grigoriev IV, van Elsas JD, Nichols NN Draft Genome Sequence of Coniochaeta ligniaria NRRL 30616, a Lignocellulolytic Fungus for Bioabatement of Inhibitors in Plant Biomass Hydrolysates. Genome Announc. 2017 Jan 26;5(4). pii: 5/4/e01476-16. doi: 10.1128/genomeA.01476-16.	https://mycocosm.jgi.doe.gov/Conlig1/Conlig1.home.html
Conioc1	Coniochaeta sp. 2T2.1 v1.0	Coniochaetales	Sordariomycetes	Pezizomycotina	Ascomycota	-	UNKNOWN	S	Genus listed as Pathotroph-Saprotroph-Symbiotroph	UNKNOWN	UNKNOWN	UNKNOWN	UNKNOWN	NA	NA	NA	NA	NA	Species not yet identified. Isolated from a wheat straw-degrading microbial consortium. Investigated for its role in plant biomass degradation. ***Likely not pathogenic, but as this species has not been identified it is difficult to make a statement regarding pathogenicity.	1. Mondo, S.J., Jim√©nez, D.J., Hector, R.E., Lipzen, A., Yan, M., Labutti, K., Barry, K., Dirk Van Elsas, J., Grigoriev, I. V, and Nichols, N.N. (2019). Genome expansion by allopolyploidization in the fungal strain Coniochaeta 2T2.1 and its exceptional lignocellulolytic machinery. Biotechnol. Biofuels 12, 229.	1. Mondo, S.J., Jim√©nez, D.J., Hector, R.E., Lipzen, A., Yan, M., Labutti, K., Barry, K., Dirk Van Elsas, J., Grigoriev, I. V, and Nichols, N.N. (2019). Genome expansion by allopolyploidization in the fungal strain Coniochaeta 2T2.1 and its exceptional lignocellulolytic machinery. Biotechnol. Biofuels 12, 229.	https://mycocosm.jgi.doe.gov/Conioc1/Conioc1.home.html
Cormi1	Cordyceps militaris CM01	Hypocreales	Sordariomycetes	Pezizomycotina	Ascomycota	http://www.indexfungorum.org/names/NamesRecord.asp?RecordID=237604	YES	P	None	NO	NO	NO	YES	NA	NA	NA	NA	NA	Insect pathogen; valued as ingredient in herbal medicine.	1. Zhang, Y., Zeng, Y., Cui, Y., Liu, H., Dong, C., and Sun, Y. (2020). Structural characterization, antioxidant and immunomodulatory activities of a neutral polysaccharide from Cordyceps militaris cultivated on hull-less barley. Carbohydr. Polym. 235, 115969. Available at: https://doi.org/10.1016/j.carbpol.2020.115969.	1. Zheng, P., Xia, Y., Xiao, G., Xiong, C., Hu, X., Zhang, S., Zheng, H., Huang, Y., Zhou, Y., Wang, S., et al. (2011). Genome sequence of the insect pathogenic fungus Cordyceps militaris, a valued traditional chinese medicine. Genome Biol. 12.	https://mycocosm.jgi.doe.gov/Cormi1/Cormi1.home.html
Crypa2	Cryphonectria parasitica EP155 v2.0	Diaporthales	Sordariomycetes	Pezizomycotina	Ascomycota	http://www.indexfungorum.org/names/NamesRecord.asp?RecordID=312329	YES	S, N	Pathotroph - Plant Pathogen	YES	NO	NO	NO	NO	YES	YES	NO	NO	Causal agent of chestnut blight.	1. Anne Crouch, J., Dawe, A., Aerts, A., Barry, K., Churchill, A.C., Hillman, B.I., Milgroom, M.G., Pangilinan, J., Smith, M., Salamov, A., et al. (2020). Genome sequence of the chestnut blight fungus Cryphonectria parasitica EP155: A fundamental resource for an archetypical invasive plant pathogen. Phytopathology.	1. Anne Crouch, J., Dawe, A., Aerts, A., Barry, K., Churchill, A.C., Hillman, B.I., Milgroom, M.G., Pangilinan, J., Smith, M., Salamov, A., et al. (2020). Genome sequence of the chestnut blight fungus Cryphonectria parasitica EP155: A 2 fundamental resource for an archetypical invasive plant pathogen. Phytopathology.	https://mycocosm.jgi.doe.gov/Crypa2/Crypa2.home.html
Crypo1	Cryptodiaporthe populea CFL2025 v1.0	Diaporthales	Sordariomycetes	Pezizomycotina	Ascomycota	http://www.indexfungorum.org/names/NamesRecord.asp?RecordID=282638	YES	E, N	None	YES	NO	NO	NO	NO	YES	YES	NO	NO	Causes Dothichiza-bark necrosis in poplar.	1. Anselmi, N. (1986). Resurgence of Crytodiaporthe populea in Italy. Bull. OEP/EPPO Bull. 16, 571‚Äì583.	None	https://mycocosm.jgi.doe.gov/Crypo1/Crypo1.home.html
Cytch1	Cytospora chrysosperma CFL2056 v1.0	Diaporthales	Sordariomycetes	Pezizomycotina	Ascomycota	http://www.indexfungorum.org/names/NamesRecord.asp?RecordID=179190	YES	S, E, O, N	Pathotroph - Plant Pathogen	YES	NO	NO	NO	NO	YES	YES	NO	NO	Causal agent of Cytospora canker in hardwood trees. Considered to be a saprophytic species on dead bark that acts opportunistically as a parasite (Biggs and Davis 1982: Histopathology of cankers on Populus caused by Cytospora chrysosperma). Necrotrophic (Su et al. 2018). Also isolated as an endophyte from Populus tremula in northern Spain (Lupo et al. 2001).	1. Biggs, A.R., Davis, D.D., and Merrill, W. (1983). Histopathology of cankers on Populus caused by Cytospora chrysosperma . Can. J. Bot. 61, 563‚Äì574. 2. Lupo, S., Tiscornia, S., and Bettucci, L. (2001). Endophytic fungi from flowers, capsules and seeds of Eucalyptus globulus. Rev. Iberoam. Micol. 18, 38‚Äì41. 3. Su, Y., Li, H.G., Wang, Y., Li, S., Wang, H.L., Yu, L., He, F., Yang, Y., Feng, C.…	None	https://mycocosm.jgi.doe.gov/Cytch1/Cytch1.home.html
DalEC12_1	Daldinia eschscholtzii EC12 v1.0	Xylariales	Sordariomycetes	Pezizomycotina	Ascomycota	http://www.indexfungorum.org/names/NamesRecord.asp?RecordID=544992	NO	E	None	NO	NO	NO	NO	NA	NA	NA	NA	NA	Plant endophyte; arthropod and insect symbiont (associated with mantises).	1. Wu, W., Davis, R.W., Tran-Gyamfi, M.B., Kuo, A., LaButti, K., Mihaltcheva, S., Hundley, H., Chovatia, M., Lindquist, E., Barry, K., et al. (2017). Characterization of four endophytic fungi as potential consolidated bioprocessing hosts for conversion of lignocellulose into advanced biofuels. Appl. Microbiol. Biotechnol. 101, 2603‚Äì2618.	1. Wu, W., Davis, R.W., Tran-Gyamfi, M.B., Kuo, A., LaButti, K., Mihaltcheva, S., Hundley, H., Chovatia, M., Lindquist, E., Barry, K., et al. (2017). Characterization of four endophytic fungi as potential consolidated bioprocessing hosts for conversion of lignocellulose into advanced biofuels. Appl. Microbiol. Biotechnol. 101, 2603‚Äì2618.	https://mycocosm.jgi.doe.gov/DalEC12_1/DalEC12_1.home.html
Diaam1	Diaporthe ampelina UCDDA912	Diaporthales	Sordariomycetes	Pezizomycotina	Ascomycota	http://www.indexfungorum.org/names/NamesRecord.asp?RecordID=802922	YES	E, HB	None	YES	NO	NO	NO	NO	YES	YES	YES	NO	Associated with grapevine trunk disease - causes necrotic lesions on leaves, green stems, and fruit. Can also cause wood cankers in canes, spurs, cordons, and trunk.	1. Barba, P., Lillis, J., Stephen Luce, R., Travadon, R., Osier, M., Baumgartner, K., Wilcox, W.F., Reisch, B.I., and Cadle-Davidson, L. (2018). Two dominant loci determine resistance to Phomopsis cane lesions in F 1 families of hybrid grapevines. 131, 1173‚Äì1189. Available at: https://doi.org/10.1007/s00122-018-3070-1.	1. Morales-Cruz, A., Amrine, K.C., Blanco-Ulate, B., Lawrence, D.P., Travadon, R., Rolshausen, P.E., Baumgartner, K., and Cantu, D. (2015). Distinctive expansion of gene families associated with plant cell wall degradation, secondary metabolism, and nutrient uptake in the genomes of grapevine trunk pathogens. BMC Genomics 16, 1‚Äì22.	https://mycocosm.jgi.doe.gov/Diaam1/Diaam1.home.html
Entma1	Entoleuca mammata CFL468 v1.0	Xylariales	Sordariomycetes	Pezizomycotina	Ascomycota	http://www.indexfungorum.org/names/NamesRecord.asp?RecordID=415807	YES	E, N	None	YES	NO	NO	NO	NO	YES	YES	NO	NO	Causes hypoxylon canker on hardwoods (mostly poplar and willow). Often present as an endophyte (Ostry and Anderson 2009), then acts opportunistically as a necrotrophic pathogen (Barker et al. 2016)	1. Barker, H.L., Smith, D., Stanosz, G., and Lindroth, R.L. (2016). Host genetics and environment shape fungal pathogen incidence on a foundation forest tree species, populus tremuloides. Can. J. For. Res. 46, 1167‚Äì1172. 2. Ostry, M.E., and Anderson, N.A. (2009). Genetics and ecology of the Entoleuca mammata-Populus pathosystem: Implications for aspen improvement and management. For. Ecol. Mana…	None	https://mycocosm.jgi.doe.gov/Entma1/Entma1.home.html
Escweb1	Escovopsis weberi CC031208-10	Hypocreales	Sordariomycetes	Pezizomycotina	Ascomycota	http://www.indexfungorum.org/names/NamesRecord.asp?RecordID=127786	YES	MP	None	NO	YES	NO	NO	NA	NA	NA	NA	NA	Mycoparasitic fungus that attacks the fungal crops of leaf-cutting ants (Leucoagaricus spp.).	1. De Man, T.J.B., Stajich, J.E., Kubicek, C.P., Teiling, C., Chenthamara, K., Atanasova, L., Druzhinina, I.S., Levenkova, N., Birnbaum, S.S.L., Barribeau, S.M., et al. (2016). Small genome of the fungus Escovopsis weberi, a specialized disease agent of ant agriculture. PNAS 113, 3567‚Äì3572.	1. De Man, T.J.B., Stajich, J.E., Kubicek, C.P., Teiling, C., Chenthamara, K., Atanasova, L., Druzhinina, I.S., Levenkova, N., Birnbaum, S.S.L., Barribeau, S.M., et al. (2016). Small genome of the fungus Escovopsis weberi, a specialized disease agent of ant agriculture. PNAS 113, 3567‚Äì3572.	https://mycocosm.jgi.doe.gov/Escweb1/Escweb1.home.html
Eutla1	Eutypa lata UCREL1	Xylariales	Sordariomycetes	Pezizomycotina	Ascomycota	http://www.indexfungorum.org/names/NamesRecord.asp?RecordID=140211	YES	N	Pathotroph - Plant Pathogen	YES	NO	NO	NO	NO	YES	YES	NO	NO	Causes eutypa dieback of grapevines; pathogen to many perennial species - wide host range.	1. Blanco-Ulate, B., Rolshausen, P.E., and Cantu, D. (2013). Draft Genome Sequence of the Grapvine Dieback Fungus Eutypa lata UCR-EL1. Genome Announc. 1.	1. Blanco-Ulate, B., Rolshausen, P.E., and Cantu, D. (2013). Draft Genome Sequence of the Grapvine Dieback Fungus Eutypa lata UCR-EL1. Genome Announc. 1.	https://mycocosm.jgi.doe.gov/Eutla1/Eutla1.home.html
Fusfu1	Fusarium fujikuroi IMI 58289	Hypocreales	Sordariomycetes	Pezizomycotina	Ascomycota	http://www.indexfungorum.org/names/NamesRecord.asp?RecordID=314213	YES	N	None	YES	NO	NO	NO	NO	YES	YES	YES	YES	Causes Bakanae disease of rice - spread mainly through infected seeds. Also associated with stem rot in other species.	1. Amatulli, M.T., Spadaro, D., Gullino, M.L., and Garibaldi, A. (2012). Conventional and real-time PCR for the identification of Fusarium fujikuroi and Fusarium proliferatum from diseased rice tissues and seeds. Eur. J. Plant Pathol. 134, 401‚Äì408.	1. Wiemann, P., Siebar, C.M.K., von Bargen, K.W., Studt, L., Neihaus, E.-M., Bergner, S. V, Connolly, L.R., Fischer, A., Reuter, G., Kleigrewe, K., et al. (2013). Deciphering the Cryptic Genome: Genomw-wide Analyses of the Rice Pathogen Fusarium fujikuroi Reveal Complex Regultiona of Secondary Metabolism and Novel Metabolites. PLoS Pathog. 9.	https://mycocosm.jgi.doe.gov/Fusfu1/Fusfu1.home.html
Fusgr1	Fusarium graminearum PH-1 v1.0	Hypocreales	Sordariomycetes	Pezizomycotina	Ascomycota	http://www.indexfungorum.org/names/NamesRecord.asp?RecordID=200256	YES	S, HB	Pathotroph - Plant Pathogen	YES	NO	NO	NO	NO	YES	YES	YES	NO	Causal agent of fusarium head blight in wheat and barley and other cereal species.	1. Goswami, R.S., and Kistler, H.C. (2004). Heading for disaster: Fusarium graminearum on cereal crops. Mol. Plant Pathol. 5, 515‚Äì525.	1. Cuomo, C.A., G√ºldener, U., Xu, J., Trail, F., Turgeon, B.G., Pietro, A. Di, Walton, J.D., Ma, L., Baker, S.E., Rep, M., et al. (2007). The Fusarium graminearum Genome Reveals a Link Between Localized Polymorphism and Pathogen Specialization. Science (80-. ). 317, 1400‚Äì1403.	https://mycocosm.jgi.doe.gov/Fusgr1/Fusgr1.home.html
FusoxFo47	Fusarium oxysporum Fo47	Hypocreales	Sordariomycetes	Pezizomycotina	Ascomycota	http://www.indexfungorum.org/names/NamesRecord.asp?RecordID=218372	UNKNOWN	S, HB	Pathotroph-Saprotroph-Symbiotroph - Animal Pathogen-Endophyte-Plant Pathogen-Wood Saprotroph	UNKNOWN	UNKNOWN	UNKNOWN	UNKNOWN	NA	NA	NA	NA	NA	Vascular wilt pathogen of many crops that forms a large species complex (FOSC). ***The pathogenicity depends on the specific strain of this species - it is not clear where this strain was isolated from (in the genome paper the host is listed as blank).	1. Fravel, D., Olivain, C., and Alabouvette, C. (2003). Fusarium oxysporum and its biocontrol. New Phytol. 157, 493‚Äì502. 2. Roy, A., Jayaprakash, A., Rajeswary T, R., Annamalai, A., and Lakshmi, P.T.V. (2020). Genome-wide annotation, comparison and functional genomics of carbohydrate-active enzymes in legumes infecting Fusarium oxysporum formae speciales. Mycology 11, 56‚Äì70. 3. Thatcher, L.F.…	1. Deiulio, C.A., Guo, G.A., Zhang, L., Goldberg, Y.M., Kistler, J.M., and Ma, H.C. (2018). Kinome Expansion in the Fusarium oxysporum Species Complex Driven by Accessory Chromosomes. mSphere 3, e00231-18.	https://mycocosm.jgi.doe.gov/FusoxFo47/FusoxFo47.home.html
Fusox32931	Fusarium oxysporum NRRL 32931	Hypocreales	Sordariomycetes	Pezizomycotina	Ascomycota	http://www.indexfungorum.org/names/NamesRecord.asp?RecordID=218372	UNKNOWN	S, HB	Pathotroph-Saprotroph-Symbiotroph - Animal Pathogen-Endophyte-Plant Pathogen-Wood Saprotroph	UNKNOWN	UNKNOWN	UNKNOWN	UNKNOWN	NA	NA	NA	NA	NA	Vascular wilt pathogen of many crops that forms a large species complex (FOSC). ***The pathogenicity depends on the specific strain of this species - this strain was isolated a human so it likely acts as an opportunistic pathogen in immunocompromised humans.	1. Fravel, D., Olivain, C., and Alabouvette, C. (2003). Fusarium oxysporum and its biocontrol. New Phytol. 157, 493‚Äì502. 2. Roy, A., Jayaprakash, A., Rajeswary T, R., Annamalai, A., and Lakshmi, P.T.V. (2020). Genome-wide annotation, comparison and functional genomics of carbohydrate-active enzymes in legumes infecting Fusarium oxysporum formae speciales. Mycology 11, 56‚Äì70. 3. Thatcher, L.F.…	1. Deiulio, C.A., Guo, G.A., Zhang, L., Goldberg, Y.M., Kistler, J.M., and Ma, H.C. (2018). Kinome Expansion in the Fusarium oxysporum Species Complex Driven by Accessory Chromosomes. mSphere 3, e00231-18.	https://mycocosm.jgi.doe.gov/Fusox32931/Fusox32931.home.html
Fusoxcon1	Fusarium oxysporum f. sp. conglutinans race 2 54008 (PHW808)	Hypocreales	Sordariomycetes	Pezizomycotina	Ascomycota	http://www.indexfungorum.org/names/NamesRecord.asp?RecordID=123959	YES	S, HB	None	YES	NO	NO	NO	NO	YES	YES	YES	YES	Isolated from brassica (Deiulio et al. 2018) - causal agent of Cabbage Fusarium Wilt (CFW) disease.	1. Fravel, D., Olivain, C., and Alabouvette, C. (2003). Fusarium oxysporum and its biocontrol. New Phytol. 157, 493‚Äì502. 2. Roy, A., Jayaprakash, A., Rajeswary T, R., Annamalai, A., and Lakshmi, P.T.V. (2020). Genome-wide annotation, comparison and functional genomics of carbohydrate-active enzymes in legumes infecting Fusarium oxysporum formae speciales. Mycology 11, 56‚Äì70. 3. Liu, X., Zhao,…	1. Deiulio, C.A., Guo, G.A., Zhang, L., Goldberg, Y.M., Kistler, J.M., and Ma, H.C. (2018). Kinome Expansion in the Fusarium oxysporum Species Complex Driven by Accessory Chromosomes. mSphere 3, e00231-18.	https://mycocosm.jgi.doe.gov/Fusoxcon1/Fusoxcon1.home.html
Fusoxcub1	Fusarium oxysporum f. sp. cubense tropical race 4 54006 (II5)	Hypocreales	Sordariomycetes	Pezizomycotina	Ascomycota	http://www.indexfungorum.org/names/NamesRecord.asp?RecordID=100056	YES	S, HB	None	YES	NO	NO	NO	NO	YES	YES	YES	YES	Banana root pathogen - soilborne pathogen that infects through the roots, and eventually spreads to the stem and leaves (Liu et al., 2020). Isolated from banana (Deiulio et al. 2018).	1. Fravel, D., Olivain, C., and Alabouvette, C. (2003). Fusarium oxysporum and its biocontrol. New Phytol. 157, 493‚Äì502. 2. Roy, A., Jayaprakash, A., Rajeswary T, R., Annamalai, A., and Lakshmi, P.T.V. (2020). Genome-wide annotation, comparison and functional genomics of carbohydrate-active enzymes in legumes infecting Fusarium oxysporum formae speciales. Mycology 11, 56‚Äì70. 3. Liu, S., Li, J…	1. Deiulio, C.A., Guo, G.A., Zhang, L., Goldberg, Y.M., Kistler, J.M., and Ma, H.C. (2018). Kinome Expansion in the Fusarium oxysporum Species Complex Driven by Accessory Chromosomes. mSphere 3, e00231-18.	https://mycocosm.jgi.doe.gov/Fusoxcub1/Fusoxcub1.home.html
Fusox2	Fusarium oxysporum f. sp. lycopersici 4287 v2	Hypocreales	Sordariomycetes	Pezizomycotina	Ascomycota	http://www.indexfungorum.org/names/NamesRecord.asp?RecordID=416243	YES	S, HB	None	YES	NO	NO	NO	NO	YES	YES	YES	YES	Forma specialis of F. oxysporum that causes vascular wilt of tomato plants.	1. Fravel, D., Olivain, C., and Alabouvette, C. (2003). Fusarium oxysporum and its biocontrol. New Phytol. 157, 493‚Äì502. 2. Roy, A., Jayaprakash, A., Rajeswary T, R., Annamalai, A., and Lakshmi, P.T.V. (2020). Genome-wide annotation, comparison and functional genomics of carbohydrate-active enzymes in legumes infecting Fusarium oxysporum formae speciales. Mycology 11, 56‚Äì70. 3. Alabouvette, C…	1. Ma, L.J., Van Der Does, H.C., Borkovich, K.A., Coleman, J.J., Daboussi, M.J., Di Pietro, A., Dufresne, M., Freitag, M., Grabherr, M., Henrissat, B., et al. (2010). Comparative genomics reveals mobile pathogenicity chromosomes in Fusarium. Nature 464, 367‚Äì373.	https://mycocosm.jgi.doe.gov/Fusox2/Fusox2.home.html
Fusoxlyc1	Fusarium oxysporum f. sp. lycopersici MN25 (FoMN25) NRRL 54003	Hypocreales	Sordariomycetes	Pezizomycotina	Ascomycota	http://www.indexfungorum.org/names/NamesRecord.asp?RecordID=416243	YES	S, HB	None	YES	NO	NO	NO	NO	YES	YES	YES	YES	***Duplicate species. Forma specialis of F. oxysporum that causes vascular wilt of tomato plants.	1. Fravel, D., Olivain, C., and Alabouvette, C. (2003). Fusarium oxysporum and its biocontrol. New Phytol. 157, 493‚Äì502. 2. Roy, A., Jayaprakash, A., Rajeswary T, R., Annamalai, A., and Lakshmi, P.T.V. (2020). Genome-wide annotation, comparison and functional genomics of carbohydrate-active enzymes in legumes infecting Fusarium oxysporum formae speciales. Mycology 11, 56‚Äì70. 3. Alabouvette, C…	1. Deiulio, C.A., Guo, G.A., Zhang, L., Goldberg, Y.M., Kistler, J.M., and Ma, H.C. (2018). Kinome Expansion in the Fusarium oxysporum Species Complex Driven by Accessory Chromosomes. mSphere 3, e00231-18.	https://mycocosm.jgi.doe.gov/Fusoxlyc1/Fusoxlyc1.home.html
Fusoxmel1	Fusarium oxysporum f. sp. melonis (FoMelon) NRRL 26406	Hypocreales	Sordariomycetes	Pezizomycotina	Ascomycota	http://www.indexfungorum.org/names/NamesRecord.asp?RecordID=100060	YES	S, HB	None	YES	NO	NO	NO	NO	YES	YES	YES	YES	Causes wilt disease on melon plants. ***Could not find any papers explicitly identifying F. oxysporum f. sp. melonis as a hemibiotroph, but it behaves very similar to the other formae speciales as a pathogen, so it is very likely also a hemibiotroph. Tentatively labeled as HB.	1. Fravel, D., Olivain, C., and Alabouvette, C. (2003). Fusarium oxysporum and its biocontrol. New Phytol. 157, 493‚Äì502. 2. Roy, A., Jayaprakash, A., Rajeswary T, R., Annamalai, A., and Lakshmi, P.T.V. (2020). Genome-wide annotation, comparison and functional genomics of carbohydrate-active enzymes in legumes infecting Fusarium oxysporum formae speciales. Mycology 11, 56‚Äì70. 3. Thatcher, L.F.…	1. Ma, L.J., Shea, T., Young, S., Zeng, Q., and Corby Kistler, H. (2014). Genome sequence of Fusarium oxysporum f. sp. melonis strain NRRL 26406, a fungus causing wilt disease on melon. Genome Announc. 2, e00730-14.	https://mycocosm.jgi.doe.gov/Fusoxmel1/Fusoxmel1.home.html
Fusoxpis1	Fusarium oxysporum f. sp. pisi HDV247	Hypocreales	Sordariomycetes	Pezizomycotina	Ascomycota	http://www.indexfungorum.org/names/NamesRecord.asp?RecordID=416247	YES	S, HB	None	YES	NO	NO	NO	NO	YES	YES	YES	YES	Causes wilt disease on Pisum spp. (pea plants). ***Could not find any papers explicitly identifying F. oxysporum f. sp. pisi as a hemibiotroph, but it behaves very similar to the other formae speciales as a pathogen, so it is very likely also a hemibiotroph. Tentatively labeled as HB.	1. Fravel, D., Olivain, C., and Alabouvette, C. (2003). Fusarium oxysporum and its biocontrol. New Phytol. 157, 493‚Äì502. 2. Roy, A., Jayaprakash, A., Rajeswary T, R., Annamalai, A., and Lakshmi, P.T.V. (2020). Genome-wide annotation, comparison and functional genomics of carbohydrate-active enzymes in legumes infecting Fusarium oxysporum formae speciales. Mycology 11, 56‚Äì70. 3. Thatcher, L.F.…	1. Williams, A.H., Sharma, M., Thatcher, L.F., Azam, S., Hane, J.K., Sperschneider, J., Kidd, B.N., Anderson, J.P., Ghosh, R., Garg, G., et al. (2016). Comparative genomics and prediction of conditionally dispensable sequences in legume-infecting Fusarium oxysporum formae speciales facilitates identification of candidate effectors. BMC Genomics 171, 191.	https://mycocosm.jgi.doe.gov/Fusoxpis1/Fusoxpis1.home.html
Fusoxrad1	Fusarium oxysporum f. sp. radicis-lycopersici 26381 (CL57)	Hypocreales	Sordariomycetes	Pezizomycotina	Ascomycota	http://www.indexfungorum.org/names/NamesRecord.asp?RecordID=348155	YES	S, HB	None	YES	NO	NO	NO	NO	YES	NO	NO	YES	Soil-borne pathogen that causes crown root rot on tomato plants. Unlike F. oxysporum f. sp. lycopersici, radicis-lycopersici does not move through the vascular system of the stem (Menzies et al., 1990). ***Could not find any papers explicitly identifying F. oxysporum radicis-lycopersici as a hemibiotroph, but it behaves very similar to the other formae speciales as a pathogen, so it is very likel…	1. Fravel, D., Olivain, C., and Alabouvette, C. (2003). Fusarium oxysporum and its biocontrol. New Phytol. 157, 493‚Äì502. 2. Roy, A., Jayaprakash, A., Rajeswary T, R., Annamalai, A., and Lakshmi, P.T.V. (2020). Genome-wide annotation, comparison and functional genomics of carbohydrate-active enzymes in legumes infecting Fusarium oxysporum formae speciales. Mycology 11, 56‚Äì70. 3. Thatcher, L.F.…	1. Deiulio, C.A., Guo, G.A., Zhang, L., Goldberg, Y.M., Kistler, J.M., and Ma, H.C. (2018). Kinome Expansion in the Fusarium oxysporum Species Complex Driven by Accessory Chromosomes. mSphere 3, e00231-18.	https://mycocosm.jgi.doe.gov/Fusoxrad1/Fusoxrad1.home.html
Fusoxrap1	Fusarium oxysporum f. sp. raphani 54005	Hypocreales	Sordariomycetes	Pezizomycotina	Ascomycota	http://www.indexfungorum.org/names/NamesRecord.asp?RecordID=445909	YES	S, HB	None	YES	NO	NO	NO	NO	YES	YES	YES	YES	Causes Fusarium wilt on radish plants. ***Could not find any papers explicitly identifying F. oxysporum f. sp. pisi as a hemibiotroph, but it behaves very similar to the other formae speciales as a pathogen, so it is very likely also a hemibiotroph. Tentatively labeled as HB.	1. Fravel, D., Olivain, C., and Alabouvette, C. (2003). Fusarium oxysporum and its biocontrol. New Phytol. 157, 493‚Äì502. 2. Roy, A., Jayaprakash, A., Rajeswary T, R., Annamalai, A., and Lakshmi, P.T.V. (2020). Genome-wide annotation, comparison and functional genomics of carbohydrate-active enzymes in legumes infecting Fusarium oxysporum formae speciales. Mycology 11, 56‚Äì70. 3. Thatcher, L.F.…	1. Deiulio, C.A., Guo, G.A., Zhang, L., Goldberg, Y.M., Kistler, J.M., and Ma, H.C. (2018). Kinome Expansion in the Fusarium oxysporum Species Complex Driven by Accessory Chromosomes. mSphere 3, e00231-18.	https://mycocosm.jgi.doe.gov/Fusoxrap1/Fusoxrap1.home.html
Fusoxvas1	Fusarium oxysporum f. sp. vasinfectum 25433 (Cotton)	Hypocreales	Sordariomycetes	Pezizomycotina	Ascomycota	http://www.indexfungorum.org/names/NamesRecord.asp?RecordID=100061	YES	S, HB	None	YES	NO	NO	NO	NO	YES	YES	YES	YES	Causes Fusarium wilt disease on cotton. ***Could not find any papers explicitly identifying F. oxysporum f. sp. pisi as a hemibiotroph, but it behaves very similar to the other formae speciales as a pathogen, so it is very likely also a hemibiotroph. Tentatively labeled as HB.	1. Fravel, D., Olivain, C., and Alabouvette, C. (2003). Fusarium oxysporum and its biocontrol. New Phytol. 157, 493‚Äì502. 2. Roy, A., Jayaprakash, A., Rajeswary T, R., Annamalai, A., and Lakshmi, P.T.V. (2020). Genome-wide annotation, comparison and functional genomics of carbohydrate-active enzymes in legumes infecting Fusarium oxysporum formae speciales. Mycology 11, 56‚Äì70. 3. Thatcher, L.F.…	1. Deiulio, C.A., Guo, G.A., Zhang, L., Goldberg, Y.M., Kistler, J.M., and Ma, H.C. (2018). Kinome Expansion in the Fusarium oxysporum Species Complex Driven by Accessory Chromosomes. mSphere 3, e00231-18.	https://mycocosm.jgi.doe.gov/Fusoxvas1/Fusoxvas1.home.html
Fusps1	Fusarium pseudograminearum CS3096	Hypocreales	Sordariomycetes	Pezizomycotina	Ascomycota	http://www.indexfungorum.org/names/NamesRecord.asp?RecordID=460635	YES	S, N	Pathotroph - Plant Pathogen	YES	NO	NO	NO	NO	YES	YES	YES	YES	Causal agent of crown rot of wheat. Very similar to F. graminearum, but differs in that it is soil-borne, and infects different tissues - F. pseudograminearum primarily infects the crown and not the head.	1. Aoki, T., and O‚ÄôDonnell, K. (1999). Morphological and molecular characterization of Fusarium pseudograminearum sp. nov., formerly recognized as the Group 1 population of F. graminearum . Mycologia 91, 597‚Äì609. 2. Desmond, O.J., Edgar, C.I., Manners, J.M., Maclean, D.J., Schenk, P.M., and Kazan, K. (2006). Methyl jasmonate induced gene expression in wheat delays symptom development by the c…	1. Gardiner, D.M., McDonald, M.C., Covarelli, L., Solomon, P.S., Rusu, A.G., Marshall, M., Kazan, K., Chakraborty, S., McDonald, B.A., and Manners, J.M. (2012). Comparative Pathogenomics Reveals Horizontally Acquired Novel Virulence Genes in Fungi Infecting Cereal Hosts. PLoS Pathog. 8.	https://mycocosm.jgi.doe.gov/Fusps1/Fusps1.home.html
Fusso1	Fusarium solani FSSC 5 v1.0	Hypocreales	Sordariomycetes	Pezizomycotina	Ascomycota	http://www.indexfungorum.org/names/NamesRecord.asp?RecordID=190352	YES	S, E, O, HB	Pathotroph-Saprotroph-Symbiotroph - Animal Pathogen-Endophyte-Plant Pathogen-Wood Saprotroph	YES	UNKNOWN	YES	UNKNOWN	UNKNOWN	YES	UNKNOWN	YES	YES	*** F. solani is a large species complex (FSSC) that displays a large diversity of lifestyles and pathogenicity among different isolates. FSSC 5 was isolated as a root endophyte from healthy Arabidopsis thaliana plants. Some species of this complex have been known to cause mycoses in humans. FSSC species also cause root rot, dieback, and wilt in bean plants (Souza et al., 2011). Difficult to clas…	1. O‚ÄôDonnell, K. (2000). Molecular phylogeny of the Nectria haematococca-Fusarium solani species complex . Mycologia 92, 919‚Äì938. 2. Zhang, N., O‚ÄôDonnell, K., Sutton, D.A., Nalim, F.A., Summerbell, R.C., Padhye, A.A., and Geiser, D.M. (2006). Members of the Fusarium solani species complex that cause infections in both humans and plants are common in the environment. J. Clin. Microbiol. 44, …	None	https://mycocosm.jgi.doe.gov/Fusso1/Fusso1.home.html
Fusve2	Fusarium verticillioides 7600 v2	Hypocreales	Sordariomycetes	Pezizomycotina	Ascomycota	http://www.indexfungorum.org/names/NamesRecord.asp?RecordID=314223	YES	E, N, O	Pathotroph-Symbiotroph - Animal Pathogen-Endophyte-Plant Pathogen	YES	NO	YES	NO	NO	YES	YES	NO	YES	Pathogen of maize - displays both endophytic and necrotrophic phases. Produces powerful mycotoxins that can have adverse health effects on humans and other mammals.	1. Blacutt, A.A., Gold, S.E., Voss, K.A., Gao, M., and Glenn, A.E. (2018). Fusarium verticillioides: Advancements in understanding the toxicity, virulence, and niche adaptations of a model mycotoxigenic pathogen of maize. Phytopathology 108, 312‚Äì326. 2. Nucci, M., and Anaissie, E. (2007). Fusarium infections in immunocompromised patients. Clin. Microbiol. Rev. 20, 695‚Äì704.	1. Ma, L.J., Van Der Does, H.C., Borkovich, K.A., Coleman, J.J., Daboussi, M.J., Di Pietro, A., Dufresne, M., Freitag, M., Grabherr, M., Henrissat, B., et al. (2010). Comparative genomics reveals mobile pathogenicity chromosomes in Fusarium. Nature 464, 367‚Äì373. 2. Cuomo, C.A., G√ºldener, U., Xu, J., Trail, F., Turgeon, B.G., Pietro, A. Di, Walton, J.D., Ma, L., Baker, S.E., Rep, M., et al. (20…	https://mycocosm.jgi.doe.gov/Fusve2/Fusve2.home.html
Gaegr1	Gaeumannomyces graminis var. tritici R3-111a-1	Magnaporthales	Sordariomycetes	Pezizomycotina	Ascomycota	http://www.indexfungorum.org/names/NamesRecord.asp?RecordID=352824	YES	S, N	Pathotroph - Plant Pathogen	YES	NO	NO	NO	NO	YES	YES	NO	YES	Causal agent of take-all disease in wheat and barley. Soilborne pathogen that infects plants through the roots and then spreads up through the stem, disrupting nutrient flow and killing the plant (Kang et al., 2019).	1. Okagaki, L.H., Nunes, C.C., Sailsbery, J., Clay, B., Brown, D., John, T., Oh, Y., Young, N., Fitzgerald, M., Haas, B.J., et al. (2015). Genome sequences of three phytopathogenic species of the magnaporthaceae family of fungi. G3 Genes, Genomes, Genet. 5, 2539‚Äì2545. 2. Kang, X., Wang, L., Guo, Y., Zain Ul Arifeen, M., Cai, X., Xue, Y., Bu, Y., Wang, G., and Liu, C. (2019). A Comparative Trans…	1. Okagaki, L.H., Nunes, C.C., Sailsbery, J., Clay, B., Brown, D., John, T., Oh, Y., Young, N., Fitzgerald, M., Haas, B.J., et al. (2015). Genome sequences of three phytopathogenic species of the magnaporthaceae family of fungi. G3 Genes, Genomes, Genet. 5, 2539‚Äì2545.	https://mycocosm.jgi.doe.gov/Gaegr1/Gaegr1.home.html
Gloac1	Glomerella acutata (Colletotrichum fioriniae MH 18) v1.0	Glomerallales	Sordariomycetes	Pezizomycotina	Ascomycota	http://www.indexfungorum.org/names/NamesRecord.asp?RecordID=507440	YES	E, S, HB, P	None	YES	NO	NO	YES	YES	YES	YES	YES	NO	***Glomerella acutata is the teleomorph of Colletotrichum acutatum var. fiorinae. Entomopathogen: associated with infection of scale insects.	1. Marcelino, J., Giordano, R., Gouli, S., Gouli, V., Parker, B.L., Skinner, M., TeBeest, D., and Cesnik, R. (2008). Colletotrichum acutatum var. fioriniae (teleomorph: Glomerella acutata var. fioriniae var. nov.) infection of a scale insect. Mycologia 100, 353‚Äì374. 2. Guerber, J.C., and Correll, J.C. (2001). Characterization of Glomerella acutata, the teleomorph of Colletotrichum acutatum. Myc…	None	https://mycocosm.jgi.doe.gov/Gloac1/Gloac1.home.html
Gloci1	Glomerella cingulata 23 (Colletotrichum gloeosporioides 23) v1.0	Glomerallales	Sordariomycetes	Pezizomycotina	Ascomycota	http://www.indexfungorum.org/names/NamesRecord.asp?RecordID=245491	YES	E, HB	Pathotroph-Symbiotroph - Endophyte-Plant Pathogen	YES	NO	NO	NO	NO	YES	NO	YES	NO	Teleomorph of Colletotrichum gloeosporioides. Endophyte and pathogen of tropical crops and trees. Causes anthracnose disease. Causal agent of Glomerella leaf spot of apples.	1. Taylor, J. (1971). A Nectroic Leaf Blotch and Fruit Rot of Apple Caused by a Strain of Glomerella cingulata. Phytop 61. 2. Rodriguez, R.J., and Yoder, O.C. (1987). Selectable genes for transformation of the fungal plant pathogen Glomerella cingulata f. sp. phaseoli (Colletotrichum lindemuthianum). Gene 54, 73‚Äì81.	None	https://mycocosm.jgi.doe.gov/Gloci1/Gloci1.home.html
Grocl1	Grosmannia clavigera kw1407	Ophiostomatales	Sordariomycetes	Pezizomycotina	Ascomycota	http://www.indexfungorum.org/names/NamesRecord.asp?RecordID=500813	YES	N	None	YES	NO	NO	NO	YES	NO	YES	NO	NO	Mountain pine beetle symbiont; blue stain fungus; pathogenic to pine species. Infection is facilitated by mountain pine beetles invading host tissue.	1. Alamouti, S.M., Wang, V., Diguistini, S., Six, D.L., Bohlmann, J., Hamelin, R.C., Feau, N., and Breuil, C. (2011). Gene genealogies reveal cryptic species and host preferences for the pine fungal pathogen Grosmannia clavigera. Mol. Ecol. 20, 2581‚Äì2602.	1. DiGuistini, S., Wang, Y., Liao, N.Y., Taylor, G., Tanguay, P., Feau, N., Henrissat, B., Chan, S.K., Hesse-Orce, U., Alamouti, S.M., et al. (2011). Genome and transcriptome analyses of the mountain pine beetle-fungal symbiont Grosmannia clavigera, a lodgepole pine pathogen. Proc. Natl. Acad. Sci. U. S. A. 108, 2504‚Äì2509.	https://mycocosm.jgi.doe.gov/Grocl1/Grocl1.home.html
HypCI4A_1	Hypoxylon sp. CI-4A v1.0	Xylariales	Sordariomycetes	Pezizomycotina	Ascomycota	-	NO	E, S	Genus listed as Saprotroph - Undefined Saprotroph	NO	NO	NO	NO	NA	NA	NA	NA	NA	***Hypoxylon is the perfect stage, Nodulosporium sp. is the imperfect stage. Endophytic fungus that produces fuel related hydrocarbons. Isolated as endophytic and saprotrophic, but all three Hypoxylon species have copies of genes associated with fungal pathogenicity. Difficult to find additional information on them.	1. Wu, W., Davis, R.W., Tran-Gyamfi, M.B., Kuo, A., LaButti, K., Mihaltcheva, S., Hundley, H., Chovatia, M., Lindquist, E., Barry, K., et al. (2017). Characterization of four endophytic fungi as potential consolidated bioprocessing hosts for conversion of lignocellulose into advanced biofuels. Appl. Microbiol. Biotechnol. 101, 2603‚Äì2618. 2. Gazis, R., Kuo, A., Riley, R., LaButti, K., Lipzen, A.…	1. Wu, W., Davis, R.W., Tran-Gyamfi, M.B., Kuo, A., LaButti, K., Mihaltcheva, S., Hundley, H., Chovatia, M., Lindquist, E., Barry, K., et al. (2017). Characterization of four endophytic fungi as potential consolidated bioprocessing hosts for conversion of lignocellulose into advanced biofuels. Appl. Microbiol. Biotechnol. 101, 2603‚Äì2618.	https://mycocosm.jgi.doe.gov/HypCI4A_1/HypCI4A_1.home.html
HypCO275_1	Hypoxylon sp. CO27-5 v1.0	Xylariales	Sordariomycetes	Pezizomycotina	Ascomycota	-	NO	E, S	Genus listed as Saprotroph - Undefined Saprotroph	NO	NO	NO	NO	NA	NA	NA	NA	NA	Endophytic fungus that produces fuel related hydrocarbons. Isolated as endophytic and saprotrophic, but all three Hypoxylon species have copies of genes associated with fungal pathogenicity. Difficult to find additional information on them.	1. Wu, W., Davis, R.W., Tran-Gyamfi, M.B., Kuo, A., LaButti, K., Mihaltcheva, S., Hundley, H., Chovatia, M., Lindquist, E., Barry, K., et al. (2017). Characterization of four endophytic fungi as potential consolidated bioprocessing hosts for conversion of lignocellulose into advanced biofuels. Appl. Microbiol. Biotechnol. 101, 2603‚Äì2618. 2. Gazis, R., Kuo, A., Riley, R., LaButti, K., Lipzen, A.…	1. Wu, W., Davis, R.W., Tran-Gyamfi, M.B., Kuo, A., LaButti, K., Mihaltcheva, S., Hundley, H., Chovatia, M., Lindquist, E., Barry, K., et al. (2017). Characterization of four endophytic fungi as potential consolidated bioprocessing hosts for conversion of lignocellulose into advanced biofuels. Appl. Microbiol. Biotechnol. 101, 2603‚Äì2618.	https://mycocosm.jgi.doe.gov/HypCO275_1/HypCO275_1.home.html
HypEC38_3	Hypoxylon sp. EC38 v3.0	Xylariales	Sordariomycetes	Pezizomycotina	Ascomycota	-	NO	E, S	Genus listed as Saprotroph - Undefined Saprotroph	NO	NO	NO	NO	NA	NA	NA	NA	NA	Endophytic fungus that produces fuel related hydrocarbons. Isolated as endophytic and saprotrophic, but all three Hypoxylon species have copies of genes associated with fungal pathogenicity. Difficult to find additional information on them.	1. Wu, W., Davis, R.W., Tran-Gyamfi, M.B., Kuo, A., LaButti, K., Mihaltcheva, S., Hundley, H., Chovatia, M., Lindquist, E., Barry, K., et al. (2017). Characterization of four endophytic fungi as potential consolidated bioprocessing hosts for conversion of lignocellulose into advanced biofuels. Appl. Microbiol. Biotechnol. 101, 2603‚Äì2618. 2. Gazis, R., Kuo, A., Riley, R., LaButti, K., Lipzen, A.…	1. Wu, W., Davis, R.W., Tran-Gyamfi, M.B., Kuo, A., LaButti, K., Mihaltcheva, S., Hundley, H., Chovatia, M., Lindquist, E., Barry, K., et al. (2017). Characterization of four endophytic fungi as potential consolidated bioprocessing hosts for conversion of lignocellulose into advanced biofuels. Appl. Microbiol. Biotechnol. 101, 2603‚Äì2618.	https://mycocosm.jgi.doe.gov/HypEC38_3/HypEC38_3.home.html
Ilysp1	Ilyonectria sp. v1.0	Hypocreales	Sordariomycetes	Pezizomycotina	Ascomycota	-	UNKNOWN	E	Genus listed as Pathotroph - Plant Pathogen	UNKNOWN	UNKNOWN	UNKNOWN	UNKNOWN	NA	NA	NA	NA	NA	Species not yet identified, but is closely related to I. europaea. Part of the I. radicola species complex. ***Likely a root endophyte (isolated from healthy poplar roots), but there is very little information on it.	1. Liao, H.L., Bonito, G., Rojas, J.A., Hameed, K., Wu, S., Schadt, C.W., Labb√©, J., Tuskan, G.A., Martin, F., Grigoriev, I. V., et al. (2019). Fungal endophytes of Populus trichocarpa alter host phenotype, gene expression, and rhizobiome composition. Mol. Plant-Microbe Interact. 31, 853‚Äì864.	1. Liao, H.L., Bonito, G., Rojas, J.A., Hameed, K., Wu, S., Schadt, C.W., Labb√©, J., Tuskan, G.A., Martin, F., Grigoriev, I. V., et al. (2019). Fungal endophytes of Populus trichocarpa alter host phenotype, gene expression, and rhizobiome composition. Mol. Plant-Microbe Interact. 31, 853‚Äì864.	https://mycocosm.jgi.doe.gov/Ilysp1/Ilysp1.home.html
Magor1	Magnaporthe oryzae 70-15 v3.0	Magnaporthales	Sordariomycetes	Pezizomycotina	Ascomycota	http://www.indexfungorum.org/names/NamesRecord.asp?RecordID=317113	YES	HB	Pathotroph - Plant Pathogen	YES	NO	NO	NO	NO	YES	YES	YES	YES	Magnaporthe oryzae identified as a distinct species (Couch et al., 2002). Causal agent of rice blast disease; also causes disease in other grass species. ***On MycoCosm this was previously listed as Magnaporthe grisea v1.0. It has now been updated to M. oryzae v3.0.	1. Couch, B.C., and Kohn, L.M. (2002). A multilocus gene genealogy concordant with host preference indicates segregation of a new species, Magnaporthe oryzae, from M. grisea. Mycologia 94, 683‚Äì693. 2. Dean, R.A., Talbot, N.J., Ebbole, D.J., Farman, M.L., Mitchell, T.K., Orbach, M.J., Thon, M., Kulkarni, R., Xu, J.R., Pan, H., et al. (2005). The genome sequence of the rice blast fungus Magnaport…	1. Dean, R.A., Talbot, N.J., Ebbole, D.J., Farman, M.L., Mitchell, T.K., Orbach, M.J., Thon, M., Kulkarni, R., Xu, J.R., Pan, H., et al. (2005). The genome sequence of the rice blast fungus Magnaporthe grisea. Nature 434, 980‚Äì986.	https://mycocosm.jgi.doe.gov/Magor1/Magor1.home.html
Magpo1	Magnaporthiopsis poae ATCC 64411	Magnaporthales	Sordariomycetes	Pezizomycotina	Ascomycota	http://www.indexfungorum.org/names/NamesRecord.asp?RecordID=802973	YES	N	None	YES	NO	NO	NO	NO	YES	YES	YES	YES	Causal agent of "summer patch" disease in many grass species.	1. Luo, J., and Zhang, N. (2013). Magnaporthiopsis, a new genus in magnaporthaceae (ascomycota). Mycologia 105, 1019‚Äì1029.	1. Okagaki, L.H., Nunes, C.C., Sailsbery, J., Clay, B., Brown, D., John, T., Oh, Y., Young, N., Fitzgerald, M., Haas, B.J., et al. (2015). Genome sequences of three phytopathogenic species of the magnaporthaceae family of fungi. G3 Genes, Genomes, Genet. 5, 2539‚Äì2545.	https://mycocosm.jgi.doe.gov/Magpo1/Magpo1.home.html
Metac1	Metarhizium acridum CQMa 102	Hypocreales	Sordariomycetes	Pezizomycotina	Ascomycota	http://www.indexfungorum.org/names/NamesRecord.asp?RecordID=512407	YES	P	None	NO	NO	NO	YES	NA	NA	NA	NA	NA	Entomopathogenic fungus that infects grasshoppers and locusts.	1. Fernandes, √â.K.K., Keyser, C.A., Rangel, D.E.N., Foster, R.N., and Roberts, D.W. (2010). CTC medium: A novel dodine-free selective medium for isolating entomopathogenic fungi, especially Metarhizium acridum, from soil. Biol. Control 54, 197‚Äì205.	1. Gao, Q., Jin, K., Ying, S.H., Zhang, Y., Xiao, G., Shang, Y., Duan, Z., Hu, X., Xie, X.Q., Zhou, G., et al. (2011). Genome sequencing and comparative transcriptomics of the model entomopathogenic fungi Metarhizium anisopliae and M. acridum. PLoS Genet. 7.	https://mycocosm.jgi.doe.gov/Metac1/Metac1.home.html
Metro1	Metarhizium robertsii ARSEF 23	Hypocreales	Sordariomycetes	Pezizomycotina	Ascomycota	http://www.indexfungorum.org/names/NamesRecord.asp?RecordID=512411	YES	P, E	Symbiotroph - Endophyte	NO	NO	NO	YES	NA	NA	NA	NA	NA	Entomopathogenic fungus with a wide host range. Can also act as a plant endophyte and has been isolated as a rhizospheric fungus in agricultural landscapes.	1. Sasan, R.K., and Bidochka, M.J. (2012). The insect-pathogenic fungus Metarhizium robertsii (Clavicipitaceae) is also an endophyte that stimulates plant root development. Am. J. Bot. 99, 101‚Äì107.	1. Hu, X., Xiao, G., Zheng, P., Shang, Y., Su, Y., Zhang, X., Liu, X., Zhan, S., St. Leger, R.J., and Wang, C. (2014). Trajectory and genomic determinants of fungal-pathogen speciation and host adaptation. Proc. Natl. Acad. Sci. U. S. A. 111, 16796‚Äì16801. 2. Gao, Q., Jin, K., Ying, S.H., Zhang, Y., Xiao, G., Shang, Y., Duan, Z., Hu, X., Xie, X.Q., Zhou, G., et al. (2011). Genome sequencing and …	https://mycocosm.jgi.doe.gov/Metro1/Metro1.home.html
Micbo1	Microdochium bolleyi J235TASD1 v1.0	Xylariales	Sordariomycetes	Pezizomycotina	Ascomycota	http://www.indexfungorum.org/names/NamesRecord.asp?RecordID=317661	YES	E, S, O	Pathotroph - Plant Pathogen	YES	NO	NO	NO	NO	YES	YES	NO	YES	Endophytic fungus often associated with the root systems of grasses. It is classified as commensal or weakly pathogenic (opportunistic). Also infects seeds.	1. Murray, D.I.L., and Gadd, G.M. (1981). Preliminary studies on Microdochium bolleyi with special reference to colonization of barley. Trans. Br. Mycol. Soc. 76, 397‚Äì403. Available at: http://dx.doi.org/10.1016/S0007-1536(81)80065-4. 2. Zhang, W., Krohn, K., Draeger, S., and Schulz, B. (2008). Bioactive isocoumarins isolated from the endophytic fungus Microdochium bolleyi. J. Nat. Prod. 71, 10…	1. David, A.S., Haridas, S., LaButti, K., Lim, J., Lipzen, A., Wang, M., Barry, K., Grigoriev, I. V., Spatafora, J.W., and May, G. (2016). Draft genome sequence of Microdochium bolleyi, a dark septate fungal endophyte of beach grass. Genome Announc. 4, 1‚Äì2.	https://mycocosm.jgi.doe.gov/Micbo1/Micbo1.home.html
Spoth2	Myceliophthora thermophila (Sporotrichum thermophile) ATCC 42464 v2.0	Sordariales	Sordariomycetes	Pezizomycotina	Ascomycota	http://www.indexfungorum.org/names/NamesRecord.asp?RecordID=317955	NO	T, S	Symbiotroph - Endophyte	NO	NO	NO	NO	NA	NA	NA	NA	NA	Also referred to as Sporotrichum thermophile. Thermophilic fungus commonly isolated from soil and self-heating compost.	1. Berka, R.M., Schneider, P., Golightly, E.J., Brown, S.H., Madden, M., Brown, K.M., Halkier, T., Mondorf, K., and Xu, F. (1997). Characterization of the gene encoding an extracellular laccase of Myceliophthora thermophila and analysis of the recombinant enzyme expressed in Aspergillus oryzae. Appl. Environ. Microbiol. 63, 3151‚Äì3157.	1. Berka, R.M., Grigoriev, I. V., Otillar, R., Salamov, A., Grimwood, J., Reid, I., Ishmael, N., John, T., Darmond, C., Moisan, M.C., et al. (2011). Comparative genomic analysis of the thermophilic biomass-degrading fungi Myceliophthora thermophila and Thielavia terrestris. Nat. Biotechnol. 29, 922‚Äì929.	https://mycocosm.jgi.doe.gov/Spoth2/Spoth2.home.html
Necha2	Nectria haematococca 77-13-4 v2.0	Hypocreales	Sordariomycetes	Pezizomycotina	Ascomycota	http://www.indexfungorum.org/names/NamesRecord.asp?RecordID=167613	YES	S, E, HB	Pathotroph ‚Äì Animal Pathogen-Endophyte-Plant Pathogen	YES	NO	YES	YES	NO	YES	YES	YES	YES	Member of the Fusarium solani species complex ‚Äì teleomorph of F. solani. Pathogenic to a range of plant species (many studies done on effects of N. haematococca on pea plants). Also occurs as a a dark septate root endophyte in many plants (Valli & Muthukumar, 2018). Seems to be defined as a hemibiotroph in the literature (Kahmann & Basse, 2001; Schmidt & Panstruga, 2011).	1. Coleman, J.J., Rounsley, S.D., Rodriguez-Carres, M., Kuo, A., Wasmann, C.C., Grimwood, J., Schmutz, J., Taga, M., White, G.J., Zhou, S., et al. (2009). The genome of Nectria haematococca: Contribution of supernumerary chromosomes to gene expansion. PLoS Genet. 5, e1000618. 2. Han, Y., Liu, X., Benny, U., Kistler, H.C., and VanEtten, H.D. (2001). Genes determining pathogenicity to pea are clust…	1. Coleman, J.J., Rounsley, S.D., Rodriguez-Carres, M., Kuo, A., Wasmann, C.C., Grimwood, J., Schmutz, J., Taga, M., White, G.J., Zhou, S., et al. (2009). The genome of Nectria haematococca: Contribution of supernumerary chromosomes to gene expansion. PLoS Genet. 5, e1000618.	https://mycocosm.jgi.doe.gov/Necha2/Necha2.home.html
Neodi1	Neonectria ditissima R09/05	Hypocreales	Sordariomycetes	Pezizomycotina	Ascomycota	http://www.indexfungorum.org/names/NamesRecord.asp?RecordID=500509	YES	E, N, O	Symbiotroph - Endophyte	YES	NO	NO	NO	NO	YES	YES	NO	NO	Causal agent of apple canker - apple trees most often affected, but a wide range of broad-leaf species are affected as well. Infects host through leaf scars or wounds, and also infects fruit. Can have a latent period of 3-5 years before causing a systemic infection. Has also been isolated as an endophyte from beachgrass.	1. David, A.S., Seabloom, E.W., and May, G. (2016). Plant Host Species and Geographic Distance Affect the Structure of Aboveground Fungal Symbiont Communities, and Environmental Filtering Affects Belowground Communities in a Coastal Dune Ecosystem. Microb. Ecol. 71, 912‚Äì926. 2. Garkava-Gustavsson, L., Zborowska, A., Sehic, J., Rur, M., Nybom, H., Englund, J.E., Lateur, M., Van De Weg, E., and H…	1. G√≥mez-Cortecero, A., Harrison, R.J., and Armitage, A.D. (2015). Draft genome sequence of a European isolate of the apple canker pathogen Neonectria ditissima. Genome Announc. 3, 10‚Äì11.	https://mycocosm.jgi.doe.gov/Neodi1/Neodi1.home.html
Neucr_trp3_1	Neurospora crassa FGSC 73 trp-3 v1.0	Sordariales	Sordariomycetes	Pezizomycotina	Ascomycota	http://www.indexfungorum.org/names/NamesRecord.asp?RecordID=262212	NO	S, E	Pathotroph-Saprotroph - Endophyte-Plant Pathogen-Undefined Saprotroph	NO	NO	NO	NO	NA	NA	NA	NA	NA	Saprotrophic fungus - bread mold. Used as a model organism for genetic studies. ***Has also been implicated as a plant endophyte that acts as an opportunistic pathogen, but this was only shown in vitro (Kuo et al. 2014).	1. Corcoran, P. (2013). Neurospora tetrasperma from Natural Populations: Toward the Population Genomics of a Model Fungus. 2. Kuo, H.C., Hui, S., Choi, J., Asiegbu, F.O., Valkonen, J.P.T., and Lee, Y.H. (2014). Secret lifestyles of Neurospora crassa. Sci. Rep. 4, 1‚Äì6.	1. Baker, S.E., Schackwitz, W., Lipzen, A., Martin, J., Haridas, S., LaButti, K., Grigoriev, I. V., Simmons, B.A., and McCluskey, K. (2015). Draft genome sequence of Neurospora crassa strain FGSC 73. Genome Announc. 3, 2012‚Äì2013.	https://mycocosm.jgi.doe.gov/Neucr_trp3_1/Neucr_trp3_1.home.html
Neucr2	Neurospora crassa OR74A v2.0	Sordariales	Sordariomycetes	Pezizomycotina	Ascomycota	http://www.indexfungorum.org/names/NamesRecord.asp?RecordID=262212	NO	S, E	Pathotroph-Saprotroph - Endophyte-Plant Pathogen-Undefined Saprotroph	NO	NO	NO	NO	NA	NA	NA	NA	NA	***Duplicate species. Saprotrophic fungus - bread mold. Used as a model organism for genetic studies. ***Has also been implicated as a plant endophyte that acts as an opportunistic pathogen, but this was only shown in vitro (Kuo et al. 2014).	1. Corcoran, P. (2013). Neurospora tetrasperma from Natural Populations Toward the Population Genomics of a Model Fungus. 2. Kuo, H.C., Hui, S., Choi, J., Asiegbu, F.O., Valkonen, J.P.T., and Lee, Y.H. (2014). Secret lifestyles of Neurospora crassa. Sci. Rep. 4, 1‚Äì6.	1. Galagan, J., Calvo, S., Borkovich, K.A., Read, N., Jaffe, D., FitzHugh, W., Ma, L.-J., Smirnov, S., Purcell, S., Rehman, B., et al. (2003). The genome sequence of the filamentous fungus Neurospora crassa. Nature 422.	https://mycocosm.jgi.doe.gov/Neucr2/Neucr2.home.html
Neute_matA2	Neurospora tetrasperma FGSC 2508 mat A v2.0	Sordariales	Sordariomycetes	Pezizomycotina	Ascomycota	http://www.indexfungorum.org/names/NamesRecord.asp?RecordID=255088	NO	S, PY	None	NO	NO	NO	NO	NA	NA	NA	NA	NA	Species displaying pseudohomothallism - model organism for studies on mating systems in fungi. Isolated from the scorched remains of plants after fires.	1. Corcoran, P. (2013). Neurospora tetrasperma from Natural Populations Toward the Population Genomics of a Model Fungus. 2. Perkins, D.D., Turner, B.C., and Barry, E.G. (1976). Strains of Neurospora Collected from Nature. Evolution (N. Y). 30, 281‚Äì313.	1. Ellison, C.E., Stajich, J.E., Jacobson, D.J., Natvig, D.O., Lapidus, A., Foster, B., Aerts, A., Riley, R., Lindquist, E.A., Grigoriev, I. V., et al. (2011). Massive changes in genome architecture accompany the transition to self-fertility in the filamentous fungus Neurospora tetrasperma. Genetics 189, 55‚Äì69.	https://mycocosm.jgi.doe.gov/Neute_matA2/Neute_matA2.home.html
Neute_mat_a1	Neurospora tetrasperma FGSC 2509 mat a v1.0	Sordariales	Sordariomycetes	Pezizomycotina	Ascomycota	http://www.indexfungorum.org/names/NamesRecord.asp?RecordID=255089	NO	S, PY	None	NO	NO	NO	NO	NA	NA	NA	NA	NA	*** Duplicate species. Species displaying pseudohomothallism - model organism for studies on mating systems in fungi. Isolated from the scorched remains of plants after fires.	1. Corcoran, P. (2013). Neurospora tetrasperma from Natural Populations Toward the Population Genomics of a Model Fungus. 2. Perkins, D.D., Turner, B.C., and Barry, E.G. (1976). Strains of Neurospora Collected from Nature. Evolution (N. Y). 30, 281‚Äì313.	1. Ellison, C.E., Stajich, J.E., Jacobson, D.J., Natvig, D.O., Lapidus, A., Foster, B., Aerts, A., Riley, R., Lindquist, E.A., Grigoriev, I. V., et al. (2011). Massive changes in genome architecture accompany the transition to self-fertility in the filamentous fungus Neurospora tetrasperma. Genetics 189, 55‚Äì69.	https://mycocosm.jgi.doe.gov/Neute_mat_a1/Neute_mat_a1.home.html
Ophnu1	Ophiostoma novo-ulmi subsp. novo-ulmi H327	Ophiostomatales	Sordariomycetes	Pezizomycotina	Ascomycota	http://www.indexfungorum.org/names/NamesRecord.asp?RecordID=456733	YES	S, N	Pathotroph - Plant Pathogen	YES	NO	NO	NO	NO	YES	YES	NO	NO	Causal agent of Dutch elm disease. Exhibits both saprotrophic and necrotrophic phases in its life cycle. ***Lifestyle classification seems to be up for some debate with different research groups classifying it as either a necrotroph or a hemibiotroph.	1. M√∂ller, M., and Stukenbrock, E.H. (2017). Evolution and genome architecture in fungal plant pathogens. Nat. Rev. Microbiol. 15, 756‚Äì771. Available at: http://dx.doi.org/10.1038/nrmicro.2017.76. 2. Perdiguero, P., Sobrino-Plata, J., Venturas, M., Mart√≠n, J.A., Gil, L., and Collada, C. (2018). Gene expression trade-offs between defence and growth in English elm induced by Ophiostoma novo-ulm…	1. Forgetta, V., Leveque, G., Dias, J., Grove, D., Genik, S., Wright, C., Singh, S., Peterson, N., Zianni, M., Kieleczawa, J., et al. (2013). Sequencing of the Dutch Elm Disease Fungus Genome Using the Roche / 454 GS-FLX Titanium System in a Comparison of Multiple Genomics Core Facilities. J. Biomol. Tech. 24, 39‚Äì49. 2. Comeau, A.M., Dufour, J., Bouvet, G.F., Jacobi, V., Nigg, M., Henrissat, B.…	https://mycocosm.jgi.doe.gov/Ophnu1/Ophnu1.home.html
Ophpic1	Ophiostoma piceae UAMH 11346	Ophiostomatales	Sordariomycetes	Pezizomycotina	Ascomycota	http://www.indexfungorum.org/names/NamesRecord.asp?RecordID=433468	NO	S	None	NO	NO	NO	NO	NA	NA	NA	NA	NA	Saprophytic blue-stain fungus.	1. Haridas, S., Wang, Y., Lim, L., Massoumi Alamouti, S., Jackman, S., Docking, R., Robertson, G., Birol, I., Bohlmann, J., and Breuil, C. (2013). The genome and transcriptome of the pine saprophyte Ophiostoma piceae, and a comparison with the bark beetle-associated pine pathogen Grosmannia clavigera. BMC Genomics 14, 1‚Äì15.	1. Haridas, S., Wang, Y., Lim, L., Massoumi Alamouti, S., Jackman, S., Docking, R., Robertson, G., Birol, I., Bohlmann, J., and Breuil, C. (2013). The genome and transcriptome of the pine saprophyte Ophiostoma piceae, and a comparison with the bark beetle-associated pine pathogen Grosmannia clavigera. BMC Genomics 14. Available at: BMC Genomics.	https://mycocosm.jgi.doe.gov/Ophpic1/Ophpic1.home.html
Phaal1	Phaeoacremonium aleophilum UCRPA7	Calosphaeriales	Sordariomycetes	Pezizomycotina	Ascomycota	http://www.indexfungorum.org/names/NamesRecord.asp?RecordID=415954	YES	E, S, HB	None	YES	NO	NO	NO	NO	YES	YES	NO	YES	***Mycobank places this species in the order Diaporthales, but Index Fungorum places it in Togniniales and JGI places it in Calosphaeriales. Associated with Esca disease in grapevines.	1.Fleurat-Lessard, P., Luini, E., Berjeaud, J.M., and Roblin, G. (2014). Immunological detection of Phaeoacremonium aleophilum, a fungal pathogen found in esca disease. Eur. J. Plant Pathol. 139, 137‚Äì150. 2. Feliciano, A.J., Eskalen, A., and Gubler, W.D. (2004). Differential susceptibility of three grapevine cultivars to Phaeoacremonium aleophilum and Phaeomoniella chlamydospora in California. …	1. Blanco-Ulate, B., Rolshausen, P., and Cantu, D. (2013). Draft genome sequence of the ascomycete Phaeoacremonium aleophilum strain UCR-PA7, a causal agent of the esca disease complex in grapevines. Genome Announc. 1, 3‚Äì4.	https://mycocosm.jgi.doe.gov/Phaal1/Phaal1.home.html
Pocchl1	Pochonia chlamydosporia 170	Hypocreales	Sordariomycetes	Pezizomycotina	Ascomycota	http://www.indexfungorum.org/names/NamesRecord.asp?RecordID=474783	YES	MP, P, S, E	None	NO	YES	NO	YES	NA	NA	NA	NA	NA	Mycoparasitic and nematophagous fungus (nematode parasite) - infects eggs. Used as a biocontrol agent against root knot and cyst nematodes. Can live as a root endophyte in plants, protecting them against nematodes and phytopathogenic fungi (MacI√°-Vicente et al. 2009). Can also live saprophytically in the soil in the absence of its hosts (Manzanilla-L√≥pez et al. 2013).	1. Larriba, E., Jaime, M.D.L.A., Carbonell-Caballero, J., Conesa, A., Dopazo, J., Nislow, C., Mart√≠n-Nieto, J., and Lopez-Llorca, L.V. (2014). Sequencing and functional analysis of the genome of a nematode egg-parasitic fungus, Pochonia chlamydosporia. Fungal Genet. Biol. 65, 69‚Äì80. Available at: http://dx.doi.org/10.1016/j.fgb.2014.02.002. 2. MacI√°-Vicente, J.G., Rosso, L.C., Ciancio, A., Ja…	1. Wang, G., Liu, Z., Lin, R., Li, E., Mao, Z., Ling, J., Yang, Y., Yin, W.B., and Xie, B. (2016). Biosynthesis of Antibiotic Leucinostatins in Bio-control Fungus Purpureocillium lilacinum and Their Inhibition on Phytophthora Revealed by Genome Mining. PLoS Pathog. 12, 1‚Äì30.	https://mycocosm.jgi.doe.gov/Pocchl1/Pocchl1.home.html
Podan3	Podospora anserina S mat+	Sordariales	Sordariomycetes	Pezizomycotina	Ascomycota	http://www.indexfungorum.org/names/NamesRecord.asp?RecordID=100818	NO	C, S	Saprotroph - Dung Saprotroph-Undefined Saprotroph	NO	NO	NO	NO	NA	NA	NA	NA	NA	Coprophilous saprotrophic fungus - model organism.	1. Espagne, E., Lespinet, O., Malagnac, F., Da Silva, C., Jaillon, O., Porcel, B.M., Couloux, A., Aury, J.M., S√©gurens, B., Poulain, J., et al. (2008). The genome sequence of the model ascomycete fungus Podospora anserina. Genome Biol. 9.	1. Espagne, E., Lespinet, O., Malagnac, F., Da Silva, C., Jaillon, O., Porcel, B.M., Couloux, A., Aury, J.M., S√©gurens, B., Poulain, J., et al. (2008). The genome sequence of the model ascomycete fungus Podospora anserina. Genome Biol. 9.	https://mycocosm.jgi.doe.gov/Podan3/Podan3.home.html
Pseve2	Pseudomassariella vexata CBS 129021 v1.0	Xylariales	Sordariomycetes	Pezizomycotina	Ascomycota	http://www.indexfungorum.org/names/NamesRecord.asp?RecordID=304441	UNKNOWN	S?	None	UNKNOWN	UNKNOWN	UNKNOWN	UNKNOWN	NA	NA	NA	NA	NA	***Very difficult to find information on this species. Likely saprotrophic - isolated from recently dead twigs of dogwood.	1. Jaklitsch, W.M., and Voglmayr, H. (2012). Phylogenetic relationships of five genera of Xylariales and Rosasphaeria gen. nov. (Hypocreales). Fungal Divers. 52, 75‚Äì98.	1. Mondo, S.J., Dannebaum, R.O., Kuo, R.C., Louie, K.B., Bewick, A.J., LaButti, K., Haridas, S., Kuo, A., Salamov, A., Ahrendt, S.R., et al. (2017). Widespread adenine N6-methylation of active genes in fungi. Nat. Genet. 49, 964‚Äì968. Available at: http://dx.doi.org/10.1038/ng.3859.	https://mycocosm.jgi.doe.gov/Pseve2/Pseve2.home.html
Sodal1	Sodiomyces alkalinus CBS 110278 v1.0	Glomerallales	Sordariomycetes	Pezizomycotina	Ascomycota	http://www.indexfungorum.org/names/NamesRecord.asp?RecordID=829355	NO	S, AL	None	NO	NO	NO	NO	NA	NA	NA	NA	NA	Alkaliphilic fungus isolated from soda soils and soda lakes with high pH (pH 9-11).	1. Grum-Grzhimaylo, A.A., Falkoski, D.L., van den Heuvel, J., Valero-Jim√©nez, C.A., Min, B., Choi, I.G., Lipzen, A., Daum, C.G., Aanen, D.K., Tsang, A., et al. (2018). The obligate alkalophilic soda-lake fungus Sodiomyces alkalinus has shifted to a protein diet. Mol. Ecol. 27, 4808‚Äì4819.. 2. Grum-Grzhimaylo, A.A., Debets, A.J.M., van Diepeningen, A.D., Georgieva, M.L., and Bilanenko, E.N. (201…	1. Grum-Grzhimaylo, A.A., Falkoski, D.L., van den Heuvel, J., Valero-Jim√©nez, C.A., Min, B., Choi, I.G., Lipzen, A., Daum, C.G., Aanen, D.K., Tsang, A., et al. (2018). The obligate alkalophilic soda-lake fungus Sodiomyces alkalinus has shifted to a protein diet. Mol. Ecol. 27, 4808‚Äì4819.. 2. Grum-Grzhimaylo, A.A., Debets, A.J.M., van Diepeningen, A.D., Georgieva, M.L., and Bilanenko, E.N. (201…	https://mycocosm.jgi.doe.gov/Sodal1/Sodal1.home.html
Thite2	Thielavia terrestris NRRL 8126 v2.0	Sordariales	Sordariomycetes	Pezizomycotina	Ascomycota	http://www.indexfungorum.org/names/NamesRecord.asp?RecordID=324578	NO	S, T	Symbiotroph - Endophyte	NO	NO	NO	NO	NA	NA	NA	NA	NA	Thermophilic, saprotrophic fungus often isolated from soil and compost. Has not been identified as a pathogen.	1. Berka, R.M., Grigoriev, I. V, Otillar, R., Salamov, A., Grimwood, J., Reid, I., Ishmael, N., John, T., Darmond, C., Moisan, M.-C., et al. (2011). Comparative genomic analysis of the thermophilic biomass-degrading fungi Myceliophthora thermophila and Thielavia terrestris. Nat. Biotechnol. 29, 922‚Äì927. Available at: http://www.nature.com/articles/nbt.1976 [Accessed June 21, 2019].	1. Berka, R.M., Grigoriev, I. V., Otillar, R., Salamov, A., Grimwood, J., Reid, I., Ishmael, N., John, T., Darmond, C., Moisan, M.C., et al. (2011). Comparative genomic analysis of the thermophilic biomass-degrading fungi Myceliophthora thermophila and Thielavia terrestris. Nat. Biotechnol. 29, 922‚Äì929.	https://mycocosm.jgi.doe.gov/Thite2/Thite2.home.html
Tolinf1	Tolypocladium inflatum NRRL 8044	Hypocreales	Sordariomycetes	Pezizomycotina	Ascomycota	http://www.indexfungorum.org/names/NamesRecord.asp?RecordID=324640	YES	S, P	None	NO	NO	NO	YES	NA	NA	NA	NA	NA	Saprotrophic soil fungus that acts as an entomopathogen - infects scarab beetles.	1. Bushley, K.E., Raja, R., Jaiswal, P., Cumbie, J.S., Nonogaki, M., Boyd, A.E., Owensby, C.A., Knaus, B.J., Elser, J., Miller, D., et al. (2013). The Genome of Tolypocladium inflatum: Evolution, Organization, and Expression of the Cyclosporin Biosynthetic Gene Cluster. PLoS Genet. 9.	1. Bushley, K.E., Raja, R., Jaiswal, P., Cumbie, J.S., Nonogaki, M., Boyd, A.E., Owensby, C.A., Knaus, B.J., Elser, J., Miller, D., et al. (2013). The Genome of Tolypocladium inflatum: Evolution, Organization, and Expression of the Cyclosporin Biosynthetic Gene Cluster. PLoS Genet. 9.	https://mycocosm.jgi.doe.gov/Tolinf1/Tolinf1.home.html
Trias1	Trichoderma asperellum CBS 433.97 v1.0	Hypocreales	Sordariomycetes	Pezizomycotina	Ascomycota	http://www.indexfungorum.org/names/NamesRecord.asp?RecordID=461012	YES	S, MP, B, N, E	Symbiotroph - Endophyte	NO	YES	NO	YES	NA	NA	NA	NA	NA	Mycoparasitic fungus with a broad range of lifestyles including saprotrophic, biotrophic, and necrotrophic (considered to be an environmental opportunist). Often isolated as a plant endophyte. Commonly used as a biological control for plant-pathogenic fungi and nematodes.	1. Cotxarrera, L., Trillas-Gay, M.I., Steinberg, C., and Alabouvette, C. (2002). Use of sewage sludge compost and Trichoderma asperellum isolates to suppress Fusarium wilt of tomato. Soil Biol. Biochem. 34, 467‚Äì476. 2. Harman, G.E., Howell, C.R., Viterbo, A., Chet, I., and Lorito, M. (2004). Trichoderma species - Opportunistic, avirulent plant symbionts. Nat. Rev. Microbiol. 2, 43‚Äì56. 3. Tond…	1. Druzhinina, I.S., Chenthamara, K., Zhang, J., Atanasova, L., Yang, D., Miao, Y., Rahimi, M.J., Grujic, M., Cai, F., Pourmehdi, S., et al. (2018). Massive lateral transfer of genes encoding plant cell wall-degrading enzymes to the mycoparasitic fungus Trichoderma from its plant-associated hosts. PLoS Genet. 14, 1‚Äì33.	https://mycocosm.jgi.doe.gov/Trias1/Trias1.home.html
Triasp1	Trichoderma asperellum TR356 v1.0	Hypocreales	Sordariomycetes	Pezizomycotina	Ascomycota	http://www.indexfungorum.org/names/NamesRecord.asp?RecordID=461012	YES	S, MP, B, N, E	Symbiotroph - Endophyte	NO	YES	NO	YES	NA	NA	NA	NA	NA	***Duplicate species. Mycoparasitic fungus with a broad range of lifestyles including saprotrophic, biotrophic, and necrotrophic (considered to be an environmental opportunist). Often isolated as a plant endophyte. Commonly used as a biological control for plant-pathogenic fungi and nematodes.	1. Cotxarrera, L., Trillas-Gay, M.I., Steinberg, C., and Alabouvette, C. (2002). Use of sewage sludge compost and Trichoderma asperellum isolates to suppress Fusarium wilt of tomato. Soil Biol. Biochem. 34, 467‚Äì476. 2. Harman, G.E., Howell, C.R., Viterbo, A., Chet, I., and Lorito, M. (2004). Trichoderma species - Opportunistic, avirulent plant symbionts. Nat. Rev. Microbiol. 2, 43‚Äì56. 3. Tond…	1. Kubicek, C.P., Steindorff, A.S., Chenthamara, K., Manganiello, G., Henrissat, B., Zhang, J., Cai, F., Kopchinskiy, A.G., Kubicek, E.M., Kuo, A., et al. (2019). Evolution and comparative genomics of the most common Trichoderma species. BMC Genomics 20, 1‚Äì24.	https://mycocosm.jgi.doe.gov/Triasp1/Triasp1.home.html
Triatrob1	Trichoderma atrobrunneum ITEM 908	Hypocreales	Sordariomycetes	Pezizomycotina	Ascomycota	http://www.indexfungorum.org/names/NamesRecord.asp?RecordID=809946	YES	S, MP, B, N, E	None	NO	YES	NO	YES	NA	NA	NA	NA	NA	Member of the T. harzianum species complex. Present in many plants as a root endophyte - acts as a mycoparasite and produces secondary metabolites that act antagonistically towards aphid and nematode plant pests.	1. B≈Çaszczyk, L., Strakowska, J., Che≈Çkowski, J., GƒÖbka-Buszek, A., and Kaczmarek, J. (2016). Trichoderma species occurring on wood with decay symptoms in mountain forests in Central Europe: genetic and enzymatic characterization. J. Appl. Genet. 57, 397‚Äì407.	1. Fanelli, F., Liuzzi, V.C., Logrieco, A.F., and Altomare, C. (2018). Genomic characterization of Trichoderma atrobrunneum (T. harzianum species complex) ITEM 908: insight into the genetic endowment of a multi-target biocontrol strain. BMC Genomics 19, 662.	https://mycocosm.jgi.doe.gov/Triatrob1/Triatrob1.home.html
Triat2	Trichoderma atroviride IMI 206040 v2.0	Hypocreales	Sordariomycetes	Pezizomycotina	Ascomycota	http://www.indexfungorum.org/names/NamesRecord.asp?RecordID=451289	YES	S, MP, B, N, E	Symbiotroph - Endophyte	NO	YES	NO	NO	NA	NA	NA	NA	NA	Mycoparasitic fungus often used as a biocontrol against phytopathogenic fungi. Often present as a root endophyte in many plants (Druzhinina et al., 2011).	1. Kubicek, C.P., Herrera-Estrella, A., Seidl-Seiboth, V., Martinez, D.A., Druzhinina, I.S., Thon, M., Zeilinger, S., Casas-Flores, S., Horwitz, B.A., Mukherjee, P.K., et al. (2011). Comparative genome sequence analysis underscores mycoparasitism as the ancestral life style of Trichoderma. Genome Biol. 12, R40. 2. Druzhinina, I.S., Seidl-Seiboth, V., Herrera-Estrella, A., Horwitz, B.A., Kenerley,…	1. Kubicek, C.P., Herrera-Estrella, A., Seidl-Seiboth, V., Martinez, D.A., Druzhinina, I.S., Thon, M., Zeilinger, S., Casas-Flores, S., Horwitz, B.A., Mukherjee, P.K., et al. (2011). Comparative genome sequence analysis underscores mycoparasitism as the ancestral life style of Trichoderma. Genome Biol. 12, R40.	https://mycocosm.jgi.doe.gov/Triat2/Triat2.home.html
Trici4	Trichoderma citrinoviride TUCIM 6016 v4.0	Hypocreales	Sordariomycetes	Pezizomycotina	Ascomycota	http://www.indexfungorum.org/names/NamesRecord.asp?RecordID=107345	YES	S, MP, B, N, E, O	None	NO	YES	YES	NO	NA	NA	NA	NA	NA	Saprotrophic fungus often isolated from soil samples - acts as an opportunistic pathogen of humans. Also identified as an oak endophyte that acts as a mycoparasite.	1. Maddau, L., Cabras, A., Franceschini, A., Linaldeddu, B.T., Crobu, S., Roggio, T., and Pagnozzi, D. (2009). Occurrence and characterization of peptaibols from Trichoderma citrinoviride, an endophytic fungus of cork oak, using electrospray ionization quadrupole time-of-flight mass spectrometry. Microbiology 155, 3371‚Äì3381. 2. Kuhls, K., Lieckfeldt, E., B√∂rner, T., and Gu√©ho, E. (1999). Mole…	1. Druzhinina, I.S., Chenthamara, K., Zhang, J., Atanasova, L., Yang, D., Miao, Y., Rahimi, M.J., Grujic, M., Cai, F., Pourmehdi, S., et al. (2018). Massive lateral transfer of genes encoding plant cell wall-degrading enzymes to the mycoparasitic fungus Trichoderma from its plant-associated hosts. PLoS Genet. 14, 1‚Äì33.	https://mycocosm.jgi.doe.gov/Trici4/Trici4.home.html
Trigam1	Trichoderma gamsii T6085	Hypocreales	Sordariomycetes	Pezizomycotina	Ascomycota	http://www.indexfungorum.org/names/NamesRecord.asp?RecordID=501050	YES	MP, E	Symbiotroph - Endophyte	NO	YES	NO	NO	NA	NA	NA	NA	NA	Psychrotolerant root endophyte isolated from plants in the Himalayas that also acts as a mycoparasite towards Fusarium species.	1. Rinu, K., Sati, P., and Pandey, A. (2014). Trichoderma gamsii (NFCCI 2177): A newly isolated endophytic, psychrotolerant, plant growth promoting, and antagonistic fungal strain. J. Basic Microbiol. 54, 408‚Äì417.	1. Baroncelli, R., Zapparata, A., Piaggeschi, G., Sarrocco, S., and Vannacci, G. (2016). Promising Biocontrol Agent of Fusarium Head Blight on Wheat. Am. Soc. Microbiol. 4.	https://mycocosm.jgi.doe.gov/Trigam1/Trigam1.home.html
Triha1	Trichoderma harzianum CBS 226.95 v1.0	Hypocreales	Sordariomycetes	Pezizomycotina	Ascomycota	http://www.indexfungorum.org/names/NamesRecord.asp?RecordID=340299	YES	S, MP, B, N, E, O	Pathotroph - Endophyte-Fungal Parasite-Plant Pathogen	NO	YES	NO	NO	NA	NA	NA	NA	NA	Similar to other Trichoderma species - often isolated from soil samples. Acts as a mycoparasite towards phytopathogenic fungi, and is also a plant endophyte.	1. Ferrigo, D., Mondin, M., Edith, L., Fabio, F., Causin, R., and Raiola, A. (2020). Effect of seed biopriming with Trichoderma harzianum strain INAT11 on Fusarium ear rot and Gibberella ear rot diseases. Biol. Control, 104286. Available at: https://doi.org/10.1016/j.biocontrol.2020.104286. 2. Kuhls, K., Lieckfeldt, E., B√∂rner, T., and Gu√©ho, E. (1999). Molecular reidentification of human patho…	1. Druzhinina, I.S., Chenthamara, K., Zhang, J., Atanasova, L., Yang, D., Miao, Y., Rahimi, M.J., Grujic, M., Cai, F., Pourmehdi, S., et al. (2018). Massive lateral transfer of genes encoding plant cell wall-degrading enzymes to the mycoparasitic fungus Trichoderma from its plant-associated hosts. PLoS Genet. 14, 1‚Äì33.	https://mycocosm.jgi.doe.gov/Triha1/Triha1.home.html
Trihar1	Trichoderma harzianum TR274 v1.0	Hypocreales	Sordariomycetes	Pezizomycotina	Ascomycota	http://www.indexfungorum.org/names/NamesRecord.asp?RecordID=340299	YES	S, MP, B, N, E, O	Pathotroph - Endophyte-Fungal Parasite-Plant Pathogen	NO	YES	NO	NO	NA	NA	NA	NA	NA	***Duplicate species. Similar to other Trichoderma species - often isolated from soil samples. Acts as a mycoparasite towards phytopathogenic fungi, and is also a plant endophyte.	1. Ferrigo, D., Mondin, M., Edith, L., Fabio, F., Causin, R., and Raiola, A. (2020). Effect of seed biopriming with Trichoderma harzianum strain INAT11 on Fusarium ear rot and Gibberella ear rot diseases. Biol. Control, 104286. Available at: https://doi.org/10.1016/j.biocontrol.2020.104286. 2. Kuhls, K., Lieckfeldt, E., B√∂rner, T., and Gu√©ho, E. (1999). Molecular reidentification of human patho…	1. Kubicek, C.P., Steindorff, A.S., Chenthamara, K., Manganiello, G., Henrissat, B., Zhang, J., Cai, F., Kopchinskiy, A.G., Kubicek, E.M., Kuo, A., et al. (2019). Evolution and comparative genomics of the most common Trichoderma species. BMC Genomics 20, 1‚Äì24. 2. Steindorff, A.S., Ramada, M.H.S., Coelho, A.S.G., Miller, R.N.G., Pappas, G.J., Ulhoa, C.J., and Noronha, E.F. (2014). Identification…	https://mycocosm.jgi.doe.gov/Trihar1/Trihar1.home.html
Trilo3	Trichoderma longibrachiatum ATCC 18648 v3.0	Hypocreales	Sordariomycetes	Pezizomycotina	Ascomycota	http://www.indexfungorum.org/names/NamesRecord.asp?RecordID=340300	YES	S, MP, N, O	Pathotroph-Symbiotroph - Endophyte-Plant Pathogen	NO	YES	YES	YES	NA	NA	NA	NA	NA	Has been isolated from a wide range of habitats: soil, mushrooms and rotting food, marine and soil animals, dead wood. Also shown to infect immunocompromised humans and phytopathogenic nematodes.	1. Kuhls, K., Lieckfeldt, E., B√∂rner, T., and Gu√©ho, E. (1999). Molecular reidentification of human pathogenic Trichoderma isolates as Trichoderma longibrachiatum and Trichoderma citrinoviride. Med. Mycol. 37, 25‚Äì33.	1. Druzhinina, I.S., Chenthamara, K., Zhang, J., Atanasova, L., Yang, D., Miao, Y., Rahimi, M.J., Grujic, M., Cai, F., Pourmehdi, S., et al. (2018). Massive lateral transfer of genes encoding plant cell wall-degrading enzymes to the mycoparasitic fungus Trichoderma from its plant-associated hosts. PLoS Genet. 14, 1‚Äì33.	https://mycocosm.jgi.doe.gov/Trilo3/Trilo3.home.html
TrireRUTC30_1	Trichoderma reesei RUT C-30 v1.0	Hypocreales	Sordariomycetes	Pezizomycotina	Ascomycota	http://www.indexfungorum.org/names/NamesRecord.asp?RecordID=324906	NO	S	None	NO	NO	NO	NO	NA	NA	NA	NA	NA	Industrially important fungus due to its cellulolytic properties - used as an industrial enzyme producer.	1. Blekhman, R., Goodrich, J.K., Huang, K., Sun, Q., Bukowski, R., Bell, J.T., Spector, T.D., Keinan, A., Ley, R.E., Gevers, D., et al. (2015). Host genetic variation impacts microbiome composition across human body sites. Genome Biol. 16, 1‚Äì12. Available at: http://dx.doi.org/10.1186/s13059-015-0759-1. 2. Kubicek, C.P., Herrera-Estrella, A., Seidl-Seiboth, V., Martinez, D.A., Druzhinina, I.S.,…	1. Jourdier, E., Baudry, L., Poggi-Parodi, D., Vicq, Y., Koszul, R., Margeot, A., Marbouty, M., and Bidard, F. (2017). Proximity ligation scaffolding and comparison of two Trichoderma reesei strains genomes. Biotechnol. Biofuels 10, 1‚Äì13.	https://mycocosm.jgi.doe.gov/TrireRUTC30_1/TrireRUTC30_1.home.html
Trire2	Trichoderma reesei QM6a v2.0	Hypocreales	Sordariomycetes	Pezizomycotina	Ascomycota	http://www.indexfungorum.org/names/NamesRecord.asp?RecordID=324906	NO	S	None	NO	NO	NO	NO	NA	NA	NA	NA	NA	***Duplicate species. Industrially important fungus due to its cellulolytic properties - used as an industrial enzyme producer.	1. Blekhman, R., Goodrich, J.K., Huang, K., Sun, Q., Bukowski, R., Bell, J.T., Spector, T.D., Keinan, A., Ley, R.E., Gevers, D., et al. (2015). Host genetic variation impacts microbiome composition across human body sites. Genome Biol. 16, 1‚Äì12. Available at: http://dx.doi.org/10.1186/s13059-015-0759-1. 2. Kubicek, C.P., Herrera-Estrella, A., Seidl-Seiboth, V., Martinez, D.A., Druzhinina, I.S.,…	1. Martinez, D., Berka, R.M., Henrissat, B., Saloheimo, M., Arvas, M., Baker, S.E., Chapman, J., Chertkov, O., Coutinho, P.M., Cullen, D., et al. (2008). Genome sequencing and analysis of the biomass-degrading fungus Trichoderma reesei (syn. Hypocrea jecorina). Nat. Biotechnol. 26, 553‚Äì560.	https://mycocosm.jgi.doe.gov/Trire2/Trire2.home.html
TriviGv29_8_2	Trichoderma virens Gv29-8 v2.0	Hypocreales	Sordariomycetes	Pezizomycotina	Ascomycota	http://www.indexfungorum.org/names/NamesRecord.asp?RecordID=128198	YES	S, MP, N, E	Symbiotroph - Endophyte	NO	YES	NO	NO	NA	NA	NA	NA	NA	Unique biological niche; hyphomycete fungus that acts as a mycoparasite towards phytopathogenic fungi. Associates with plant roots as an endophyte, contributing to plant health.	1. Angel Conteras-Cornejo, H., Mac√≠as-Rodr√≠guez, L., Cort√©s-Penagos, C., and L√≥pez-bucio, J. (2009). Trichoderma vixens , a Plant Beneficial Fungus, Enhances Biomass Production and Promotes Lateral Root Growth through an Auxin-Dependent Mechanism in Arabidopsis. Plant Physiol. 149, 1579‚Äì1592. 2. Weaver, M., Vedenyapina, E., and Kenerley, C.M. (2005). Fitness, persistence, and responsiveness…	1. Kubicek, C.P., Herrera-Estrella, A., Seidl-Seiboth, V., Martinez, D.A., Druzhinina, I.S., Thon, M., Zeilinger, S., Casas-Flores, S., Horwitz, B.A., Mukherjee, P.K., et al. (2011). Comparative genome sequence analysis underscores mycoparasitism as the ancestral life style of Trichoderma. Genome Biol. 12, R40.	https://mycocosm.jgi.doe.gov/TriviGv29_8_2/TriviGv29_8_2.home.html
Ustvir1	Ustilaginoidea virens IPU010	Hypocreales	Sordariomycetes	Pezizomycotina	Ascomycota	http://www.indexfungorum.org/names/NamesRecord.asp?RecordID=123571	YES	B	Pathotroph - Plant Pathogen	YES	NO	NO	NO	NO	YES	YES	YES	NO	Causal agent of false smut disease on rice - biotrophic pathogen. Infects rice florets. ***There is some contradiction in the scientific community in regards to the details of the life cycle of U. virens - specificically around whether or not it can asymptomatically infect seedlings.	1. Kumagai, T., Ishii, T., Terai, G., Umemura, M., Machida, M., and Asai, K. (2016). Genome Sequence of Ustilaginoidea virens IPU010, a Rice Pathogenic Fungus Causing False Smut. Genome Announc. 4, 306‚Äì316. 2. Tang, Y.X., Jin, J., Hu, D.W., Yong, M.L., Xu, Y., and He, L.P. (2013). Elucidation of the infection process of Ustilaginoidea virens (teleomorph: Villosiclava virens) rice spikelets. Pla…	1. Kumagai, T., Ishii, T., Terai, G., Umemura, M., Machida, M., and Asai, K. (2016). Genome Sequence of Ustilaginoidea virens IPU010, a Rice Pathogenic Fungus Causing False Smut. Genome Announc. 4.	https://mycocosm.jgi.doe.gov/Ustvir1/Ustvir1.home.html
Veral1	Verticillium alfalfae VaMs.102	Glomerallales	Sordariomycetes	Pezizomycotina	Ascomycota	http://www.indexfungorum.org/names/NamesRecord.asp?RecordID=563552	YES	S, HB, P	None	YES	NO	NO	YES	NO	YES	YES	NO	YES	Causal agent of verticillium wilt of alfalfa. Also an entomopathogenic species: infects aphids.	1. Reyes Gaige, A., Dung, J.K.S., and Weiland, J.E. (2018). A rapid, sensitive and field-deployable isothermal assay for the detection of Verticillium alfalfae. Can. J. Plant Pathol. 40, 408‚Äì416. Available at: https://doi.org/10.1080/07060661.2018.1474262. 2. Abdelaziz, O., Senoussi, M.M., Oufroukh, A., Birg√ºc√º, A.K., Karaca, ƒ∞., Kouadri, F., Naima, B., and Bensegueni, A. (2018). Pathogenici…	1. Klosterman, S.J., Subbarao, K. V., Kang, S., Veronese, P., Gold, S.E., Thomma, B.P.H.J., Chen, Z., Henrissat, B., Lee, Y.H., Park, J., et al. (2011). Comparative genomics yields insights into niche adaptation of plant vascular wilt pathogens. PLoS Pathog. 7.	https://mycocosm.jgi.doe.gov/Veral1/Veral1.home.html
Verda1	Verticillium dahliae VdLs.17	Glomerallales	Sordariomycetes	Pezizomycotina	Ascomycota	http://www.indexfungorum.org/names/NamesRecord.asp?RecordID=196942	YES	S, HB	Pathotroph - Plant Pathogen	YES	NO	NO	NO	NO	YES	YES	NO	YES	Primary causal agent of Verticillium wilt in a variety of plant species.	1. Bhat, R.G., and Subbarao, K. V. (1999). Host range specificity in Verticillium dahliae. Phytopathology 89, 1218‚Äì1225.	1. Klosterman, S.J., Subbarao, K. V., Kang, S., Veronese, P., Gold, S.E., Thomma, B.P.H.J., Chen, Z., Henrissat, B., Lee, Y.H., Park, J., et al. (2011). Comparative genomics yields insights into niche adaptation of plant vascular wilt pathogens. PLoS Pathog. 7.	https://mycocosm.jgi.doe.gov/Verda1/Verda1.home.html
Aaoar1	Aaosphaeria arxii CBS 175.79 v1.0	Incertae sedis	Dothideomycetes	Pezizomycotina	Ascomycota	http://www.indexfungorum.org/names/NamesRecord.asp?RecordID=412366	UNKNOWN	UNKNOWN	None	UNKNOWN	UNKNOWN	UNKNOWN	UNKNOWN	NA	NA	NA	NA	NA	***Lifestyle unknown - originally isolated from corn, but subsequently found on other plants as well.	1. Aptroot, A. (1995). Redisposition of some species from Didymosphaeria (Ascomycotina). Nova Hedwigia 60, 325‚Äì379. 2. Haridas, S., Albert, R., Binder, M., Bloem, J., LaButti, K., Salamov, A., Andreopoulos, B., Baker, S.E., Barry, K., Bills, G., et al. (2020). 101 Dothideomycetes genomes: a test case for predicting lifestyles and emergence of pathogens. Stud. Mycol. 96, 141‚Äì153.	1. Haridas, S., Albert, R., Binder, M., Bloem, J., LaButti, K., Salamov, A., Andreopoulos, B., Baker, S.E., Barry, K., Bills, G., et al. (2020). 101 Dothideomycetes genomes: a test case for predicting lifestyles and emergence of pathogens. Stud. Mycol. 96, 141‚Äì153.	https://mycocosm.jgi.doe.gov/Aaoar1/Aaoar1.home.html
Aciri1_iso	Acidomyces richmondensis BFW	Capnodiales	Dothideomycetes	Pezizomycotina	Ascomycota	http://www.indexfungorum.org/names/NamesRecord.asp?RecordID=367855	NO	S, A, T	None	NO	NO	NO	NO	NA	NA	NA	NA	NA	Acidophilic, thermophilic fungus isolated from acid mine drainage. Plays a role in nitrogen and carbon cycling in biofilm ecosystems.	1. Rosienski, M.D., Lee, M.-K., Yu, J.-H., Kaspar, C.W., and Gibbons, J.G. (2018). Genome Sequence of the Extremely Acidophilic Fungus Acidomyces richmondensis FRIK2901 . Microbiol. Resour. Announc. 7, 1‚Äì2. 2. Tiquia-arashiro, S.M., and Grube, M. (2019). Fungi in Extreme Environments: Ecological Role and Biotechnological Significance.	1. Mosier, A.C., Miller, C.S., Frischkorn, K.R., Ohm, R.A., Li, Z., LaButti, K., Lapidus, A., Lipzen, A., Chen, C., Johnson, J., et al. (2016). Fungi contribute critical but spatially varying roles in nitrogen and carbon cycling in acid mine drainage. Front. Microbiol. 7, 1‚Äì18.	https://mycocosm.jgi.doe.gov/Aciri1_iso/Aciri1_iso.home.html
Aciri1_meta	Acidomyces richmondensis BFW	Capnodiales	Dothideomycetes	Pezizomycotina	Ascomycota	http://www.indexfungorum.org/names/NamesRecord.asp?RecordID=367855	NO	S, A, T	None	NO	NO	NO	NO	NA	NA	NA	NA	NA	***Duplicate species. Acidophilic, thermophilic fungus isolated from acid mine drainage. Play a role in nitrogen and carbon cycling in biofilm ecosystems.	1. Rosienski, M.D., Lee, M.-K., Yu, J.-H., Kaspar, C.W., and Gibbons, J.G. (2018). Genome Sequence of the Extremely Acidophilic Fungus Acidomyces richmondensis FRIK2901 . Microbiol. Resour. Announc. 7, 1‚Äì2. 2. Tiquia-arashiro, S.M., and Grube, M. (2019). Fungi in Extreme Environments: Ecological Role and Biotechnological Significance.	1. Mosier, A.C., Miller, C.S., Frischkorn, K.R., Ohm, R.A., Li, Z., LaButti, K., Lapidus, A., Lipzen, A., Chen, C., Johnson, J., et al. (2016). Fungi contribute critical but spatially varying roles in nitrogen and carbon cycling in acid mine drainage. Front. Microbiol. 7, 1‚Äì18.	https://mycocosm.jgi.doe.gov/Aciri1_meta/Aciri1_meta.home.html
Altal1	Alternaria alternata SRC1lrK2f v1.0	Pleosporales	Dothideomycetes	Pezizomycotina	Ascomycota	http://www.indexfungorum.org/names/NamesRecord.asp?RecordID=119834	YES	S, E, N, O	Pathotroph-Saprotroph-Symbiotroph - Animal Pathogen-Endophyte-Plant Pathogen-Wood Saprotroph	YES	NO	YES	NO	NO	YES	YES	YES	YES	Opportunistic pathogen of many plant species that can also grow as a synergistic endophyte. Can also act as an opportunistic pathogen of humans.	1. Tsuge, T., Harimoto, Y., Akimitsu, K., Ohtani, K., Kodama, M., Akagi, Y., Egusa, M., Yamamoto, M., and Otani, H. (2013). Host-selective toxins produced by the plant pathogenic fungus Alternaria alternata. FEMS Microbiol. Rev. 37, 44‚Äì66. 2. Lin, C.-H., Yang, S.L., and Chung, K.-R. (2009). The YAP1 Homolog‚ÄìMediated Oxidative Stress Tolerance Is Crucial for Pathogenicity of the Necrotrophic F…	1. Zeiner, C.A., Purvine, S.O., Zink, E.M., Pa≈°a-Toliƒá, L., Chaput, D.L., Haridas, S., Wu, S., LaButti, K., Grigoriev, I. V., Henrissat, B., et al. (2016). Comparative analysis of secretome profiles of manganese(II)-oxidizing Ascomycete fungi. PLoS One 11.	https://mycocosm.jgi.doe.gov/Altal1/Altal1.home.html
Altbr1	Alternaria brassicicola ATCC 96836	Pleosporales	Dothideomycetes	Pezizomycotina	Ascomycota	http://www.indexfungorum.org/names/NamesRecord.asp?RecordID=292407	YES	S, N	Pathotroph - Plant Pathogen	YES	NO	NO	NO	NO	YES	YES	YES	NO	Causal agent of black spot disease on almost all cultivated Brassica species.	1. Ohm, R.A., Feau, N., Henrissat, B., Schoch, C.L., Horwitz, B.A., Barry, K.W., Condon, B.J., Copeland, A.C., Dhillon, B., Glaser, F., et al. (2012). Diverse Lifestyles and Strategies of Plant Pathogenesis Encoded in the Genomes of Eighteen Dothideomycetes Fungi. PLoS Pathog. 8, e1003037. 2. Pedras, M.S.C., Chumala, P.B., Jin, W., Islam, M.S., and Hauck, D.W. (2009). The phytopathogenic fungus A…	1. Ohm, R.A., Feau, N., Henrissat, B., Schoch, C.L., Horwitz, B.A., Barry, K.W., Condon, B.J., Copeland, A.C., Dhillon, B., Glaser, F., et al. (2012). Diverse Lifestyles and Strategies of Plant Pathogenesis Encoded in the Genomes of Eighteen Dothideomycetes Fungi. PLoS Pathog. 8, e1003037.	https://mycocosm.jgi.doe.gov/Altbr1/Altbr1.home.html
Amnli1	Amniculicola lignicola CBS 123094 v1.0	Pleosporales	Dothideomycetes	Pezizomycotina	Ascomycota	http://www.indexfungorum.org/names/NamesRecord.asp?RecordID=511330	NO	S	None	NO	NO	NO	NO	NA	NA	NA	NA	NA	Freshwater soft rot fungus involved in decay of submerged wood.	1. Zhang, Y., Jeewon, R., Fournier, J., and Hyde, K.D. (2008). Multi-gene phylogeny and morphotaxonomy of Amniculicola lignicola: a novel freshwater fungus from France and its relationships to the Pleosporales. Mycol. Res. 112, 1186‚Äì1194. Available at: http://dx.doi.org/10.1016/j.mycres.2008.04.004.	1. Haridas, S., Albert, R., Binder, M., Bloem, J., LaButti, K., Salamov, A., Andreopoulos, B., Baker, S.E., Barry, K., Bills, G., et al. (2020). 101 Dothideomycetes genomes: a test case for predicting lifestyles and emergence of pathogens. Stud. Mycol. 96, 141‚Äì153.	https://mycocosm.jgi.doe.gov/Amnli1/Amnli1.home.html
Ampqui1	Ampelomyces quisqualis HMLAC05119 v1.0	Pleosporales	Dothideomycetes	Pezizomycotina	Ascomycota	http://www.indexfungorum.org/names/NamesRecord.asp?RecordID=121267	YES	S, MP	Symbiotroph - Endophyte	NO	YES	NO	NO	NA	NA	NA	NA	NA	Fungal hyperparasite: parasitizes powdery mildew fungi. Used as a biological control of powdery mildew phytopathogens.	1. Carb√≥, A., Torres, R., Usall, J., Ballesta, J., and Teixid√≥, N. (2020). Biocontrol potential of Ampelomyces quisqualis strain CPA-9 against powdery mildew: Conidia production in liquid medium and efficacy on zucchini leaves. Sci. Hortic. (Amsterdam). 267, 109337. Available at: https://doi.org/10.1016/j.scienta.2020.109337.	1. Haridas, S., Albert, R., Binder, M., Bloem, J., LaButti, K., Salamov, A., Andreopoulos, B., Baker, S.E., Barry, K., Bills, G., et al. (2020). 101 Dothideomycetes genomes: a test case for predicting lifestyles and emergence of pathogens. Stud. Mycol. 96, 141‚Äì153.	https://mycocosm.jgi.doe.gov/Ampqui1/Ampqui1.home.html
Aplpr1	Aplosporella prunicola CBS 121.167 v1.0	Botryosphaeriales	Dothideomycetes	Pezizomycotina	Ascomycota	http://www.indexfungorum.org/names/NamesRecord.asp?RecordID=504373	YES	UNKNOWN	None	YES	UNKNOWN	UNKNOWN	UNKNOWN	NO	YES	UNKNOWN	UNKNOWN	UNKNOWN	Isolated from infected twigs of nectarine trees in South Africa - details of pathogenicity and life cycle have yet to be elucidated. Suspected to have a broad host range (also isolated from redbud trees in China).	1. Damm, U., Fourie, P.H., and Crous, P.W. (2007). Aplosporella prunicola, a novel species of anamorphic Botryosphaeriaceae. Fungal Divers. 27 I, 35‚Äì43.	1. Haridas, S., Albert, R., Binder, M., Bloem, J., LaButti, K., Salamov, A., Andreopoulos, B., Baker, S.E., Barry, K., Bills, G., et al. (2020). 101 Dothideomycetes genomes: a test case for predicting lifestyles and emergence of pathogens. Stud. Mycol. 96, 141‚Äì153.	https://mycocosm.jgi.doe.gov/Aplpr1/Aplpr1.home.html
Ascra1	Ascochyta rabiei ArDII	Pleosporales	Dothideomycetes	Pezizomycotina	Ascomycota	http://www.indexfungorum.org/names/NamesRecord.asp?RecordID=275994	YES	N	Pathotroph - Plant Pathogen	YES	NO	NO	NO	NO	YES	YES	YES	NO	Causal agent of Ascochyta blight of chickpea - necrotrophic pathogen. Infects all aerial tissues (Verma et al. 2016).	1. Milgroom, M.G., and Peever, T.L. (2003). Population biology of plant pathogens: The Synthesis of Plant Disease Epidemiology and Population Genetics It. Plant Dis. 87, 608‚Äì617. 2. Verma, S., Gazara, R.K., Nizam, S., Parween, S., Chattopadhyay, D., and Verma, P.K. (2016). Draft genome sequencing and secretome analysis of fungal phytopathogen Ascochyta rabiei provides insight into the necrotrop…	1. Verma, S., Gazara, R.K., Nizam, S., Parween, S., Chattopadhyay, D., and Verma, P.K. (2016). Draft genome sequencing and secretome analysis of fungal phytopathogen Ascochyta rabiei provides insight into the necrotrophic effector repertoire. Sci. Rep. 6, 24638. Available at: http://www.nature.com/articles/srep24638.	https://mycocosm.jgi.doe.gov/Ascra1/Ascra1.home.html
Aulhe2	Aulographum hederae CBS 113979 v2.0	Asterinales	Dothideomycetes	Pezizomycotina	Ascomycota	http://www.indexfungorum.org/names/NamesRecord.asp?RecordID=161393	NO	S	None	NO	NO	NO	NO	NA	NA	NA	NA	NA	Has been isolated from dead tissues of a number of different angiosperm species as well as from leaf litter. Identified as a saprotroph, but its nutritional strategy is still unknown.	1. Lunghini, D., Granito, V.M., Di Lonardo, D.P., Maggi, O., and Persiani, A.M. (2013). Fungal diversity of saprotrophic litter fungi in a mediterranean maquis environment. Mycologia 105, 1499‚Äì1515.	1. Haridas, S., Albert, R., Binder, M., Bloem, J., LaButti, K., Salamov, A., Andreopoulos, B., Baker, S.E., Barry, K., Bills, G., et al. (2020). 101 Dothideomycetes genomes: a test case for predicting lifestyles and emergence of pathogens. Stud. Mycol. 96, 141‚Äì153.	https://mycocosm.jgi.doe.gov/Aulhe2/Aulhe2.home.html
Aurpu_var_mel1	Aureobasidium pullulans var. melanogenum CBS 110374	Dothideales	Dothideomycetes	Pezizomycotina	Ascomycota	http://www.indexfungorum.org/names/NamesRecord.asp?RecordID=352628	YES	S, E, EP, O	Pathotroph-Symbiotroph - Animal Pathogen-Endophyte-Epiphyte-Plant Pathogen	NO	NO	YES	NO	NA	NA	NA	NA	NA	Extremophile yeast species that has been isolated from many oligotrophic environments including metal and glass surfaces, fountains, showers, deserts, and ocean water. Acts as an opportunistic pathogen in humans.	1. Zalar, P., Gostinƒçar, C., de Hoog, G.S., Ur≈°iƒç, V., Sudhadham, M., and Gunde-Cimerman, N. (2008). Redefinition of Aureobasidium pullulans and its varieties. Stud. Mycol. 61, 21‚Äì38. 2. Chen, W.T., Tu, M.E., and Sun, P.L. (2016). Superficial Phaeohyphomycosis Caused by Aureobasidium melanogenum Mimicking Tinea Nigra in an Immunocompetent Patient and Review of Published Reports. Mycopatholog…	1. Gostinƒçar, C., Ohm, R.A., Kogej, T., Sonjak, S., Turk, M., Zajc, J., Zalar, P., Grube, M., Sun, H., Han, J., et al. (2014). Genome sequencing of four Aureobasidium pullulans varieties: Biotechnological potential, stress tolerance, and description of new species. BMC Genomics 15.	https://mycocosm.jgi.doe.gov/Aurpu_var_mel1/Aurpu_var_mel1.home.html
Aurpu_var_nam1	Aureobasidium pullulans var. namibiae CBS 147.97	Dothideales	Dothideomycetes	Pezizomycotina	Ascomycota	http://www.indexfungorum.org/names/NamesRecord.asp?RecordID=512381	UNKNOWN	S	Pathotroph-Symbiotroph - Animal Pathogen-Endophyte-Epiphyte-Plant Pathogen	UNKNOWN	UNKNOWN	UNKNOWN	UNKNOWN	NA	NA	NA	NA	NA	Only existing strain was isolated from Namib Desert marble. Not known to be a pathogen, but not much work has been done on this species.	1. Gostinƒçar, C., Ohm, R.A., Kogej, T., Sonjak, S., Turk, M., Zajc, J., Zalar, P., Grube, M., Sun, H., Han, J., et al. (2014). Genome sequencing of four Aureobasidium pullulans varieties: Biotechnological potential, stress tolerance, and description of new species. BMC Genomics 15.	1. Gostinƒçar, C., Ohm, R.A., Kogej, T., Sonjak, S., Turk, M., Zajc, J., Zalar, P., Grube, M., Sun, H., Han, J., et al. (2014). Genome sequencing of four Aureobasidium pullulans varieties: Biotechnological potential, stress tolerance, and description of new species. BMC Genomics 15.	https://mycocosm.jgi.doe.gov/Aurpu_var_nam1/Aurpu_var_nam1.home.html
Aurpu_var_pul1	Aureobasidium pullulans var. pullulans EXF-150	Dothideales	Dothideomycetes	Pezizomycotina	Ascomycota	http://www.indexfungorum.org/names/NamesRecord.asp?RecordID=429267	NO	S, E, EP	Pathotroph-Symbiotroph - Animal Pathogen-Endophyte-Epiphyte-Plant Pathogen	NO	NO	NO	NO	NA	NA	NA	NA	NA	Polyextremophilic yeast species that has been isolated from many harsh environments. Often isolated as an epiphyte or endophyte on a diversity of plants. Used as a biocontrol agent in agriculture because it produces many enzymes that exhibit antimicrobial activity.	1. Gostinƒçar, C., Ohm, R.A., Kogej, T., Sonjak, S., Turk, M., Zajc, J., Zalar, P., Grube, M., Sun, H., Han, J., et al. (2014). Genome sequencing of four Aureobasidium pullulans varieties: Biotechnological potential, stress tolerance, and description of new species. BMC Genomics 15. 2. Prasongsuk, S., Lotrakul, P., Ali, I., Bankeeree, W., and Punnapayak, H. (2018). The current status of Aureobasi…	1. Gostinƒçar, C., Ohm, R.A., Kogej, T., Sonjak, S., Turk, M., Zajc, J., Zalar, P., Grube, M., Sun, H., Han, J., et al. (2014). Genome sequencing of four Aureobasidium pullulans varieties: Biotechnological potential, stress tolerance, and description of new species. BMC Genomics 15.	https://mycocosm.jgi.doe.gov/Aurpu_var_pul1/Aurpu_var_pul1.home.html
Aurpu_var_sub1	Aureobasidium pullulans var. subglaciale EXF-2481	Dothideales	Dothideomycetes	Pezizomycotina	Ascomycota	http://www.indexfungorum.org/names/NamesRecord.asp?RecordID=512380	NO	S	Pathotroph-Symbiotroph - Animal Pathogen-Endophyte-Epiphyte-Plant Pathogen	NO	NO	NO	NO	NA	NA	NA	NA	NA	Psychrotolerant species variant - has been isolated from glacial habitats in Norway as well as areas in China polluted with nuclear radiation . Able to survive in oligotrophic environments.	1. Liu, T., Zhu, L., Zhang, Z., Huang, H., Zhang, Z., and Jiang, L. (2017). Protective role of trehalose during radiation and heavy metal stress in Aureobasidium subglaciale F134. Sci. Rep. 7, 1‚Äì9. Available at: http://dx.doi.org/10.1038/s41598-017-15489-0. 2. Turk, M., and Gostinƒçar, C. (2018). Glycerol metabolism genes in Aureobasidium pullulans and Aureobasidium subglaciale. Fungal Biol. 12…	1. Gostinƒçar, C., Ohm, R.A., Kogej, T., Sonjak, S., Turk, M., Zajc, J., Zalar, P., Grube, M., Sun, H., Han, J., et al. (2014). Genome sequencing of four Aureobasidium pullulans varieties: Biotechnological potential, stress tolerance, and description of new species. BMC Genomics 15.	https://mycocosm.jgi.doe.gov/Aurpu_var_sub1/Aurpu_var_sub1.home.html
Bauco1	Baudoinia compniacensis UAMH 10762 (4089826) v1.0	Capnodiales	Dothideomycetes	Pezizomycotina	Ascomycota	http://www.indexfungorum.org/names/NamesRecord.asp?RecordID=510727	NO	S	None	NO	NO	NO	NO	NA	NA	NA	NA	NA	Extremophilic mold (saprobic oligotroph) - part of the microbial community that forms biofilms on outdoor surfaces exposed to ethyl alcohol vapour.	1. Ohm, R.A., Feau, N., Henrissat, B., Schoch, C.L., Horwitz, B.A., Barry, K.W., Condon, B.J., Copeland, A.C., Dhillon, B., Glaser, F., et al. (2012). Diverse Lifestyles and Strategies of Plant Pathogenesis Encoded in the Genomes of Eighteen Dothideomycetes Fungi. PLoS Pathog. 8, e1003037. 2. Scott, J.A., and Summerbell, R.C. (2016). Biology of the Whiskey Fungus. In (Springer, Cham), pp. 413‚Äì4…	1. Ohm, R.A., Feau, N., Henrissat, B., Schoch, C.L., Horwitz, B.A., Barry, K.W., Condon, B.J., Copeland, A.C., Dhillon, B., Glaser, F., et al. (2012). Diverse Lifestyles and Strategies of Plant Pathogenesis Encoded in the Genomes of Eighteen Dothideomycetes Fungi. PLoS Pathog. 8, e1003037.	https://mycocosm.jgi.doe.gov/Bauco1/Bauco1.home.html
Bimnz1	Bimuria novae-zelandiae CBS 107.79 v1.0	Pleosporales	Dothideomycetes	Pezizomycotina	Ascomycota	http://www.indexfungorum.org/names/NamesRecord.asp?RecordID=309549	UNKNOWN	S, E	None	UNKNOWN	UNKNOWN	UNKNOWN	UNKNOWN	NA	NA	NA	NA	NA	Isolated from soil in a barley field in New Zealand. Also isolated as a root endophyte from white clover in New Zealand. Could be just an endophyte/saprotroph, but very little work has been done on this species to determine if it is pathogenic.	1. Hawksworth, D.L., Yen, C.C., and Sheridan, J.E. (1979). Bimuria novae-zelandiae gen. Et sp. Nov., A remarkable ascomycete isolated from a New Zealand barley field. New Zeal. J. Bot. 17, 267‚Äì273.	1. Haridas, S., Albert, R., Binder, M., Bloem, J., LaButti, K., Salamov, A., Andreopoulos, B., Baker, S.E., Barry, K., Bills, G., et al. (2020). 101 Dothideomycetes genomes: a test case for predicting lifestyles and emergence of pathogens. Stud. Mycol. 96, 141‚Äì153.	https://mycocosm.jgi.doe.gov/Bimnz1/Bimnz1.home.html
Botdo1_1	Botryosphaeria dothidea	Botryosphaeriales	Dothideomycetes	Pezizomycotina	Ascomycota	http://www.indexfungorum.org/names/NamesRecord.asp?RecordID=183247	YES	S, E, N, O	Pathotroph - Plant Pathogen	YES	NO	NO	NO	YES	YES	YES	YES	NO	Widespread tree pathogen - endophyte that acts as a opportunistic stress pathogen in many woody plants. Causes stem canker and dieback diseases.	1. Smith, H., Wingfield, M.J., and Petrini, O. (1996). Botryosphaeria dothidea endophytic in Eucalyptus grandis and Eucalyptus nitens in South Africa. For. Ecol. Manage. 88, 189‚Äì195. 2. Marsberg, A., Kemler, M., Jami, F., Nagel, J.H., Postma-Smidt, A., Naidoo, S., Wingfield, M.J., Crous, P.W., Spatafora, J.W., Hesse, C.N., et al. (2017). Botryosphaeria dothidea: a latent pathogen of global impo…	1. Marsberg, A., Kemler, M., Jami, F., Nagel, J.H., Postma-Smidt, A., Naidoo, S., Wingfield, M.J., Crous, P.W., Spatafora, J.W., Hesse, C.N., et al. (2017). Botryosphaeria dothidea: a latent pathogen of global importance to woody plant health. Mol. Plant Pathol. 18, 477‚Äì488.	https://mycocosm.jgi.doe.gov/Botdo1_1/Botdo1_1.home.html
Bysci1	Byssothecium circinans CBS 675.92 v1.0	Pleosporales	Dothideomycetes	Pezizomycotina	Ascomycota	http://www.indexfungorum.org/names/NamesRecord.asp?RecordID=165669	YES	S, O	None	YES	NO	NO	NO	UNKNOWN	YES	YES	UNKNOWN	YES	Saprotroph that can act as a weak pathogen on woody substrates (has been associated with crown and root rot in alfalfa). ***Cannot find detailed information on infected tissues (i.e. does it infect leaves?).	1. Boise, J. (1983). On Trematosphaeria circinans and Reinstatement of the Genus Byssothecium. Mycologia 75, 666.	1. Haridas, S., Albert, R., Binder, M., Bloem, J., LaButti, K., Salamov, A., Andreopoulos, B., Baker, S.E., Barry, K., Bills, G., et al. (2020). 101 Dothideomycetes genomes: a test case for predicting lifestyles and emergence of pathogens. Stud. Mycol. 96, 141‚Äì153.	https://mycocosm.jgi.doe.gov/Bysci1/Bysci1.home.html
Cenge3	Cenococcum geophilum 1.58 v2.0	Mytilinidiales	Dothideomycetes	Pezizomycotina	Ascomycota	http://www.indexfungorum.org/names/NamesRecord.asp?RecordID=202222	NO	ECM	None	NO	NO	NO	NO	NA	NA	NA	NA	NA	Ectomycorrhizal fungus found in a diverse range of hosts in forest ecosystems. Highly drought resistant.	1. Douhan, G.W., and Rizzo, D.M. (2005). Phylogenetic divergence in a local population of the ectomycorrhizal fungus Cenococcum geophilum. New Phytol. 166, 263‚Äì271.	1. Peter, M., Kohler, A., Ohm, R.A., Kuo, A., Kr√ºtzmann, J., Morin, E., Arend, M., Barry, K.W., Binder, M., Choi, C., et al. (2016). Ectomycorrhizal ecology is imprinted in the genome of the dominant symbiotic fungus Cenococcum geophilum. Nat. Commun. 7.	https://mycocosm.jgi.doe.gov/Cenge3/Cenge3.home.html
Cerzm1	Cercospora zeae-maydis SCOH1-5 v1.0	Mycosphaerellales	Dothideomycetes	Pezizomycotina	Ascomycota	http://www.indexfungorum.org/names/NamesRecord.asp?RecordID=161090	YES	HB	Pathotroph - Plant Pathogen	YES	NO	NO	NO	NO	YES	YES	YES	NO	***JGI places this species in the order Capnodiales, but Index Fungorum has it under Mycosphaerellales. Causal agent of gray leaf spot disease in corn.	1. Beckman, P.M., and Payne, G.A. (1982). External Growth, Penetration, and Development of Cercospora zeae-maydis in Corn Leaves. Phytopathology 72.	1. Haridas, S., Albert, R., Binder, M., Bloem, J., LaButti, K., Salamov, A., Andreopoulos, B., Baker, S.E., Barry, K., Bills, G., et al. (2020). 101 Dothideomycetes genomes: a test case for predicting lifestyles and emergence of pathogens. Stud. Mycol. 96, 141‚Äì153.	https://mycocosm.jgi.doe.gov/Cerzm1/Cerzm1.home.html
Clafu1	Cladosporium fulvum CBS 131901 v1.0	Capnodiales	Dothideomycetes	Pezizomycotina	Ascomycota	http://www.indexfungorum.org/names/NamesRecord.asp?RecordID=157948	YES	S, B	Pathotroph - Plant Pathogen	YES	NO	NO	NO	NO	YES	NO	YES	NO	Causes leaf mould of tomato plants.	1. de Wit, P.J.G.M., van der Burgt, A., √ñkmen, B., Stergiopoulos, I., Abd-Elsalam, K.A., Aerts, A.L., Bahkali, A.H., Beenen, H.G., Chettri, P., Cox, M.P., et al. (2012). The Genomes of the Fungal Plant Pathogens Cladosporium fulvum and Dothistroma septosporum Reveal Adaptation to Different Hosts and Lifestyles But Also Signatures of Common Ancestry. PLoS Genet. 8.	1. de Wit, P.J.G.M., van der Burgt, A., √ñkmen, B., Stergiopoulos, I., Abd-Elsalam, K.A., Aerts, A.L., Bahkali, A.H., Beenen, H.G., Chettri, P., Cox, M.P., et al. (2012). The Genomes of the Fungal Plant Pathogens Cladosporium fulvum and Dothistroma septosporum Reveal Adaptation to Different Hosts and Lifestyles But Also Signatures of Common Ancestry. PLoS Genet. 8. 2. Ohm, R.A., Feau, N., Henriss…	https://mycocosm.jgi.doe.gov/Clafu1/Clafu1.home.html
Clasph1	Cladosporium sphaerospermum UM 843	Capnodiales	Dothideomycetes	Pezizomycotina	Ascomycota	http://www.indexfungorum.org/names/NamesRecord.asp?RecordID=119529	YES	S, BY, O	Symbiotroph - Endophyte	NO	NO	YES	NO	NA	NA	NA	NA	NA	Halotolerant black yeast fungus - opportunistic pathogen in humans affecting immunocompromised individuals. Isolated from a wide diversity of habitats - ubiquitous saprobe (Zalar et al. 2007)	1. Zalar, P., De Hoog, G.S., Schroers, H.J., Crous, P.W., Groenewald, J.Z., and Gunde-Cimerman, N. (2007). Phylogeny and ecology of the ubiquitous saprobe Cladosporium sphaerospermum, with descriptions of seven new species from hypersaline environments. Stud. Mycol. 58, 157‚Äì183.	1. Ng, K.P., Yew, S.M., Chan, C.L., Soo-Hoo, T.S., Na, S.L., Hassan, H., Ngeow, Y.F., Hoh, C.C., Lee, K.W., and Yee, W.Y. (2012). Sequencing of cladosporium sphaerospermum, a dematiaceous fungus isolated from blood culture. Eukaryot. Cell 11, 705‚Äì706.	https://mycocosm.jgi.doe.gov/Clasph1/Clasph1.home.html
Clael1	Clathrospora elynae CBS 161.51 v1.0	Pleosporales	Dothideomycetes	Pezizomycotina	Ascomycota	http://www.indexfungorum.org/names/NamesRecord.asp?RecordID=148545	UNKNOWN	UNKNOWN	None	UNKNOWN	UNKNOWN	UNKNOWN	UNKNOWN	NA	NA	NA	NA	NA	Originally isolated from curved sedge in Switzerland. There is very little literature on this species.	1. Wehmeyer, L.E. (1954). Studies in the Genus Clathrospora. Mycologia 46, 498‚Äì522.	1. Haridas, S., Albert, R., Binder, M., Bloem, J., LaButti, K., Salamov, A., Andreopoulos, B., Baker, S.E., Barry, K., Bills, G., et al. (2020). 101 Dothideomycetes genomes: a test case for predicting lifestyles and emergence of pathogens. Stud. Mycol. 96, 141‚Äì153.	https://mycocosm.jgi.doe.gov/Clael1/Clael1.home.html
Cloaq1	Clohesyomyces aquaticus CBS 115471 v1.0	Pleosporales	Dothideomycetes	Pezizomycotina	Ascomycota	http://www.indexfungorum.org/names/NamesRecord.asp?RecordID=361053	NO	S	None	NO	NO	NO	NO	NA	NA	NA	NA	NA	Aquatic saprobic fungus - not known to be a pathogen.	1. Zhang, H., Hyde, K.D., Mckenzie, E.H.C., Bahkali, A.H., and Zhou, D. (2012). Sequence Data Reveals Phylogenetic Affinities of Acrocalymma aquatica sp. nov., Aquasubmersa mircensis gen. et sp. nov. and Clohesyomyces aquaticus (Freshwater Coelomycetes) . Cryptogam. Mycol. 33, 333‚Äì346.	1. Mondo, S.J., Dannebaum, R.O., Kuo, R.C., Louie, K.B., Bewick, A.J., LaButti, K., Haridas, S., Kuo, A., Salamov, A., Ahrendt, S.R., et al. (2017). Widespread adenine N6-methylation of active genes in fungi. Nat. Genet. 49, 964‚Äì968. Available at: http://dx.doi.org/10.1038/ng.3859.	https://mycocosm.jgi.doe.gov/Cloaq1/Cloaq1.home.html
Cocca1	Cochliobolus carbonum 26-R-13 v1.0	Pleosporales	Dothideomycetes	Pezizomycotina	Ascomycota	http://www.indexfungorum.org/names/NamesRecord.asp?RecordID=328539	YES	S, N	Pathotroph - Plant Pathogen	YES	NO	NO	NO	NO	YES	YES	YES	YES	Cochliobolus genus harbours many aggressive superpathogens that are the causal agents of a number of cereal crop diseases. C. carbonum is a highly aggressive nectroph causing Northern Corn Leaf Spot.	1. Condon, B.J., Wu, D., Kra≈°evec, N., Horwitz, B.A., and Turgeon, B.G. (2014). Comparative Genomics of Cochliobolus Phytopathogens. In Genomics of Plant-Associated Fungi: Monocot Pathogens, R. A. Dean, A. Lichens-Park, and C. Kole, eds. (Berlin, Heidelberg: Springer Berlin Heidelberg), pp. 41‚Äì67. Available at: https://doi.org/10.1007/978-3-662-44053-7_2.	1. Condon, B.J., Leng, Y., Wu, D., Bushley, K.E., Ohm, R.A., Otillar, R., Martin, J., Schackwitz, W., Grimwood, J., MohdZainudin, N.A.I., et al. (2013). Comparative Genome Structure, Secondary Metabolite, and Effector Coding Capacity across Cochliobolus Pathogens. PLoS Genet. 9.	https://mycocosm.jgi.doe.gov/Cocca1/Cocca1.home.html
CocheC4_1	Cochliobolus heterostrophus C4 v1.0	Pleosporales	Dothideomycetes	Pezizomycotina	Ascomycota	http://www.indexfungorum.org/names/NamesRecord.asp?RecordID=267081	YES	N	Pathotroph - Plant Pathogen	YES	NO	NO	NO	NO	YES	YES	YES	NO	Race T strain C4 was the the causal agent of the worst epidemic of Southern Corn Leaf Blight in 1970. Highly virulent and specific strain of the species that uses a host selective toxin (HST).	1. Lim, S.M., and Hooker, A.L. (1971). Southern Corn Leaf Blight: Genetic Control of Pathogenicity and Toxin Production in Race T and Race O of Cochliobolus heterostrophus. Genetics 69, 115‚Äì117. 2. Maor, R., Puyesky, M., Horwitz, B.A., and Sharon, A. (1998). Use of green fluorescent protein (GFP) for studying development and fungal-plant interaction in Cochliobolus heterostrophus. Mycol. Res. 1…	1. Ohm, R.A., Feau, N., Henrissat, B., Schoch, C.L., Horwitz, B.A., Barry, K.W., Condon, B.J., Copeland, A.C., Dhillon, B., Glaser, F., et al. (2012). Diverse Lifestyles and Strategies of Plant Pathogenesis Encoded in the Genomes of Eighteen Dothideomycetes Fungi. PLoS Pathog. 8, e1003037. 2. Condon, B.J., Leng, Y., Wu, D., Bushley, K.E., Ohm, R.A., Otillar, R., Martin, J., Schackwitz, W., Grimwo…	https://mycocosm.jgi.doe.gov/CocheC4_1/CocheC4_1.home.html
CocheC5_3	Cochliobolus heterostrophus C5 v2.0	Pleosporales	Dothideomycetes	Pezizomycotina	Ascomycota	http://www.indexfungorum.org/names/NamesRecord.asp?RecordID=267081	YES	N	Pathotroph - Plant Pathogen	YES	NO	NO	NO	NO	YES	NO	YES	NO	Also causes southern corn leaf blight, but is much less virulent than strain C4 (no HST).	1. Lim, S.M., and Hooker, A.L. (1971). Southern Corn Leaf Blight: Genetic Control of Pathogenicity and Toxin Production in Race T and Race O of Cochliobolus heterostrophus. Genetics 69, 115‚Äì117. 2. Maor, R., Puyesky, M., Horwitz, B.A., and Sharon, A. (1998). Use of green fluorescent protein (GFP) for studying development and fungal-plant interaction in Cochliobolus heterostrophus. Mycol. Res. 1…	1. Ohm, R.A., Feau, N., Henrissat, B., Schoch, C.L., Horwitz, B.A., Barry, K.W., Condon, B.J., Copeland, A.C., Dhillon, B., Glaser, F., et al. (2012). Diverse Lifestyles and Strategies of Plant Pathogenesis Encoded in the Genomes of Eighteen Dothideomycetes Fungi. PLoS Pathog. 8, e1003037. 2. Condon, B.J., Leng, Y., Wu, D., Bushley, K.E., Ohm, R.A., Otillar, R., Martin, J., Schackwitz, W., Grimwo…	https://mycocosm.jgi.doe.gov/CocheC5_3/CocheC5_3.home.html
Coclu2	Cochliobolus lunatus m118 v2.0	Pleosporales	Dothideomycetes	Pezizomycotina	Ascomycota	http://www.indexfungorum.org/names/NamesRecord.asp?RecordID=328543	YES	N, O	Pathotroph-Symbiotroph - Endophyte-Plant Pathogen	YES	NO	YES	YES	NO	YES	NO	YES	NO	Causal agent of head mould in grasses, rice, sorghum, and other plant species. Also acts as an opportunistic human pathogen and has been isolated from invertebrate species as well.	1. Lani≈°nik Ri≈æner, T., and Wheeler, M.H. (2003). Melanin biosynthesis in the fungus Curvularia lunata (teleomorph: Cochliobolus lunatus). Can. J. Microbiol. 49, 110‚Äì119. 2. Podobnik, B., Stojan, J., Lah, L., Kra≈°evec, N., Seli≈°kar, M., Ri≈æner, T.L., Rozman, D., and Komel, R. (2008). CYP53A15 of Cochliobolus lunatus, a target for natural antifungal compounds. J. Med. Chem. 51, 3480‚Äì3486.	1. Ohm, R.A., Feau, N., Henrissat, B., Schoch, C.L., Horwitz, B.A., Barry, K.W., Condon, B.J., Copeland, A.C., Dhillon, B., Glaser, F., et al. (2012). Diverse Lifestyles and Strategies of Plant Pathogenesis Encoded in the Genomes of Eighteen Dothideomycetes Fungi. PLoS Pathog. 8, e1003037. 2. Condon, B.J., Wu, D., Kra≈°evec, N., Horwitz, B.A., and Turgeon, B.G. (2014). Comparative Genomics of Coc…	https://mycocosm.jgi.doe.gov/Coclu2/Coclu2.home.html
Cocmi1	Cochliobolus miyabeanus ATCC 44560 v1.0	Pleosporales	Dothideomycetes	Pezizomycotina	Ascomycota	http://www.indexfungorum.org/names/NamesRecord.asp?RecordID=285402	YES	N	Pathotroph - Plant Pathogen	YES	NO	NO	NO	NO	YES	YES	YES	NO	Causal agent of brown spot of rice.	1. de Vleesschauwer, D., Yang, Y., Cruz, C.V., and H√∂fte, M. (2010). Abscisic acid-induced resistance against the brown spot pathogen Cochliobolus miyabeanus in rice involves MAP kinase-mediated repression of ethylene signaling. Plant Physiol. 152, 2036‚Äì2052.	1. Condon, B.J., Leng, Y., Wu, D., Bushley, K.E., Ohm, R.A., Otillar, R., Martin, J., Schackwitz, W., Grimwood, J., MohdZainudin, N.A.I., et al. (2013). Comparative Genome Structure, Secondary Metabolite, and Effector Coding Capacity across Cochliobolus Pathogens. PLoS Genet. 9.	https://mycocosm.jgi.doe.gov/Cocmi1/Cocmi1.home.html
Cocsa1	Cochliobolus sativus ND90Pr v1.0	Pleosporales	Dothideomycetes	Pezizomycotina	Ascomycota	http://www.indexfungorum.org/names/NamesRecord.asp?RecordID=285403	YES	HB	Pathotroph - Plant Pathogen	YES	NO	NO	NO	NO	YES	YES	YES	YES	Less specialized Cochliobolus pathogen - causes diseases of roots, leaves, and spikes of cereal species. Anamorph is Bipolaris sorokiniana. Cause of foliar spot blotch phase which is a biotic stress on commericial wheat and barley especially in SE Asia.	1. Zhong, S., and Steffenson, B.J. (2001). Virulence and molecular diversity in Cochliobolus sativus. Phytopathology 91, 469‚Äì476. 2. Ebelechukwu Ibeagha, A., H√ºckelhoven, R., Sch√§fer, P., Pal Singh, D., and Kogel, K.-H. (2005). Model Wheat Genotypes as Tools to Uncover Effective Defense Mechanisms Against the Hemibiotrophic Fungus Bipolaris sorokiniana. Phytopathology 95. Available at: https:…	1. Ohm, R.A., Feau, N., Henrissat, B., Schoch, C.L., Horwitz, B.A., Barry, K.W., Condon, B.J., Copeland, A.C., Dhillon, B., Glaser, F., et al. (2012). Diverse Lifestyles and Strategies of Plant Pathogenesis Encoded in the Genomes of Eighteen Dothideomycetes Fungi. PLoS Pathog. 8, e1003037. 2. Condon, B.J., Wu, D., Kra≈°evec, N., Horwitz, B.A., and Turgeon, B.G. (2014). Comparative Genomics of Coc…	https://mycocosm.jgi.doe.gov/Cocsa1/Cocsa1.home.html
Cocvi1	Cochliobolus victoriae FI3 v1.0	Pleosporales	Dothideomycetes	Pezizomycotina	Ascomycota	http://www.indexfungorum.org/names/NamesRecord.asp?RecordID=328548	YES	N	Pathotroph - Plant Pathogen	YES	NO	NO	NO	NO	YES	YES	YES	NO	Causal agent of Victoria Blight of oats.	1. Wolpert, T.J., and Lorang, J.M. (2016). Victoria Blight, defense turned upside down. Physiol. Mol. Plant Pathol. 95, 8‚Äì13. Available at: http://dx.doi.org/10.1016/j.pmpp.2016.03.006.	1. Condon, B.J., Wu, D., Kra≈°evec, N., Horwitz, B.A., and Turgeon, B.G. (2014). Comparative Genomics of Cochliobolus Phytopathogens. In Genomics of Plant-Associated Fungi: Monocot Pathogens, R. A. Dean, A. Lichens-Park, and C. Kole, eds. (Berlin, Heidelberg: Springer Berlin Heidelberg), pp. 41‚Äì67. Available at: https://doi.org/10.1007/978-3-662-44053-7_2.	https://mycocosm.jgi.doe.gov/Cocvi1/Cocvi1.home.html
Conap1	Coniosporium apollinis CBS 100218	Incertae sedis	Dothideomycetes	Pezizomycotina	Ascomycota	http://www.indexfungorum.org/names/NamesRecord.asp?RecordID=444794	NO	S, BY	Saprotroph - Undefined Saprotroph	NO	NO	NO	NO	NA	NA	NA	NA	NA	Originally isolated from marble in the Mediterranean basin - thought to be an important rock inhabiting microcolonial fungus. Able to adapt to extreme changes in environmental conditions. Part of a genus that contains many species that are pathogenic to humans, but there is no literature implicating C. apollinis as a pathogen.	1. Sterflinger, K., De Baere, R., De Hoog, G.S., De Wachter, R., Krumbein, W.E., and Haase, G. (1997). Coniosporium perforans and C. apollinis, two new rock-inhabiting fungi isolated from marble in the Sanctuary of Delos (Cyclades, Greece). Antonie van Leeuwenhoek, Int. J. Gen. Mol. Microbiol. 72, 349‚Äì363.	1. Teixeira, M.M., Moreno, L.F., Stielow, B.J., Muszewska, A., Hainaut, M., Gonzaga, L., Abouelleil, A., Patan√©, J.S.L., Priest, M., Souza, R., et al. (2017). Exploring the genomic diversity of black yeasts and relatives (Chaetothyriales, Ascomycota). Stud. Mycol. 86, 1‚Äì28.	https://mycocosm.jgi.doe.gov/Conap1/Conap1.home.html
Corca1	Corynespora cassiicola CCP v1.0	Pleosporales	Dothideomycetes	Pezizomycotina	Ascomycota	http://www.indexfungorum.org/names/NamesRecord.asp?RecordID=296024	YES	N, S, E	Pathotroph-Symbiotroph - Endophyte-Plant Pathogen	YES	NO	YES	NO	NO	YES	YES	YES	YES	General plant pathogen causing Leaf Fall Disease in a large range of host plants in tropical and subtropical regions (many fruit and ornamental species affected). Also causes rare incidences of human infection. Has been isolated in invertebrates but not shown to act as a pathogen in these species.	1. Lopez, D., Ribeiro, S., Label, P., Fumanal, B., Venisse, J.S., Kohler, A., de Oliveira, R.R., Labutti, K., Lipzen, A., Lail, K., et al. (2018). Genome-wide analysis of Corynespora cassiicola leaf fall disease putative effectors. Front. Microbiol. 9, 1‚Äì21.	1. Lopez, D., Ribeiro, S., Label, P., Fumanal, B., Venisse, J.S., Kohler, A., de Oliveira, R.R., Labutti, K., Lipzen, A., Lail, K., et al. (2018). Genome-wide analysis of Corynespora cassiicola leaf fall disease putative effectors. Front. Microbiol. 9, 1‚Äì21.	https://mycocosm.jgi.doe.gov/Corca1/Corca1.home.html
Cucbe1	Cucurbitaria berberidis CBS 394.84 v1.0	Pleosporales	Dothideomycetes	Pezizomycotina	Ascomycota	http://www.indexfungorum.org/names/NamesRecord.asp?RecordID=239072	NO	S	None	NO	NO	NO	NO	NA	NA	NA	NA	NA	Known to grow as a saprophyte on dead twigs and branches.	1. Doilom, M., Liu, J.-K., Jaklitsch, W.M., Ariyawansa, H., Wijayawardene, N.N., Chukeatirote, E., Zhang, M., McKenzie, E.H.C., Geml, J., Voglmayr, H., et al. (2013). An outline of the family Cucurbitariaceae. Sydowia 65, 167‚Äì192. 2. Haridas, S., Albert, R., Binder, M., Bloem, J., LaButti, K., Salamov, A., Andreopoulos, B., Baker, S.E., Barry, K., Bills, G., et al. (2020). 101 Dothideomycetes g…	1. Haridas, S., Albert, R., Binder, M., Bloem, J., LaButti, K., Salamov, A., Andreopoulos, B., Baker, S.E., Barry, K., Bills, G., et al. (2020). 101 Dothideomycetes genomes: a test case for predicting lifestyles and emergence of pathogens. Stud. Mycol. 96, 141‚Äì153.	https://mycocosm.jgi.doe.gov/Cucbe1/Cucbe1.home.html
Decga1	Decorospora gaudefroyi v1.0	Pleosporales	Dothideomycetes	Pezizomycotina	Ascomycota	http://www.indexfungorum.org/names/NamesRecord.asp?RecordID=484667	NO	S	None	NO	NO	NO	NO	NA	NA	NA	NA	NA	Obligate marine fungus - salt tolerant. Has been isolated from a number of different substrates including driftwood, pilings and marine marsh plants.	1. Inderbitzin, P., Kohlmeyer, J., Volkmann-Kohlmeyer, B., and Berbee, M.L. (2002). Decorospora , a New Genus for the Marine Ascomycete Pleospora gaudefroyi. Mycologia 94, 651‚Äì659.	1. Haridas, S., Albert, R., Binder, M., Bloem, J., LaButti, K., Salamov, A., Andreopoulos, B., Baker, S.E., Barry, K., Bills, G., et al. (2020). 101 Dothideomycetes genomes: a test case for predicting lifestyles and emergence of pathogens. Stud. Mycol. 96, 141‚Äì153.	https://mycocosm.jgi.doe.gov/Decga1/Decga1.home.html
Delco1	Delitschia confertaspora ATCC 74209 v1.0	Pleosporales	Dothideomycetes	Pezizomycotina	Ascomycota	http://www.indexfungorum.org/names/NamesRecord.asp?RecordID=361684	NO	S, C	Saprotroph - Dung Saprotroph	NO	NO	NO	NO	NA	NA	NA	NA	NA	Coprophilous fungus. Species of interest for research on potential antibiotic compounds.	1. Jayanetti, D.R., Li, Y., Bartholomeusz, G.A., Bills, G.F., and Gloer, J.B. (2017). Benzophenone and Fimetarone Derivatives from the Coprophilous Fungus Delitschia confertaspora. J. Nat. Prod. 80, 707‚Äì712.	1. Haridas, S., Albert, R., Binder, M., Bloem, J., LaButti, K., Salamov, A., Andreopoulos, B., Baker, S.E., Barry, K., Bills, G., et al. (2020). 101 Dothideomycetes genomes: a test case for predicting lifestyles and emergence of pathogens. Stud. Mycol. 96, 141‚Äì153.	https://mycocosm.jgi.doe.gov/Delco1/Delco1.home.html
Delst1	Delphinella strobiligena CBS 735.71 v1.0	Dothideales	Dothideomycetes	Pezizomycotina	Ascomycota	http://www.indexfungorum.org/names/NamesRecord.asp?RecordID=329757	UNKNOWN	UNKNOWN	None	UNKNOWN	UNKNOWN	UNKNOWN	UNKNOWN	NA	NA	NA	NA	NA	Very little literature on this species. Has been isolated as a yeast-like species from an oligotrophic lake in Patagonia. No definite information on its lifestyle/pathogenicity.	1. Brand√£o, L.R., Libkind, D., Vaz, A.B.M., Esp√≠rito Santo, L.C., Molin√©, M., de Garc√≠a, V., van Broock, M., and Rosa, C.A. (2011). Yeasts from an oligotrophic lake in Patagonia (Argentina): Diversity, distribution and synthesis of photoprotective compounds and extracellular enzymes. FEMS Microbiol. Ecol. 76, 1‚Äì13.	1. Haridas, S., Albert, R., Binder, M., Bloem, J., LaButti, K., Salamov, A., Andreopoulos, B., Baker, S.E., Barry, K., Bills, G., et al. (2020). 101 Dothideomycetes genomes: a test case for predicting lifestyles and emergence of pathogens. Stud. Mycol. 96, 141‚Äì153.	https://mycocosm.jgi.doe.gov/Delst1/Delst1.home.html
Didex1	Didymella exigua CBS 183.55 v1.0	Pleosporales	Dothideomycetes	Pezizomycotina	Ascomycota	http://www.indexfungorum.org/names/NamesRecord.asp?RecordID=218525	YES	S, N?	None	YES	NO	NO	NO	NO	YES	YES	YES	NO	Isolated from the Canadian arctic as a saprophyte on a wide range of angiosperm species. The anamorph (Phoma exigua) has been associated with stem and leaf lesions of a wide range of host plants. ***Unsure of its lifestyle (i.e. necrotroph, biotroph, hemibiotroph?)	1. Corlett, M. (1981). A taxonomic survey of some species of Didymella and Didymella-like species. Can. J. Bot. 59, 2016‚Äì2042.	1. Haridas, S., Albert, R., Binder, M., Bloem, J., LaButti, K., Salamov, A., Andreopoulos, B., Baker, S.E., Barry, K., Bills, G., et al. (2020). 101 Dothideomycetes genomes: a test case for predicting lifestyles and emergence of pathogens. Stud. Mycol. 96, 141‚Äì153.	https://mycocosm.jgi.doe.gov/Didex1/Didex1.home.html
Dipse1	Diplodia seriata DS831	Botryosphaeriales	Dothideomycetes	Pezizomycotina	Ascomycota	http://www.indexfungorum.org/names/NamesRecord.asp?RecordID=180468	YES	S, N	None	YES	NO	NO	NO	NO	YES	YES	YES	NO	One of the causal agents of Botryosphaeria dieback in grapevines. Vascular pathogen - causes stem cankers, leaf spots/wilting, shoot dieback, and bud necrosis. Also causes disease in other angiosperm hosts, especially stone fruit trees.	1. Cobos, R., Barreiro, C., Mateos, R.M., and Coque, J.J.R. (2010). Cytoplasmic- and extracellular-proteome analysis of Diplodia seriata: A phytopathogenic fungus involved in grapevine decline. Proteome Sci. 8, 1‚Äì16.	1. Morales-Cruz, A., Amrine, K.C., Blanco-Ulate, B., Lawrence, D.P., Travadon, R., Rolshausen, P.E., Baumgartner, K., and Cantu, D. (2015). Distinctive expansion of gene families associated with plant cell wall degradation, secondary metabolism, and nutrient uptake in the genomes of grapevine trunk pathogens. BMC Genomics 16, 1‚Äì22. Available at: http://dx.doi.org/10.1186/s12864-015-1624-z.	https://mycocosm.jgi.doe.gov/Dipse1/Dipse1.home.html
Disac1	Dissoconium aciculare CBS 342.82 v1.0	Capnodiales	Dothideomycetes	Pezizomycotina	Ascomycota	http://www.indexfungorum.org/names/NamesRecord.asp?RecordID=107937	YES	MP, N, EP	None	NO	YES	NO	NO	NA	NA	NA	NA	NA	Fungal hyperparasite of powdery mildew fungi. Also grows as part of an epiphytic fungal complex on many plants (sooty blotch and flyspeck complex).	1. Hijwegen, T., and Buchenauer, H. (1984). Isolation and identification of hyperparasitic fungi associated with Erysiphaceae. Netherlands J. Plant Pathol. 90, 79‚Äì83. 2. Batzer, J.C., Rincon, S.H., Mueller, D.S., Petersen, B.J., Le Corronc, F., McManus, P.S., Dixon, P.M., and Gleason, M.L. (2010). Effect of temperature and nutrient concentration on the growth of six species of sooty blotch and …	1. Haridas, S., Albert, R., Binder, M., Bloem, J., LaButti, K., Salamov, A., Andreopoulos, B., Baker, S.E., Barry, K., Bills, G., et al. (2020). 101 Dothideomycetes genomes: a test case for predicting lifestyles and emergence of pathogens. Stud. Mycol. 96, 141‚Äì153.	https://mycocosm.jgi.doe.gov/Disac1/Disac1.home.html
Dotsy1	Dothidotthia symphoricarpi CBS 119687 v1.0	Pleosporales	Dothideomycetes	Pezizomycotina	Ascomycota	http://www.indexfungorum.org/names/NamesRecord.asp?RecordID=218661	UNKNOWN	UNKNOWN	None	UNKNOWN	UNKNOWN	UNKNOWN	UNKNOWN	NA	NA	NA	NA	NA	Isolated from branches of western snowberry. ***Difficult to find any literature describing this species or its lifestyle.	1. Phillips, A.J.L., Alves, A., Pennycook, S.R., Johnston, P.R., Ramaley, A., Akulov, A., and Crous, P.W. (2008). Resolving the phylogenetic and taxonomic status of dark-spored teleomorph genera in the Botryosphaeriaceae. Persoonia Mol. Phylogeny Evol. Fungi 21, 29‚Äì55.	1. Haridas, S., Albert, R., Binder, M., Bloem, J., LaButti, K., Salamov, A., Andreopoulos, B., Baker, S.E., Barry, K., Bills, G., et al. (2020). 101 Dothideomycetes genomes: a test case for predicting lifestyles and emergence of pathogens. Stud. Mycol. 96, 141‚Äì153.	https://mycocosm.jgi.doe.gov/Dotsy1/Dotsy1.home.html
Dotse1	Dothistroma septosporum NZE10 v1.0	Capnodiales	Dothideomycetes	Pezizomycotina	Ascomycota	http://www.indexfungorum.org/names/NamesRecord.asp?RecordID=121392	YES	S, HB	None	YES	NO	NO	NO	YES	NO	NO	YES	NO	Causes Dothistroma needle blight in conifer species (mainly pine). ***Ohm et al. 2012 places this species in the order Capnodiales, but Index Fungorum places it in the order Mycosphaerellales.	1. de Wit, P.J.G.M., van der Burgt, A., √ñkmen, B., Stergiopoulos, I., Abd-Elsalam, K.A., Aerts, A.L., Bahkali, A.H., Beenen, H.G., Chettri, P., Cox, M.P., et al. (2012). The Genomes of the Fungal Plant Pathogens Cladosporium fulvum and Dothistroma septosporum Reveal Adaptation to Different Hosts and Lifestyles But Also Signatures of Common Ancestry. PLoS Genet. 8. 2. Ohm, R.A., Feau, N., Henriss…	1. de Wit, P.J.G.M., van der Burgt, A., √ñkmen, B., Stergiopoulos, I., Abd-Elsalam, K.A., Aerts, A.L., Bahkali, A.H., Beenen, H.G., Chettri, P., Cox, M.P., et al. (2012). The Genomes of the Fungal Plant Pathogens Cladosporium fulvum and Dothistroma septosporum Reveal Adaptation to Different Hosts and Lifestyles But Also Signatures of Common Ancestry. PLoS Genet. 8. 2. Ohm, R.A., Feau, N., Henriss…	https://mycocosm.jgi.doe.gov/Dotse1/Dotse1.home.html
Elsamp1	Elsinoe ampelina CECT 20119 v1.0	Myriangiales	Dothideomycetes	Pezizomycotina	Ascomycota	http://www.indexfungorum.org/names/NamesRecord.asp?RecordID=627249	YES	N	Pathotroph - Plant Pathogen	YES	NO	NO	NO	NO	YES	NO	YES	NO	Causal agent of anthracnose on grapevines and some other angiosperm species - infects the fruit and leaves and can cause plant death.	1. Jayasankar, S., Li, Z., and Gray, D.J. (2000). In-vitro selection of Vitis vinifera ‚ÄúChardonnay‚Äù with Elsinoe ampelina culture filtrate is accompanied by fungal resistance and enhanced secretion of chitinase. Planta 211, 200‚Äì208.	1. Haridas, S., Albert, R., Binder, M., Bloem, J., LaButti, K., Salamov, A., Andreopoulos, B., Baker, S.E., Barry, K., Bills, G., et al. (2020). 101 Dothideomycetes genomes: a test case for predicting lifestyles and emergence of pathogens. Stud. Mycol. 96, 141‚Äì153.	https://mycocosm.jgi.doe.gov/Elsamp1/Elsamp1.home.html
Erebi1	Eremomyces bilateralis CBS 781.70 v1.0	Incertae sedis	Dothideomycetes	Pezizomycotina	Ascomycota	http://www.indexfungorum.org/names/NamesRecord.asp?RecordID=313945	NO	S, C	None	NO	NO	NO	NO	NA	NA	NA	NA	NA	Very little literature on this species. Has been isolated from animal dung and identified as a coprophilous fungus.	1. Malloch, D., and Cain, R.F. (1971). Four new genera of cleistothecial Ascomycetes with hyaline ascospores. Can. J. Bot. 49, 847‚Äì854. 2. Malloch, D., and Sigler, L. (1988). The Eremomycetaceae (Ascomycotina). Can. J. Bot. 66, 1929‚Äì1932.	1. Haridas, S., Albert, R., Binder, M., Bloem, J., LaButti, K., Salamov, A., Andreopoulos, B., Baker, S.E., Barry, K., Bills, G., et al. (2020). 101 Dothideomycetes genomes: a test case for predicting lifestyles and emergence of pathogens. Stud. Mycol. 96, 141‚Äì153.	https://mycocosm.jgi.doe.gov/Erebi1/Erebi1.home.html
Glost2	Glonium stellatum CBS 207.34 v1.0	Mytilinidiales	Dothideomycetes	Pezizomycotina	Ascomycota	http://www.indexfungorum.org/names/NamesRecord.asp?RecordID=146781	NO	S	None	NO	NO	NO	NO	NA	NA	NA	NA	NA	Plant decomposer - isolated from bark, wood, and soil samples.	1. Luttrell, E.S. (1953). Development of the Ascocarp in Glonium stellatum. American Journal of Botany 40, 626‚Äì633.	1. Peter, M., Kohler, A., Ohm, R.A., Kuo, A., Kr√ºtzmann, J., Morin, E., Arend, M., Barry, K.W., Binder, M., Choi, C., et al. (2016). Ectomycorrhizal ecology is imprinted in the genome of the dominant symbiotic fungus Cenococcum geophilum. Nat. Commun. 7.	https://mycocosm.jgi.doe.gov/Glost2/Glost2.home.html
Horac1	Hortaea acidophila CBS 113389 v1.0	Capnodiales	Dothideomycetes	Pezizomycotina	Ascomycota	http://www.indexfungorum.org/names/NamesRecord.asp?RecordID=367373	UNKNOWN	S, BY, A	None	UNKNOWN	UNKNOWN	UNKNOWN	UNKNOWN	NA	NA	NA	NA	NA	Extremophilic black yeast - isolated from highly acidic (pH 0.6) lignite coal extract. ***Cannot find information on the potential pathogenicity of this fungus for plants or other organisms.	1. H√∂lker, U., Bend, J., Pracht, R., Tetsch, L., M√ºller, T., H√∂fer, M., and de Hoog, G.S. (2004). Hortaea acidophila, a new acid-tolerant black yeast from lignite. Antonie Van Leeuwenhoek 86, 287‚Äì294.	1. Haridas, S., Albert, R., Binder, M., Bloem, J., LaButti, K., Salamov, A., Andreopoulos, B., Baker, S.E., Barry, K., Bills, G., et al. (2020). 101 Dothideomycetes genomes: a test case for predicting lifestyles and emergence of pathogens. Stud. Mycol. 96, 141‚Äì153.	https://mycocosm.jgi.doe.gov/Horac1/Horac1.home.html
Horwer1	Hortaea werneckii EXF-2000 M0 v1.0	Capnodiales	Dothideomycetes	Pezizomycotina	Ascomycota	http://www.indexfungorum.org/names/NamesRecord.asp?RecordID=106184	YES	S, BY, O	Pathotroph - NULL	NO	NO	YES	NO	NA	NA	NA	NA	NA	Halophilic black yeast fungus - opportunistic skin pathogen in humans (causes tinea negra). Primary habitat is hypersaline water in evaporite ponds (Lenassi et al. 2013).	1. Lenassi, M., Gostinƒçar, C., Jackman, S., Turk, M., Sadowski, I., Nislow, C., Jones, S., Birol, I., Cimerman, N.G., and Plemenita≈°, A. (2013). Whole Genome Duplication and Enrichment of Metal Cation Transporters Revealed by De Novo Genome Sequencing of Extremely Halotolerant Black Yeast Hortaea werneckii. PLoS One 8.	1. Lenassi, M., Gostinƒçar, C., Jackman, S., Turk, M., Sadowski, I., Nislow, C., Jones, S., Birol, I., Cimerman, N.G., and Plemenita≈°, A. (2013). Whole Genome Duplication and Enrichment of Metal Cation Transporters Revealed by De Novo Genome Sequencing of Extremely Halotolerant Black Yeast Hortaea werneckii. PLoS One 8.	https://mycocosm.jgi.doe.gov/Horwer1/Horwer1.home.html
Hyspu1_1	Hysterium pulicare CBS 123377	Hysteriales	Dothideomycetes	Pezizomycotina	Ascomycota	http://www.indexfungorum.org/names/NamesRecord.asp?RecordID=162522	NO	S	None	NO	NO	NO	NO	NA	NA	NA	NA	NA	Saprotrophic fungus that grows on the dead and dying tissues of gymnosperms and angiosperms.	1. Boehm, E.W.A., Mugambi, G.K., Miller, A.N., Huhndorf, S.M., Marincowitz, S., Spatafora, J.W., and Schoch, C.L. (2009). A molecular phylogenetic reappraisal of the Hysteriaceae, Mytilinidiaceae and Gloniaceae (Pleosporomycetidae, Dothideomycetes) with keys to world species. Stud. Mycol. 64, 49‚Äì83. 2. Tehon, A.L.R., and Young, P.A. (1924). A New Hysterium from Illinois. Mycologia 16, 30‚Äì32.	1. Ohm, R.A., Feau, N., Henrissat, B., Schoch, C.L., Horwitz, B.A., Barry, K.W., Condon, B.J., Copeland, A.C., Dhillon, B., Glaser, F., et al. (2012). Diverse Lifestyles and Strategies of Plant Pathogenesis Encoded in the Genomes of Eighteen Dothideomycetes Fungi. PLoS Pathog. 8, e1003037.	https://mycocosm.jgi.doe.gov/Hyspu1_1/Hyspu1_1.home.html
Karrh1	Karstenula rhodostoma CBS 690.94 v1.0	Pleosporales	Dothideomycetes	Pezizomycotina	Ascomycota	http://www.indexfungorum.org/names/NamesRecord.asp?RecordID=227846	NO	S	None	NO	NO	NO	NO	NA	NA	NA	NA	NA	Saprotroph that grows on the dry branches of alder buckthorn.	1. Constantinescu, O. (1993). Teleomorph-anamorph connections in ascomycetes: Microdiplodia anamorph of Karstenula rhodostoma. Mycol. Res. 97, 377‚Äì380. Available at: http://dx.doi.org/10.1016/S0953-7562(09)81141-6.	1. Haridas, S., Albert, R., Binder, M., Bloem, J., LaButti, K., Salamov, A., Andreopoulos, B., Baker, S.E., Barry, K., Bills, G., et al. (2020). 101 Dothideomycetes genomes: a test case for predicting lifestyles and emergence of pathogens. Stud. Mycol. 96, 141‚Äì153.	https://mycocosm.jgi.doe.gov/Karrh1/Karrh1.home.html
Lenfl1	Lentithecium fluviatile CBS 122367 v1.0	Pleosporales	Dothideomycetes	Pezizomycotina	Ascomycota	http://www.indexfungorum.org/names/NamesRecord.asp?RecordID=512802	NO	S	None	NO	NO	NO	NO	NA	NA	NA	NA	NA	Saprotroph that has been found in freshwater habitats as well as on Populus spp.	1. Su, H.Y., Luo, Z.L., Liu, X.Y., Su, X.J., Hu, D.M., Zhou, D.Q., Bahkali, A.H., and Hyde, K.D. (2016). Lentithecium cangshanense sp. nov. (Lentitheciaceae) from freshwater habitats in Yunnan Province, China. Phytotaxa 267, 61‚Äì69.	1. Haridas, S., Albert, R., Binder, M., Bloem, J., LaButti, K., Salamov, A., Andreopoulos, B., Baker, S.E., Barry, K., Bills, G., et al. (2020). 101 Dothideomycetes genomes: a test case for predicting lifestyles and emergence of pathogens. Stud. Mycol. 96, 141‚Äì153.	https://mycocosm.jgi.doe.gov/Lenfl1/Lenfl1.home.html
Leppa1	Lepidopterella palustris CBS 459.81 v1.0	Incertae sedis	Dothideomycetes	Pezizomycotina	Ascomycota	http://www.indexfungorum.org/names/NamesRecord.asp?RecordID=112730	NO	S	None	NO	NO	NO	NO	NA	NA	NA	NA	NA	Aquatic saprotrophic fungus - decomposes wooden debris.	1. Shearer, C.A., Raja, H.A., Miller, A.N., Nelson, P., Tanaka, K., Hirayama, K., Marvanov√°, L., Hyde, K.D., and Zhang, Y. (2009). The molecular phylogeny of freshwater Dothideomycetes. Stud. Mycol. 64, 145‚Äì153. 2. Raja, H.A., Schmit, J.P., and Shearer, C.A. (2009). Latitudinal, habitat and substrate distribution patterns of freshwater ascomycetes in the Florida Peninsula. Biodivers. Conserv. …	1. Peter, M., Kohler, A., Ohm, R.A., Kuo, A., Kr√ºtzmann, J., Morin, E., Arend, M., Barry, K.W., Binder, M., Choi, C., et al. (2016). Ectomycorrhizal ecology is imprinted in the genome of the dominant symbiotic fungus Cenococcum geophilum. Nat. Commun. 7.	https://mycocosm.jgi.doe.gov/Leppa1/Leppa1.home.html
Lepmu1	Leptosphaeria maculans v23.1.3	Pleosporales	Dothideomycetes	Pezizomycotina	Ascomycota	http://www.indexfungorum.org/names/NamesRecord.asp?RecordID=229990	YES	S, E, HB	Pathotroph - Plant Pathogen	YES	NO	NO	NO	NO	YES	YES	YES	NO	Causal agent of blackleg disease on Brassica crops. Complex life cycle that includes biotrophic and necrotrophic phases.	1. Hammond, K.E., Lewis, B.G., and Musa, T.M. (1985). A systemic pathway in the infection of oilseed rape plants by Leptosphaeria maculans v23.1.3. Plant Pathol. 34, 557‚Äì565.	1. Rouxel, T., Grandaubert, J., Hane, J.K., Hoede, C., Van De Wouw, A.P., Couloux, A., Dominguez, V., Anthouard, V., Bally, P., Bourras, S., et al. (2011). Effector diversification within compartments of the Leptosphaeria maculans v23.1.3 genome affected by repeat-induced point mutations. Nat. Commun. 2, 110‚Äì189. Available at: http://dx.doi.org/10.1038/ncomms1189.	https://mycocosm.jgi.doe.gov/Lepmu1/Lepmu1.home.html
Linin1	Lindgomyces ingoldianus ATCC 200398 v1.0	Pleosporales	Dothideomycetes	Pezizomycotina	Ascomycota	http://www.indexfungorum.org/names/NamesRecord.asp?RecordID=515189	NO	S	None	NO	NO	NO	NO	NA	NA	NA	NA	NA	Part of a newly discovered (2010) genus of aquatic fungi. Saprophytic aquatic fungus - isolated from submerged dead/decomposed wood and herbaceous material in freshwater habitats. No indications of pathogenicity.	1. Zhang, Y., Zhang, X., Fournier, J., Chen, J., and Hyde, K.D. (2014). Lindgomyces griseosporus, a new aquatic ascomycete from Europe including new records. Mycoscience 55, 43‚Äì48. Available at: http://dx.doi.org/10.1016/j.myc.2013.05.003. 2. Raja, H.A., Tanaka, K., Hirayama, K., Miller, A.N., and Shearer, C.A. (2011). Freshwater ascomycetes: Two new species of Lindgomyces (Lindgomycetaceae, Pl…	1. Haridas, S., Albert, R., Binder, M., Bloem, J., LaButti, K., Salamov, A., Andreopoulos, B., Baker, S.E., Barry, K., Bills, G., et al. (2020). 101 Dothideomycetes genomes: a test case for predicting lifestyles and emergence of pathogens. Stud. Mycol. 96, 141‚Äì153.	https://mycocosm.jgi.doe.gov/Linin1/Linin1.home.html
Linrh1	Lineolata rhizophorae ATCC 16933 v1.0	Pleosporales	Dothideomycetes	Pezizomycotina	Ascomycota	http://www.indexfungorum.org/names/NamesRecord.asp?RecordID=128208	NO	S	None	NO	NO	NO	NO	NA	NA	NA	NA	NA	Marine, mangrove-inhabiting fungus. Saprotroph - isolated from dead and decayed parts of mangrove trees.	1. Chinnaraj, S. (1993). Higher marine fungi from mangroves of Andaman and Nicobar Islands. Sydowia 45, 109‚Äì115. 2. Chinnaraj, S. (1993). Manglicolous fungi from atolls of Maldives, Indian Ocean. Indian J. Mar. Sci. 22, 141‚Äì142.	1. Haridas, S., Albert, R., Binder, M., Bloem, J., LaButti, K., Salamov, A., Andreopoulos, B., Baker, S.E., Barry, K., Bills, G., et al. (2020). 101 Dothideomycetes genomes: a test case for predicting lifestyles and emergence of pathogens. Stud. Mycol. 96, 141‚Äì153.	https://mycocosm.jgi.doe.gov/Linrh1/Linrh1.home.html
Lizem1	Lizonia empirigonia CBS 542.76 v1.0	Incertae sedis	Dothideomycetes	Pezizomycotina	Ascomycota	http://www.indexfungorum.org/names/NamesRecord.asp?RecordID=145497	UNKNOWN	P, UNKNOWN	None	YES	UNKNOWN	UNKNOWN	UNKNOWN	UNKNOWN	UNKNOWN	UNKNOWN	UNKNOWN	UNKNOWN	Isolated from common hair cap moss - but very little known about its ecology/lifestyle. Literature indicates that it is parasitic.	1. Boonmee, S., Phookamsak, R., Hongsanan, S., Doilom, M., Mapook, A., McKenzie, E.H.C., Bhat, D.J., and Hyde, K.D. (2017). Mycosphere notes 51-101. Revision of genera in Perisporiopsidaceae and Pseudoperisporiaceae and other Ascomycota genera incertae sedis. Mycosphere 8, 1695‚Äì1801.	1. Haridas, S., Albert, R., Binder, M., Bloem, J., LaButti, K., Salamov, A., Andreopoulos, B., Baker, S.E., Barry, K., Bills, G., et al. (2020). 101 Dothideomycetes genomes: a test case for predicting lifestyles and emergence of pathogens. Stud. Mycol. 96, 141‚Äì153.	https://mycocosm.jgi.doe.gov/Lizem1/Lizem1.home.html
Lopma1	Lophiostoma macrostomum CBS 122681 v1.0	Pleosporales	Dothideomycetes	Pezizomycotina	Ascomycota	http://www.indexfungorum.org/names/NamesRecord.asp?RecordID=149287	UNKNOWN	S	None	UNKNOWN	UNKNOWN	UNKNOWN	UNKNOWN	NA	NA	NA	NA	NA	Commonly isolated from wood and bark of trees and shrubs as well as the stems of herbaceous plants. ***Difficult to find any information on its potential for pathogenicity.	1. Zhang, Y., Wang, H.K., Fournier, J., Crous, P.W., Jeewon, R., Pointing, S.B., and Hyde, K.D. (2009). Towards a phylogenetic clarification of Lophiostoma/Massarina and morphologically similar genera in the Pleosporales. Fungal Divers. 38, 225‚Äì251.	1. Haridas, S., Albert, R., Binder, M., Bloem, J., LaButti, K., Salamov, A., Andreopoulos, B., Baker, S.E., Barry, K., Bills, G., et al. (2020). 101 Dothideomycetes genomes: a test case for predicting lifestyles and emergence of pathogens. Stud. Mycol. 96, 141‚Äì153.	https://mycocosm.jgi.doe.gov/Lopma1/Lopma1.home.html
Lopnu1	Lophiotrema nucula CBS 627.86 v1.0	Pleosporales	Dothideomycetes	Pezizomycotina	Ascomycota	http://www.indexfungorum.org/names/NamesRecord.asp?RecordID=151729	NO	S	None	NO	NO	NO	NO	NA	NA	NA	NA	NA	Saprotroph - isolated from decaying wood.	1. Hirayama, K., and Tanaka, K. (2011). Taxonomic revision of Lophiostoma and Lophiotrema based on reevaluation of morphological characters and molecular analyses. Mycoscience 52, 401‚Äì412. Available at: http://dx.doi.org/10.1007/S10267-011-0126-3.	1. Haridas, S., Albert, R., Binder, M., Bloem, J., LaButti, K., Salamov, A., Andreopoulos, B., Baker, S.E., Barry, K., Bills, G., et al. (2020). 101 Dothideomycetes genomes: a test case for predicting lifestyles and emergence of pathogens. Stud. Mycol. 96, 141‚Äì153.	https://mycocosm.jgi.doe.gov/Lopnu1/Lopnu1.home.html
Lopmy1	Lophium mytilinum CBS 269.34 v1.0	Mytilinidiales	Dothideomycetes	Pezizomycotina	Ascomycota	http://www.indexfungorum.org/names/NamesRecord.asp?RecordID=208135	UNKNOWN	S?	None	UNKNOWN	UNKNOWN	UNKNOWN	UNKNOWN	NA	NA	NA	NA	NA	Often isolated from the bark, wood and needles of conifer species, but little is known about the ecology.	1. Lohman, M.L. (1939). Karsten‚Äôs Type Specimens of Hysteriaceae on Conifers. Mycologia 31, 354‚Äì365.	1. Haridas, S., Albert, R., Binder, M., Bloem, J., LaButti, K., Salamov, A., Andreopoulos, B., Baker, S.E., Barry, K., Bills, G., et al. (2020). 101 Dothideomycetes genomes: a test case for predicting lifestyles and emergence of pathogens. Stud. Mycol. 96, 141‚Äì153.	https://mycocosm.jgi.doe.gov/Lopmy1/Lopmy1.home.html
Macph1	Macrophomina phaseolina MS6	Botryosphaeriales	Dothideomycetes	Pezizomycotina	Ascomycota	http://www.indexfungorum.org/names/NamesRecord.asp?RecordID=300023	YES	S, N	Pathotroph-Symbiotroph - Endophyte-Plant Pathogen	YES	NO	YES	NO	YES	YES	YES	YES	YES	Causal agent of seedling blight, charcoal rot, dry root rot, wilt, leaf blight, stem blight, and root and stem rot of many wild and cultivated plants. Also an opportunistic pathogen of humans.	1. Kaur, S., Dhillon, G.S., Brar, S.K., Vallad, G.E., Chand, R., and Chauhan, V.B. (2012). Emerging phytopathogen Macrophomina phaseolina: Biology, economic importance and current diagnostic trends. Crit. Rev. Microbiol. 38, 136‚Äì151. 2. Su, G., Suh, S.O., Schneider, R.W., and Russin, J.S. (2001). Host specialization in the charcoal rot fungus, Macrophomina phaseolina. Phytopathology 91, 120‚Äì1…	1. Islam, M.S., Haque, M.S., Islam, M.M., Emdad, E.M., Halim, A., Hossen, Q.M.M., Hossain, M.Z., Ahmed, B., Rahim, S., Rahman, M.S., et al. (2012). Tools to kill: Genome of one of the most destructive plant pathogenic fungi Macrophomina phaseolina. BMC Genomics 13. Available at: BMC Genomics.	https://mycocosm.jgi.doe.gov/Macph1/Macph1.home.html
Macan1	Macroventuria anomochaeta CBS 525.71 v1.0	Pleosporales	Dothideomycetes	Pezizomycotina	Ascomycota	http://www.indexfungorum.org/names/NamesRecord.asp?RecordID=317111	UNKNOWN	S?	None	UNKNOWN	UNKNOWN	UNKNOWN	UNKNOWN	NA	NA	NA	NA	NA	Isolated from decayed canvas in a desert South Africa. Likely a saprotroph but very little is known about its ecology.	1. Babaahmadi, G., Mehrabi-Koushki, M., and Hayati, J. (2018). Allophoma hayatii sp. nov., an undescribed pathogenic fungus causing dieback of Lantana camara in Iran. Mycol. Prog. 17, 365‚Äì379.	1. Haridas, S., Albert, R., Binder, M., Bloem, J., LaButti, K., Salamov, A., Andreopoulos, B., Baker, S.E., Barry, K., Bills, G., et al. (2020). 101 Dothideomycetes genomes: a test case for predicting lifestyles and emergence of pathogens. Stud. Mycol. 96, 141‚Äì153.	https://mycocosm.jgi.doe.gov/Macan1/Macan1.home.html
Maseb1	Massarina eburnea CBS 473.64 v1.0	Pleosporales	Dothideomycetes	Pezizomycotina	Ascomycota	http://www.indexfungorum.org/names/NamesRecord.asp?RecordID=191987	NO	S	None	NO	NO	NO	NO	NA	NA	NA	NA	NA	Saprobic fungus - have been isolated from dead twigs of beech trees as well as decaying bamboo culms. Not known to be pathogenic.	1. Zhang, Y., Crous, P.W., Schoch, C.L., and Hyde, K.D. (2012). Pleosporales. Fungal Divers. 53, 1‚Äì221.	1. Haridas, S., Albert, R., Binder, M., Bloem, J., LaButti, K., Salamov, A., Andreopoulos, B., Baker, S.E., Barry, K., Bills, G., et al. (2020). 101 Dothideomycetes genomes: a test case for predicting lifestyles and emergence of pathogens. Stud. Mycol. 96, 141‚Äì153.	https://mycocosm.jgi.doe.gov/Maseb1/Maseb1.home.html
Masph1	Massariosphaeria phaeospora CBS 611.86 v1.0	Pleosporales	Dothideomycetes	Pezizomycotina	Ascomycota	http://www.indexfungorum.org/names/NamesRecord.asp?RecordID=115460	NO	S	None	NO	NO	NO	NO	NA	NA	NA	NA	NA	The genus is associated with terrestrial and aquatic saprobic species. Not identified as a pathogen.	1. Zhang, Y., Crous, P.W., Schoch, C.L., and Hyde, K.D. (2012). Pleosporales. Fungal Divers. 53, 1‚Äì221.	1. Haridas, S., Albert, R., Binder, M., Bloem, J., LaButti, K., Salamov, A., Andreopoulos, B., Baker, S.E., Barry, K., Bills, G., et al. (2020). 101 Dothideomycetes genomes: a test case for predicting lifestyles and emergence of pathogens. Stud. Mycol. 96, 141‚Äì153.	https://mycocosm.jgi.doe.gov/Masph1/Masph1.home.html
Melpu1	Melanomma pulvis-pyrius CBS 109.77 v1.0	Pleosporales	Dothideomycetes	Pezizomycotina	Ascomycota	http://www.indexfungorum.org/names/NamesRecord.asp?RecordID=182890	UNKNOWN	S	None	UNKNOWN	UNKNOWN	UNKNOWN	UNKNOWN	NA	NA	NA	NA	NA	Saprotrophic on plant debris (associated with rot holes and surface rot), but the rest of its ecology is unknown - it may also act as an endophyte in some species.	1. Fritz, √ñ., and Heilmann-Clausen, J. (2010). Rot holes create key microhabitats for epiphytic lichens and bryophytes on beech (Fagus sylvatica). Biol. Conserv. 143, 1008‚Äì1016. Available at: http://dx.doi.org/10.1016/j.biocon.2010.01.016. 2. Rayner, A.D.M. (1977). Fungal colonization of hardwood stumps from natural sources. Trans. Br. Mycol. Soc. 69, 291‚Äì302. Available at: http://dx.doi.org…	1. Haridas, S., Albert, R., Binder, M., Bloem, J., LaButti, K., Salamov, A., Andreopoulos, B., Baker, S.E., Barry, K., Bills, G., et al. (2020). 101 Dothideomycetes genomes: a test case for predicting lifestyles and emergence of pathogens. Stud. Mycol. 96, 141‚Äì153.	https://mycocosm.jgi.doe.gov/Melpu1/Melpu1.home.html
Micmi1	Microthyrium microscopicum CBS 115976 v1.0	Microthyriales	Dothideomycetes	Pezizomycotina	Ascomycota	http://www.indexfungorum.org/names/NamesRecord.asp?RecordID=213668	YES	UNKNOWN	None	YES	UNKNOWN	UNKNOWN	UNKNOWN	UNKNOWN	YES	YES	YES	UNKNOWN	Has been isolated from leaves and stems of various angiosperm plant hosts. However, the ecology of this specific species is very difficult to find - it is a poorly studied group of fungi.	1. Hongsanan, S., Chomnunti, P., Crous, P.W., Chukeatirote, E., and Hyde, K.D. (2014). Introducing Chaetothyriothecium, a new genus of Microthyriales. Phytotaxa 161, 157‚Äì164. 2. Wu, H.X., Li, Y.M., Ariyawansa, H.A., Li, W.J., Yang, H., and Hyde, K.D. (2014). A new species of Microthyrium from Yunnan, China. Phytotaxa 176, 213‚Äì218.	1. Haridas, S., Albert, R., Binder, M., Bloem, J., LaButti, K., Salamov, A., Andreopoulos, B., Baker, S.E., Barry, K., Bills, G., et al. (2020). 101 Dothideomycetes genomes: a test case for predicting lifestyles and emergence of pathogens. Stud. Mycol. 96, 141‚Äì153.	https://mycocosm.jgi.doe.gov/Micmi1/Micmi1.home.html
Mycgr3	Mycosphaerella graminicola CBS 115943 v2.0	Mycosphaerellales	Dothideomycetes	Pezizomycotina	Ascomycota	http://www.indexfungorum.org/names/NamesRecord.asp?RecordID=318177	YES	HB	Pathotroph - Plant Pathogen	YES	NO	NO	NO	NO	YES	NO	YES	NO	Causal agent of septoria tritici leaf blotch on wheat. Mostly identified as a hemibiotroph in the literature, but some say it would be better defined as a 'latent necrotroph' (S√°nchez-Vallet et al., 2015).	1. Goodwin, S.B., Ben M‚ÄôBarek, S., Dhillon, B., Wittenberg, A.H.J., Crane, C.F., Hane, J.K., Foster, A.J., Van der Lee, T.A.J., Grimwood, J., Aerts, A., et al. (2011). Finished Genome of the Fungal Wheat Pathogen Mycosphaerella graminicola Reveals Dispensome Structure, Chromosome Plasticity, and Stealth Pathogenesis. PLoS Genet. 7, e1002070. 2. S√°nchez-Vallet, A., Mcdonald, M.C., Solomon, P.S.…	1. Goodwin, S.B., Ben M‚ÄôBarek, S., Dhillon, B., Wittenberg, A.H.J., Crane, C.F., Hane, J.K., Foster, A.J., Van der Lee, T.A.J., Grimwood, J., Aerts, A., et al. (2011). Finished Genome of the Fungal Wheat Pathogen Mycosphaerella graminicola Reveals Dispensome Structure, Chromosome Plasticity, and Stealth Pathogenesis. PLoS Genet. 7, e1002070.	https://mycocosm.jgi.doe.gov/Mycgr3/Mycgr3.home.html
Mytre1	Mytilinidion resinicola CBS 304.34 v1.0	Mytilinidiales	Dothideomycetes	Pezizomycotina	Ascomycota	http://www.indexfungorum.org/names/NamesRecord.asp?RecordID=276285	UNKNOWN	S?, UNKNOWN	None	UNKNOWN	UNKNOWN	UNKNOWN	UNKNOWN	NA	NA	NA	NA	NA	Collected from old bark of eastern larch - likely saprotrophic, but it is difficult to find any information on its life cycle.	1. Valenzuela-Lopez, N., Maga√±a-Due√±as, V., Cano-Lira, J.F., Wiederhold, N., Guarro, J., and Stchigel, A.M. (2019). Two new species of Gloniopsis (Hysteriales, Ascomycota) from clinical specimens: Morphological and molecular characterisation. Mycoses 62, 1164‚Äì1173.	1. Haridas, S., Albert, R., Binder, M., Bloem, J., LaButti, K., Salamov, A., Andreopoulos, B., Baker, S.E., Barry, K., Bills, G., et al. (2020). 101 Dothideomycetes genomes: a test case for predicting lifestyles and emergence of pathogens. Stud. Mycol. 96, 141‚Äì153.	https://mycocosm.jgi.doe.gov/Mytre1/Mytre1.home.html
Neopa1	Neofusicoccum parvum UCRNP2	Botryosphaeriales	Dothideomycetes	Pezizomycotina	Ascomycota	http://www.indexfungorum.org/names/NamesRecord.asp?RecordID=500879	YES	N	None	YES	NO	NO	NO	NO	YES	YES	NO	NO	One of the causal agents of Botryosphaeria dieback in grapevines and various fruit trees. Vascular pathogen - causes shoot dieback, cane bleaching, bud necrosis, and graft failure.	1. Abou-Mansour, E., D√©bieux, J.L., Ram√≠rez-Suero, M., B√©nard-Gellon, M., Magnin-Robert, M., Spagnolo, A., Chong, J., Farine, S., Bertsch, C., L‚ÄôHaridon, F., et al. (2015). Phytotoxic metabolites from Neofusicoccum parvum, a pathogen of Botryosphaeria dieback of grapevine. Phytochemistry 115, 207‚Äì215. Available at: http://dx.doi.org/10.1016/j.phytochem.2015.01.012. 2. Blanco-Ulate, B., Rol…	1. Blanco-Ulate, B., Rolshausen, P., and Cantu, D. (2013). Draft Genome Sequence of Neofusicoccum parvum Isolate UCR-NP2 , a Fungal Pathogen Associated with Grapevine Cankers. Genome Anouncement 1, 5‚Äì6.	https://mycocosm.jgi.doe.gov/Neopa1/Neopa1.home.html
Ophdi1	Ophiobolus disseminans CBS 113818 v1.0	Pleosporales	Dothideomycetes	Pezizomycotina	Ascomycota	http://www.indexfungorum.org/names/NamesRecord.asp?RecordID=165872	NO	S	None	NO	NO	NO	NO	NA	NA	NA	NA	NA	Has been isolated from dog's mercury in Sweden. Saprobic on herbaceous plants - has been isolated from dead and decaying stems and twigs.	1. Phookamsak, R., Wanasinghe, D.N., Hongsanan, S., Phukhamsakda, C., Huang, S.K., Tennakoon, D.S., Norphanphoun, C., Camporesi, E., Bulgakov, T.S., Promputtha, I., et al. (2017). Towards a natural classification of Ophiobolus and ophiobolus-like taxa; introducing three novel genera Ophiobolopsis, Paraophiobolus and Pseudoophiobolus in Phaeosphaeriaceae (Pleosporales). Fungal Divers. 87, 299‚Äì33…	1. Haridas, S., Albert, R., Binder, M., Bloem, J., LaButti, K., Salamov, A., Andreopoulos, B., Baker, S.E., Barry, K., Bills, G., et al. (2020). 101 Dothideomycetes genomes: a test case for predicting lifestyles and emergence of pathogens. Stud. Mycol. 96, 141‚Äì153.	https://mycocosm.jgi.doe.gov/Ophdi1/Ophdi1.home.html
Parsp1	Paraconiothyrium sporulosum AP3s5-JAC2a v1.0	Pleosporales	Dothideomycetes	Pezizomycotina	Ascomycota	http://www.indexfungorum.org/names/NamesRecord.asp?RecordID=500086	NO	S, E	None	NO	NO	NO	NO	NA	NA	NA	NA	NA	Soil-inhabiting fungus - saprotrophic - can contribute to the bioremediation process. Also isolated as an endophyte from Espeletia spp. in Colombia.	1. Miles, L.A., Lopera, C.A., Gonz√°lez, S., de Garc√≠a, M.C.C., Franco, A.E., and Restrepo, S. (2012). Exploring the biocontrol potential of fungal endophytes from an Andean Colombian Paramo ecosystem. BioControl 57, 697‚Äì710.	1. Zeiner, C.A., Purvine, S.O., Zink, E.M., Pa≈°a-Toliƒá, L., Chaput, D.L., Haridas, S., Wu, S., LaButti, K., Grigoriev, I. V., Henrissat, B., et al. (2016). Comparative analysis of secretome profiles of manganese(II)-oxidizing Ascomycete fungi. PLoS One 11.	https://mycocosm.jgi.doe.gov/Parsp1/Parsp1.home.html
Patat1	Patellaria atrata CBS 101060 v1.0	Patellariales	Dothideomycetes	Pezizomycotina	Ascomycota	http://www.indexfungorum.org/names/NamesRecord.asp?RecordID=229840	NO	S	None	NO	NO	NO	NO	NA	NA	NA	NA	NA	Saprotrophic fungus that colonizes preferentially exposed phloem fibers of wood - decay mode resembles a white rot.	1. Unterseher, M. (2006). Fungi and Fungus-like Organisms in a Temperate Deciduous Forest Canopy: Diversity and Ecology of Wood Decay Fungi, Slime Molds, and Myxomycete-like Organisms (Doctoral dissertation, Verlag nicht ermittelbar).	1. Haridas, S., Albert, R., Binder, M., Bloem, J., LaButti, K., Salamov, A., Andreopoulos, B., Baker, S.E., Barry, K., Bills, G., et al. (2020). 101 Dothideomycetes genomes: a test case for predicting lifestyles and emergence of pathogens. Stud. Mycol. 96, 141‚Äì153.	https://mycocosm.jgi.doe.gov/Patat1/Patat1.home.html
Perma1	Periconia macrospinosa DSE2036 v1.0	Pleosporales	Dothideomycetes	Pezizomycotina	Ascomycota	http://www.indexfungorum.org/names/NamesRecord.asp?RecordID=289149	NO	E	Symbiotroph - Endophyte	NO	NO	NO	NO	NA	NA	NA	NA	NA	Dark septate root endophyte - has a general host range, but mostly colonizes grasses.	1. Mandyam, K., Loughin, T., and Jumpponen, A. (2010). Isolation and morphological and metabolic characterization of common endophytes in annually burned tallgrass prairie. Mycologia 102, 813‚Äì821.	1. Knapp, D.G., N√©meth, J.B., Barry, K., Hainaut, M., Hanrissat, B., Johnson, J., Kuo, A., Hui Ping Lim, J., Lipzen, A., Nolan, M., et al. (2018). Comparative genomics provides insights into the lifestyle and reveals functional heterogeneity of dark septate endophytic fungi. Sci. Rep. 8, 6321.	https://mycocosm.jgi.doe.gov/Perma1/Perma1.home.html
Photr1	Phoma tracheiphila IPT5 v1.0	Pleosporales	Dothideomycetes	Pezizomycotina	Ascomycota	http://www.indexfungorum.org/names/NamesRecord.asp?RecordID=320148	YES	N	Pathotroph - Plant Pathogen	YES	NO	NO	NO	NO	YES	YES	YES	YES	Causal agent of mal secco disease on citrus species - vascular pathogen.	1. Migheli, Q., Cacciola, S.O., Balmas, V., Pane, A., Ezra, D., and Magnano di San Lio, G. (2009). Mal Secco Disease caused by Phoma tracheiphili: A Potential Threat to Lemon Production Worldwide. Plant Dis. 93.	1. Haridas, S., Albert, R., Binder, M., Bloem, J., LaButti, K., Salamov, A., Andreopoulos, B., Baker, S.E., Barry, K., Bills, G., et al. (2020). 101 Dothideomycetes genomes: a test case for predicting lifestyles and emergence of pathogens. Stud. Mycol. 96, 141‚Äì153.	https://mycocosm.jgi.doe.gov/Photr1/Photr1.home.html
Phycap1	Phyllosticta capitalensis CBS 128856 v1.0	Botryosphaeriales	Dothideomycetes	Pezizomycotina	Ascomycota	http://www.indexfungorum.org/names/NamesRecord.asp?RecordID=168326	YES	E, O	Pathotroph-Symbiotroph - Endophyte-Plant Pathogen	YES	NO	NO	NO	YES	YES	NO	YES	NO	Endophyte of vascular plants and a weak opportunistic pathogen with a broad host range and geographic distribution.	1. Wikee, S., Lombard, L., Crous, P.W., Nakashima, C., Motohashi, K., Chukeatirote, E., Alias, S.A., McKenzie, E.H.C., and Hyde, K.D. (2013). Phyllosticta capitalensis, a widespread endophyte of plants. Fungal Divers. 60, 91‚Äì105. 2. Guarnaccia, V., Gehrmann, T., Silva‚ÄêJunior, G.J., Fourie, P.H., Haridas, S., Vu, D., Spatafora, J., Martin, F.M., Robert, V., Grigoriev, I. V., et al. (2019). Phy…	1. Guarnaccia, V., Gehrmann, T., Silva‚ÄêJunior, G.J., Fourie, P.H., Haridas, S., Vu, D., Spatafora, J., Martin, F.M., Robert, V., Grigoriev, I. V., et al. (2019). Phyllosticta citricarpa and sister species of global importance to Citrus. Mol. Plant Pathol. 20, 1619‚Äì1635.	https://mycocosm.jgi.doe.gov/Phycap1/Phycap1.home.html
Phycit1	Phyllosticta citriasiana CBS 120486 v1.0	Botryosphaeriales	Dothideomycetes	Pezizomycotina	Ascomycota	http://www.indexfungorum.org/names/NamesRecord.asp?RecordID=540743	YES	E, HB?	None	YES	NO	NO	NO	NO	YES	NO	YES	NO	Reported to cause citrus tan spot on C. maxima fruit and leaves in Asia. ***Only described as pathogenic in the literature - its specific lifestyle is unclear. Other Phyllosticta species have been described as both necrotrophs and hemibiotrophs, but cannot find any literature supporting these in the citrus tan spot pathogens.	1. Guarnaccia, V., Gehrmann, T., Silva‚ÄêJunior, G.J., Fourie, P.H., Haridas, S., Vu, D., Spatafora, J., Martin, F.M., Robert, V., Grigoriev, I. V., et al. (2019). Phyllosticta citricarpa and sister species of global importance to Citrus. Mol. Plant Pathol. 20, 1619‚Äì1635. 2. Wulandari, N.F., To-anun, C., Hyde, K.D., Duong, L.M., De Gruyter, J., Meffert, J.P., Groenewald, J.Z., and Crous, P.W. (…	1. Guarnaccia, V., Gehrmann, T., Silva‚ÄêJunior, G.J., Fourie, P.H., Haridas, S., Vu, D., Spatafora, J., Martin, F.M., Robert, V., Grigoriev, I. V., et al. (2019). Phyllosticta citricarpa and sister species of global importance to Citrus. Mol. Plant Pathol. 20, 1619‚Äì1635.	https://mycocosm.jgi.doe.gov/Phycit1/Phycit1.home.html
Phcit1	Phyllosticta citribraziliensis CBS 100098 v1.0	Botryosphaeriales	Dothideomycetes	Pezizomycotina	Ascomycota	http://www.indexfungorum.org/names/NamesRecord.asp?RecordID=831482	NO	E	None	NO	NO	NO	NO	NA	NA	NA	NA	NA	Non-pathogenic endophyte of Citrus in Brazil.	1. Glienke, C., Pereira, O.L., Stringari, D., Fabris, J., Kava-Cordeiro, V., Galli-Terasawa, L., Cunnington, J., Shivas, R.G., Groenewald, J.Z., and Crous, P.W. (2011). Endophytic and pathogenic Phyllosticta species, with reference to those associated with Citrus Black spot. Persoonia 26, 47‚Äì56. 2. Guarnaccia, V., Gehrmann, T., Silva‚ÄêJunior, G.J., Fourie, P.H., Haridas, S., Vu, D., Spatafora,…	1. Guarnaccia, V., Gehrmann, T., Silva‚ÄêJunior, G.J., Fourie, P.H., Haridas, S., Vu, D., Spatafora, J., Martin, F.M., Robert, V., Grigoriev, I. V., et al. (2019). Phyllosticta citricarpa and sister species of global importance to Citrus. Mol. Plant Pathol. 20, 1619‚Äì1635.	https://mycocosm.jgi.doe.gov/Phcit1/Phcit1.home.html
Phycitr1	Phyllosticta citricarpa CBS 127454 v1.0	Botryosphaeriales	Dothideomycetes	Pezizomycotina	Ascomycota	http://www.indexfungorum.org/names/NamesRecord.asp?RecordID=320327	YES	S, E, HB?	Pathotroph - Plant Pathogen	YES	NO	NO	NO	NO	YES	NO	YES	NO	Causal agent of Citrus black spot (CBS) in Citrus spp. Infects fruit and leaves, but can also be present as a aymptomatic endophyte in Citrus tissues. Can also live saprobically on the dead/dying citrus leaves. ***Appears to be described as a necrotroph in the literature (e.g. Rodrigues et al., 2019) - but this is slightly unclear. Other Phyllosticta species have been described as both necrotroph…	1. Guarnaccia, V., Groenewald, J.Z., Li, H., Glienke, C., Carstens, E., Hattingh, V., Fourie, P.H., and Crous, P.W. (2017). First report of Phyllosticta citricarpa and description of two new species, P. paracapitalensis and P. paracitricarpa, from citrus in Europe. Stud. Mycol. 87, 161‚Äì185. 2. Guarnaccia, V., Gehrmann, T., Silva‚ÄêJunior, G.J., Fourie, P.H., Haridas, S., Vu, D., Spatafora, J., …	1. Guarnaccia, V., Gehrmann, T., Silva‚ÄêJunior, G.J., Fourie, P.H., Haridas, S., Vu, D., Spatafora, J., Martin, F.M., Robert, V., Grigoriev, I. V., et al. (2019). Phyllosticta citricarpa and sister species of global importance to Citrus. Mol. Plant Pathol. 20, 1619‚Äì1635.	https://mycocosm.jgi.doe.gov/Phycitr1/Phycitr1.home.html
Phcitr1	Phyllosticta citrichinaensis CBS 130529 v1.0	Botryosphaeriales	Dothideomycetes	Pezizomycotina	Ascomycota	http://www.indexfungorum.org/names/NamesRecord.asp?RecordID=585164	YES	E, HB?	None	YES	NO	NO	NO	NO	YES	NO	YES	NO	Isolated from leaves and fruit of Citrus species in China - associated with minor disease symptoms. Described as a weak pathogen of citrus plants. ***Only described as pathogenic in the literature (e.g. Wang et al., 2012) - specific lifestyle is unclear. Other Phyllosticta species have been described as both necrotrophs and hemibiotrophs, but I cannot find any literature supporting these in the c…	1. Guarnaccia, V., Gehrmann, T., Silva‚ÄêJunior, G.J., Fourie, P.H., Haridas, S., Vu, D., Spatafora, J., Martin, F.M., Robert, V., Grigoriev, I. V., et al. (2019). Phyllosticta citricarpa and sister species of global importance to Citrus. Mol. Plant Pathol. 20, 1619‚Äì1635. 2. Rodrigues, C.M., Takita, M.A., Silva, N.V., Ribeiro-Alves, M., and Machado, M.A. (2019). Comparative genome analysis of P…	1. Guarnaccia, V., Gehrmann, T., Silva‚ÄêJunior, G.J., Fourie, P.H., Haridas, S., Vu, D., Spatafora, J., Martin, F.M., Robert, V., Grigoriev, I. V., et al. (2019). Phyllosticta citricarpa and sister species of global importance to Citrus. Mol. Plant Pathol. 20, 1619‚Äì1635.	https://mycocosm.jgi.doe.gov/Phcitr1/Phcitr1.home.html
Phycpc1	Phyllosticta sp. CPC 27913 v1.0	Botryosphaeriales	Dothideomycetes	Pezizomycotina	Ascomycota	-	UNKNOWN	UNKNOWN	Genus listed as Pathotroph-Saprotroph-Symbiotroph - Endophyte-Plant Pathogen-Wood Saprotroph	UNKNOWN	UNKNOWN	UNKNOWN	UNKNOWN	NA	NA	NA	NA	NA	***Species not yet identified.	1. Guarnaccia, V., Gehrmann, T., Silva‚ÄêJunior, G.J., Fourie, P.H., Haridas, S., Vu, D., Spatafora, J., Martin, F.M., Robert, V., Grigoriev, I. V., et al. (2019). Phyllosticta citricarpa and sister species of global importance to Citrus. Mol. Plant Pathol. 20, 1619‚Äì1635.	1. Guarnaccia, V., Gehrmann, T., Silva‚ÄêJunior, G.J., Fourie, P.H., Haridas, S., Vu, D., Spatafora, J., Martin, F.M., Robert, V., Grigoriev, I. V., et al. (2019). Phyllosticta citricarpa and sister species of global importance to Citrus. Mol. Plant Pathol. 20, 1619‚Äì1635.	https://mycocosm.jgi.doe.gov/Phycpc1/Phycpc1.home.html
Pieho1_1	Piedraia hortae CBS 480.64 v1.1	Capnodiales	Dothideomycetes	Pezizomycotina	Ascomycota	http://www.indexfungorum.org/names/NamesRecord.asp?RecordID=267365	YES	O	None	NO	NO	YES	NO	NA	NA	NA	NA	NA	Causal agent of black piedra - opportunistically infects human hair and can lead to hair loss. Fungus is present in the soil. *** JGI identifies P. hortae as non-pathogenic, but the literature suggests it causes infection in its human hosts which can lead to hair damage and loss.	1. Figueras, M.J., Guarro, J., and Zaror, L. (1997). Ultrastructural aspects of hair digestion in black piedra infection. Journal of Medical and Veterinary Mycology 35, 1‚Äì6. 2. Gip, L. (1994). Black piedra: the first case treated with terbinafine (Lamisil¬Æ). British Journal of Dermatology 130, 26‚Äì28.	1. Haridas, S., Albert, R., Binder, M., Bloem, J., LaButti, K., Salamov, A., Andreopoulos, B., Baker, S.E., Barry, K., Bills, G., et al. (2020). 101 Dothideomycetes genomes: a test case for predicting lifestyles and emergence of pathogens. Stud. Mycol. 96, 141‚Äì153.	https://mycocosm.jgi.doe.gov/Pieho1_1/Pieho1_1.home.html
Plesi1	Pleomassaria siparia CBS 279.74 v1.0	Pleosporales	Dothideomycetes	Pezizomycotina	Ascomycota	http://www.indexfungorum.org/names/NamesRecord.asp?RecordID=238646	UNKNOWN	S, UNKNOWN	None	UNKNOWN	UNKNOWN	UNKNOWN	UNKNOWN	NA	NA	NA	NA	NA	Saprotroph found on broken twigs and branches of birch trees. Suspected to be an opportunistic pathogen, but this remains unknown.	1. Paavolainen, L., Kurkela, T., Hallaksela, A.-M., and Hantula, J. (2000). Pleomassaria siparia is composed of two biological species, both of which occur in dead twigs of Betula pendula and B. pubescens. Mycologia 92, 253‚Äì258. 2. Pastirƒç√°kov√°, K., and Pastirƒç√°k, M. (2010). Two important ascomycetes and their anamorphs on twigs of Betula pendula in Slovakia. Polish Botanical Journal 55, 3…	1. Haridas, S., Albert, R., Binder, M., Bloem, J., LaButti, K., Salamov, A., Andreopoulos, B., Baker, S.E., Barry, K., Bills, G., et al. (2020). 101 Dothideomycetes genomes: a test case for predicting lifestyles and emergence of pathogens. Stud. Mycol. 96, 141‚Äì153.	https://mycocosm.jgi.doe.gov/Plesi1/Plesi1.home.html
Polci1	Polychaeton citri CBS 116435 v1.0	Capnodiales	Dothideomycetes	Pezizomycotina	Ascomycota	http://www.indexfungorum.org/names/NamesRecord.asp?RecordID=626759	NO	S	None	NO	NO	NO	NO	NA	NA	NA	NA	NA	Sooty mold fungus associated with scale insects and aphids - lives off of honeydew excreted by insects.	1. Reynolds, D.R. (1999). Capnodium citri: The sooty mold fungi comprising the taxon concept. Mycopathologia 148, 141‚Äì147. 2. Xu, C., Zhang, R., Sun, G., and Gleason, M.L. (2017). Comparative genome analysis reveals adaptation to the ectophytic lifestyle of sooty blotch and flyspeck fungi. Genome Biol. Evol. 9, 3137‚Äì3151.	1. Haridas, S., Albert, R., Binder, M., Bloem, J., LaButti, K., Salamov, A., Andreopoulos, B., Baker, S.E., Barry, K., Bills, G., et al. (2020). 101 Dothideomycetes genomes: a test case for predicting lifestyles and emergence of pathogens. Stud. Mycol. 96, 141‚Äì153.	https://mycocosm.jgi.doe.gov/Polci1/Polci1.home.html
Polfu1	Polyplosphaeria fusca CBS 125425 v1.0	Pleosporales	Dothideomycetes	Pezizomycotina	Ascomycota	http://www.indexfungorum.org/names/NamesRecord.asp?RecordID=515267	UNKNOWN	UNKNOWN	None	UNKNOWN	UNKNOWN	UNKNOWN	UNKNOWN	NA	NA	NA	NA	NA	Originally isolated from bamboo culms.***Little known about its ecology - difficult to find literature on this species.	1. Spooner, B.M., and Punithalingam, E. (2016). Two remarkable Japanese microfungi new to Britain. F. Mycol. 17, 65‚Äì69.	1. Haridas, S., Albert, R., Binder, M., Bloem, J., LaButti, K., Salamov, A., Andreopoulos, B., Baker, S.E., Barry, K., Bills, G., et al. (2020). 101 Dothideomycetes genomes: a test case for predicting lifestyles and emergence of pathogens. Stud. Mycol. 96, 141‚Äì153.	https://mycocosm.jgi.doe.gov/Polfu1/Polfu1.home.html
Mycfi2	Pseudocercospora (Mycosphaerella) fijiensis CIRAD86 v2.0	Capnodiales	Dothideomycetes	Pezizomycotina	Ascomycota	http://www.indexfungorum.org/names/NamesRecord.asp?RecordID=321576	YES	HB	Pathotroph - Plant Pathogen	YES	NO	NO	NO	NO	YES	NO	YES	NO	***Mycosphaerellales or Capnodiales for order? Causal agent of black leaf streak disease on bananas	1. Arango Isaza, R.E., Diaz-Trujillo, C., Dhillon, B., Aerts, A., Carlier, J., Crane, C.F., V. de Jong, T., de Vries, I., Dietrich, R., Farmer, A.D., et al. (2016). Combating a Global Threat to a Clonal Crop: Banana Black Sigatoka Pathogen Pseudocercospora fijiensis (Synonym Mycosphaerella fijiensis) Genomes Reveal Clues for Disease Control. PLoS Genet. 12, 1‚Äì36.	1. Arango Isaza, R.E., Diaz-Trujillo, C., Dhillon, B., Aerts, A., Carlier, J., Crane, C.F., V. de Jong, T., de Vries, I., Dietrich, R., Farmer, A.D., et al. (2016). Combating a Global Threat to a Clonal Crop: Banana Black Sigatoka Pathogen Pseudocercospora fijiensis (Synonym Mycosphaerella fijiensis) Genomes Reveal Clues for Disease Control. PLoS Genet. 12, 1‚Äì36.	https://mycocosm.jgi.doe.gov/Mycfi2/Mycfi2.home.html
Psehy1	Pseudovirgaria hyperparasitica CBS 121739 v1.0	Capnodiales	Dothideomycetes	Pezizomycotina	Ascomycota	http://www.indexfungorum.org/names/NamesRecord.asp?RecordID=504565	YES	MP	None	NO	YES	NO	NO	NA	NA	NA	NA	NA	Fungal hyperparasite - pathogenic towards rust fungi.	1. Arzanlou, M., Groenewald, J.Z., Gams, W., Braun, U., Shin, H.D., and Crous, P.W. (2007). Phylogenetic and morphotaxonomic revision of Ramichloridium and allied genera. Stud. Mycol. 58, 57‚Äì93. Available at: http://dx.doi.org/10.3114/sim.2007.58.03.	1. Haridas, S., Albert, R., Binder, M., Bloem, J., LaButti, K., Salamov, A., Andreopoulos, B., Baker, S.E., Barry, K., Bills, G., et al. (2020). 101 Dothideomycetes genomes: a test case for predicting lifestyles and emergence of pathogens. Stud. Mycol. 96, 141‚Äì153.	https://mycocosm.jgi.doe.gov/Psehy1/Psehy1.home.html
Pyrsp1	Pyrenochaeta sp. DS3sAY3a v1.0	Pleosporales	Dothideomycetes	Pezizomycotina	Ascomycota	-	UNKNOWN	S	Genus listed as Saprotroph - Undefined Saprotroph-Wood Saprotroph	UNKNOWN	UNKNOWN	UNKNOWN	UNKNOWN	NA	NA	NA	NA	NA	Isolated from passive coal mine drainage treatment systems. Species has not yet been identified - being investigated for its potential contribution to remediation processes of metal pollutants - manganese-oxidizing species.	1. Zeiner, C.A., Purvine, S.O., Zink, E.M., Pa≈°a-Toliƒá, L., Chaput, D.L., Haridas, S., Wu, S., LaButti, K., Grigoriev, I. V., Henrissat, B., et al. (2016). Comparative analysis of secretome profiles of manganese(II)-oxidizing Ascomycete fungi. PLoS One 11.	1. Zeiner, C.A., Purvine, S.O., Zink, E.M., Pa≈°a-Toliƒá, L., Chaput, D.L., Haridas, S., Wu, S., LaButti, K., Grigoriev, I. V., Henrissat, B., et al. (2016). Comparative analysis of secretome profiles of manganese(II)-oxidizing Ascomycete fungi. PLoS One 11.	https://mycocosm.jgi.doe.gov/Pyrsp1/Pyrsp1.home.html
Pyrtt1	Pyrenophora teres f. teres NFNB 0-1	Pleosporales	Dothideomycetes	Pezizomycotina	Ascomycota	http://www.indexfungorum.org/names/NamesRecord.asp?RecordID=429633	YES	N	Pathotroph - Plant Pathogen	YES	NO	NO	NO	NO	YES	NO	YES	NO	Causal agent of net form net blotch (NFNB) - a foliar disease of barley.	1. Ellwood, S.R., Liu, Z., Syme, R.A., Lai, Z., Hane, J.K., Keiper, F., Moffat, C.S., Oliver, R.P., and Friesen, T.L. (2010). A first genome assembly of the barley fungal pathogen Pyrenophora teres f. teres. Genome Biol. 11.	1. Ellwood, S.R., Liu, Z., Syme, R.A., Lai, Z., Hane, J.K., Keiper, F., Moffat, C.S., Oliver, R.P., and Friesen, T.L. (2010). A first genome assembly of the barley fungal pathogen Pyrenophora teres f. teres. Genome Biol. 11.	https://mycocosm.jgi.doe.gov/Pyrtt1/Pyrtt1.home.html
Pyrtr1	Pyrenophora tritici-repentis Pt-1C-BFP	Pleosporales	Dothideomycetes	Pezizomycotina	Ascomycota	http://www.indexfungorum.org/names/NamesRecord.asp?RecordID=255190	YES	N	Pathotroph - Plant Pathogen	YES	NO	NO	NO	NO	YES	NO	YES	NO	Causal agent of the disease tan spot of wheat - foliar disease. Also infects other cereal grains, but seems to be the most destructive towards wheat.	1. Moolhuijzen, P., See, P.T., Hane, J.K., Shi, G., Liu, Z., Oliver, R.P., and Moffat, C.S. (2018). Correction to: Comparative genomics of the wheat fungal pathogen Pyrenophora tritici-repentis reveals chromosomal variations and genome plasticity. BMC Genomics 19, 1‚Äì23.	1. Manning, V.A., Pandelova, I., Dhillon, B., Wilhelm, L.J., Goodwin, S.B., Berlin, A.M., Figueroa, M., Freitag, M., Hane, J.K., Henrissat, B., et al. (2013). Comparative genomics of a plant-pathogenic fungus, pyrenophora tritici-repentis, reveals transduplication and the impact of repeat elements on pathogenicity and population divergence. G3 Genes, Genomes, Genet. 3, 41‚Äì63.	https://mycocosm.jgi.doe.gov/Pyrtr1/Pyrtr1.home.html
Rhili1	Rhizodiscina lignyota CBS 133067 v1.0	Patellariales	Dothideomycetes	Pezizomycotina	Ascomycota	http://www.indexfungorum.org/names/NamesRecord.asp?RecordID=322482	UNKNOWN	S	None	UNKNOWN	UNKNOWN	UNKNOWN	UNKNOWN	NA	NA	NA	NA	NA	Saprobic on oak trees - isolated from dead twigs of oak trees. ***Very difficult to find any information on its potential pathogenicity - may be unknown.	1. Yacharoen, S., Tian, Q., Chomnunti, P., Boonmee, S., Chukeatirote, E., Bhat, J.D., and Hyde, K.D. (2015). Patellariaceae revisited. Mycosphere 6, 290‚Äì326.	1. Haridas, S., Albert, R., Binder, M., Bloem, J., LaButti, K., Salamov, A., Andreopoulos, B., Baker, S.E., Barry, K., Bills, G., et al. (2020). 101 Dothideomycetes genomes: a test case for predicting lifestyles and emergence of pathogens. Stud. Mycol. 96, 141‚Äì153.	https://mycocosm.jgi.doe.gov/Rhili1/Rhili1.home.html
Rhyru1_1	Rhytidhysteron rufulum CBS 306.38	Hysteriales	Dothideomycetes	Pezizomycotina	Ascomycota	http://www.indexfungorum.org/names/NamesRecord.asp?RecordID=121714	YES	S, E, O	Pathotroph - Plant Pathogen	YES	NO	YES	NO	NO	YES	YES	NO	NO	Mostly a saprophyte, but has also been identified as a weak pathogen on many woody host plants. Broad host range - generalist. Has been isolated as an endophyte on mangrove trees in Thailand. Also known to rarely cause infections in humans.	1. Murillo, C., Albertazzi, F.J., Carranza, J., Lumbsch, H.T., and Tamayo, G. (2009). Molecular data indicate that Rhytidhysteron rufulum (ascomycetes, Patellariales) in Costa Rica consists of four distinct lineages corroborated by morphological and chemical characters. Mycol. Res. 113, 405‚Äì416. Available at: http://dx.doi.org/10.1016/j.mycres.2008.09.003.	1. Ohm, R.A., Feau, N., Henrissat, B., Schoch, C.L., Horwitz, B.A., Barry, K.W., Condon, B.J., Copeland, A.C., Dhillon, B., Glaser, F., et al. (2012). Diverse Lifestyles and Strategies of Plant Pathogenesis Encoded in the Genomes of Eighteen Dothideomycetes Fungi. PLoS Pathog. 8, e1003037.	https://mycocosm.jgi.doe.gov/Rhyru1_1/Rhyru1_1.home.html
Sacpr1	Saccharata proteae CBS 121410 v1.0	Botryosphaeriales	Dothideomycetes	Pezizomycotina	Ascomycota	http://www.indexfungorum.org/names/NamesRecord.asp?RecordID=370531	YES	S, E, O	Symbiotroph - Endophyte	YES	NO	NO	NO	NO	YES	YES	YES	NO	Natural endophyte and saprophyte that can act as a weak opportunistic pathogen, causing leaf tip dieback and spots in Protea and Leucospermum.	1. Marincowitz, S., Groenewald, J.Z., Wingfield, M.J., and Crous, P.W. (2008). Species of Botryosphaeriaceae occurring on Proteaceae. Persoonia 21, 111‚Äì118.	1. Haridas, S., Albert, R., Binder, M., Bloem, J., LaButti, K., Salamov, A., Andreopoulos, B., Baker, S.E., Barry, K., Bills, G., et al. (2020). 101 Dothideomycetes genomes: a test case for predicting lifestyles and emergence of pathogens. Stud. Mycol. 96, 141‚Äì153.	https://mycocosm.jgi.doe.gov/Sacpr1/Sacpr1.home.html
Sepmu1	Septoria musiva SO2202 v1.0	Capnodiales	Dothideomycetes	Pezizomycotina	Ascomycota	http://www.indexfungorum.org/names/NamesRecord.asp?RecordID=174127	YES	HB	None	YES	NO	NO	NO	NO	YES	YES	YES	NO	*** Mycosphaerellales or Capnodiales for order? Causes leaf spots on Populus spp. and stem cankers on poplar hybrid species (but not on native poplars). Syn= Sphaerulina musiva (Peck) Quaedvl., Verkley&Crous	1. Dunnell, K.L., and Leboldus, J.M. (2017). The correlation between septoria leaf spot and stem canker resistance in hybrid poplar. Plant Dis. 101, 464‚Äì469. 2. Dhillon, B., Feau, N., Aerts, A.L., Beauseigle, S., Bernier, L., Copeland, A., Foster, A., Gill, N., Henrissat, B., Herath, P., et al. (2015). Horizontal gene transfer and gene dosage drives adaptation to wood colonization in a tree pat…	1. Ohm, R.A., Feau, N., Henrissat, B., Schoch, C.L., Horwitz, B.A., Barry, K.W., Condon, B.J., Copeland, A.C., Dhillon, B., Glaser, F., et al. (2012). Diverse Lifestyles and Strategies of Plant Pathogenesis Encoded in the Genomes of Eighteen Dothideomycetes Fungi. PLoS Pathog. 8, e1003037. 2. Dhillon, B., Feau, N., Aerts, A.L., Beauseigle, S., Bernier, L., Copeland, A., Foster, A., Gill, N., Henr…	https://mycocosm.jgi.doe.gov/Sepmu1/Sepmu1.home.html
Seppo1	Septoria populicola P02.02b v1.0	Capnodiales	Dothideomycetes	Pezizomycotina	Ascomycota	http://www.indexfungorum.org/names/NamesRecord.asp?RecordID=186077	YES	HB	None	YES	NO	NO	NO	NO	YES	NO	YES	NO	*** Mycosphaerellales or Capnodiales for order? Also causes leaf spot on Populus spp., but does not cause stem cankers under natural conditions.	1. Dhillon, B., Feau, N., Aerts, A.L., Beauseigle, S., Bernier, L., Copeland, A., Foster, A., Gill, N., Henrissat, B., Herath, P., et al. (2015). Horizontal gene transfer and gene dosage drives adaptation to wood colonization in a tree pathogen. Proc. Natl. Acad. Sci. U. S. A. 112, 3451‚Äì3456.	1. Ohm, R.A., Feau, N., Henrissat, B., Schoch, C.L., Horwitz, B.A., Barry, K.W., Condon, B.J., Copeland, A.C., Dhillon, B., Glaser, F., et al. (2012). Diverse Lifestyles and Strategies of Plant Pathogenesis Encoded in the Genomes of Eighteen Dothideomycetes Fungi. PLoS Pathog. 8, e1003037. 2. Dhillon, B., Feau, N., Aerts, A.L., Beauseigle, S., Bernier, L., Copeland, A., Foster, A., Gill, N., Henr…	https://mycocosm.jgi.doe.gov/Seppo1/Seppo1.home.html
Setho1	Setomelanomma holmii CBS 110217 v1.0	Pleosporales	Dothideomycetes	Pezizomycotina	Ascomycota	http://www.indexfungorum.org/names/NamesRecord.asp?RecordID=111923	YES	E, O, HB?	None	YES	NO	NO	NO	YES	NO	NO	YES	NO	Causal agent of sudden needle drop disease in spruce trees (Picea spp.). Also isolated as a leaf endophyte ash and spruce species (Kosawang et al., 2018). Genus identified as hemibiotrophs or biotrophs (Zhang et al., 2012) - given that it is a needle endophyte in many species the hemibiotrophic lifestyle makes sense, although it could just be an opportunistic pathogen.	1. Kosawang, C., Amby, D.B., Bussaban, B., McKinney, L.V., Xu, J., Kj√¶r, E.D., Collinge, D.B., and Nielsen, L.R. (2018). Fungal communities associated with species of Fraxinus tolerant to ash dieback, and their potential for biological control. Fungal Biol. 122, 110‚Äì120. 2. Zhang, Y., Crous, P.W., Schoch, C.L., and Hyde, K.D. (2012). Pleosporales. Fungal Divers. 53, 1‚Äì221. 3. Rossman, A.Y., …	1. Haridas, S., Albert, R., Binder, M., Bloem, J., LaButti, K., Salamov, A., Andreopoulos, B., Baker, S.E., Barry, K., Bills, G., et al. (2020). 101 Dothideomycetes genomes: a test case for predicting lifestyles and emergence of pathogens. Stud. Mycol. 96, 141‚Äì153.	https://mycocosm.jgi.doe.gov/Setho1/Setho1.home.html
Settu3	Setosphaeria turcica Et28A v2.0	Pleosporales	Dothideomycetes	Pezizomycotina	Ascomycota	http://www.indexfungorum.org/names/NamesRecord.asp?RecordID=323546	YES	HB	Pathotroph - Plant Pathogen	YES	NO	NO	NO	NO	YES	NO	YES	NO	Causal agent of Northern Leaf Blight in maize. There are at least seven races of this species that display differences in pathogenicity - result in different host plant symptoms. Strain 28A is race 23N.	1. Mideros, S.X., Chung, C.L., Wiesner-Hanks, T., Poland, J.A., Wu, D., Fialko, A.A., Turgeon, B.G., and Nelson, R.J. (2018). Determinants of virulence and in vitro development colocalize on a genetic map of Setosphaeria turcica. Phytopathology 108, 254‚Äì263.	1. Ohm, R.A., Feau, N., Henrissat, B., Schoch, C.L., Horwitz, B.A., Barry, K.W., Condon, B.J., Copeland, A.C., Dhillon, B., Glaser, F., et al. (2012). Diverse Lifestyles and Strategies of Plant Pathogenesis Encoded in the Genomes of Eighteen Dothideomycetes Fungi. PLoS Pathog. 8, e1003037. 2. Condon, B.J., Leng, Y., Wu, D., Bushley, K.E., Ohm, R.A., Otillar, R., Martin, J., Schackwitz, W., Grimwo…	https://mycocosm.jgi.doe.gov/Settu3/Settu3.home.html
Spofi1	Sporormia fimetaria CBS 119925 v1.0	Pleosporales	Dothideomycetes	Pezizomycotina	Ascomycota	http://www.indexfungorum.org/names/NamesRecord.asp?RecordID=144802	NO	S, C	None	NO	NO	NO	NO	NA	NA	NA	NA	NA	Coprophilous fungus - has often been isolated from mammal dung in Greenland.	1. Richardson, M.J. (1972). Coprophilous ascomycetes on different dung types. Trans. Br. Mycol. Soc. 58, 37‚Äì48. Available at: http://dx.doi.org/10.1016/S0007-1536(72)80069-X.	1. Haridas, S., Albert, R., Binder, M., Bloem, J., LaButti, K., Salamov, A., Andreopoulos, B., Baker, S.E., Barry, K., Bills, G., et al. (2020). 101 Dothideomycetes genomes: a test case for predicting lifestyles and emergence of pathogens. Stud. Mycol. 96, 141‚Äì153.	https://mycocosm.jgi.doe.gov/Spofi1/Spofi1.home.html
Stano2	Stagonospora nodorum SN15 v2.0	Pleosporales	Dothideomycetes	Pezizomycotina	Ascomycota	http://www.indexfungorum.org/names/NamesRecord.asp?RecordID=324001	YES	N	Pathotroph - Plant Pathogen	YES	NO	NO	NO	NO	YES	YES	YES	NO	Foliar pathogen of wheat (causes Septoria nodorum blotch) and other graminaceous hosts.	1. Hane, J.K., Lowe, R.G.T., Solomon, P.S., Tan, K.C., Schoch, C.L., Spatafora, J.W., Crous, P.W., Kodira, C., Birren, B.W., Galagan, J.E., et al. (2007). Dothideomycete-plant interactions illuminated by genome sequencing and EST analysis of the wheat pathogen Stagonospora nodorum. Plant Cell 19, 3347‚Äì3368. 2. Hane, J.K., and Oliver, R.P. (2008). RIPCAL: A tool for alignment-based analysis of r…	1. Hane, J.K., Lowe, R.G.T., Solomon, P.S., Tan, K.C., Schoch, C.L., Spatafora, J.W., Crous, P.W., Kodira, C., Birren, B.W., Galagan, J.E., et al. (2007). Dothideomycete-plant interactions illuminated by genome sequencing and EST analysis of the wheat pathogen Stagonospora nodorum. Plant Cell 19, 3347‚Äì3368.	https://mycocosm.jgi.doe.gov/Stano2/Stano2.home.html
Stasp1	Stagonospora sp. SRC1lsM3a v1.0	Pleosporales	Dothideomycetes	Pezizomycotina	Ascomycota	-	UNKNOWN	S?	Genus listed as Pathotroph - Plant Pathogen	UNKNOWN	UNKNOWN	UNKNOWN	UNKNOWN	NA	NA	NA	NA	NA	Species has not been identified yet. Isolated from passive coal mine drainage treatment systems - being investigated for its role in remediating metal polluted environments because of its ability to oxidize manganese compounds.	1. Zeiner, C.A., Purvine, S.O., Zink, E.M., Pa≈°a-Toliƒá, L., Chaput, D.L., Haridas, S., Wu, S., LaButti, K., Grigoriev, I. V., Henrissat, B., et al. (2016). Comparative analysis of secretome profiles of manganese(II)-oxidizing Ascomycete fungi. PLoS One 11.	1. Zeiner, C.A., Purvine, S.O., Zink, E.M., Pa≈°a-Toliƒá, L., Chaput, D.L., Haridas, S., Wu, S., LaButti, K., Grigoriev, I. V., Henrissat, B., et al. (2016). Comparative analysis of secretome profiles of manganese(II)-oxidizing Ascomycete fungi. PLoS One 11.	https://mycocosm.jgi.doe.gov/Stasp1/Stasp1.home.html
Stely1	Stemphylium lycopersici CIDEFI-216	Pleosporales	Dothideomycetes	Pezizomycotina	Ascomycota	http://www.indexfungorum.org/names/NamesRecord.asp?RecordID=339656	YES	N	Pathotroph - Plant Pathogen	YES	NO	NO	NO	NO	YES	YES	YES	NO	Causes leaf spot and stem rot on tomatoes (has other vegetable crop hosts as well). Leaf Spot and Stem Rot on Wilford Swallowwort Caused by Stemphylium lycopersici in Korea.	1. Zeng, R., Gao, S., Xu, L., Liu, X., and Dai, F. (2018). Prediction of pathogenesis-related secreted proteins from Stemphylium lycopersici. BMC Microbiol. 18, 15‚Äì17. 2. Hong, S.K., Choi, H.W., Lee, Y.K., Shim, H.S., and Lee, S.Y. (2012). Leaf spot and stem rot on wilford swallowwort caused by Stemphylium: Lycopersici in Korea. Mycobiology 40, 268‚Äì271.	1. Franco, M.E.E., L√≥pez, S., Medina, R., Saparrat, M.C.N., and Balatti, P. (2015). Draft genome sequence and gene annotation of Stemphylium lycopersici strain CIDEFI-216. Genome Announc. 3, 1‚Äì2.	https://mycocosm.jgi.doe.gov/Stely1/Stely1.home.html
Ternu1	Teratosphaeria nubilosa CBS 116005 v1.0	Capnodiales	Dothideomycetes	Pezizomycotina	Ascomycota	http://www.indexfungorum.org/names/NamesRecord.asp?RecordID=504485	YES	N	None	YES	NO	NO	NO	NO	YES	NO	YES	NO	One of the most virulent pathogens involved in causing Mycosphaerella leaf disease of Eucalyptus spp. Leads to leaf abscission and eventual reduction in wood volume.	1. Hunter, G.C., Crous, P.W., Carnegie, A.J., and Wingfield, M.J. (2009). Teratosphaeria nubilosa, a serious leaf disease pathogen of Eucalyptus spp. in native and introduced areas. Mol. Plant Pathol. 10, 1‚Äì14.	1. Haridas, S., Albert, R., Binder, M., Bloem, J., LaButti, K., Salamov, A., Andreopoulos, B., Baker, S.E., Barry, K., Bills, G., et al. (2020). 101 Dothideomycetes genomes: a test case for predicting lifestyles and emergence of pathogens. Stud. Mycol. 96, 141‚Äì153.	https://mycocosm.jgi.doe.gov/Ternu1/Ternu1.home.html
Totfu1	Tothia fuscella CBS 130266 v1.0	Microthyriales	Dothideomycetes	Pezizomycotina	Ascomycota	http://www.indexfungorum.org/names/NamesRecord.asp?RecordID=340184	NO	S	Saprotroph - Litter Saprotroph	NO	NO	NO	NO	NA	NA	NA	NA	NA	Has been isolated from stalks of Teucrium chamaedrys (wall germander) - saprobic on stems.	1. Wu, H., Jaklitsch, W.M., Voglmayr, H., and Hyde, K.D. (2012). Epitypification, morphology, and phylogeny of <i>Tothia fuscella</i>. Mycotaxon 118, 203‚Äì211.	1. Haridas, S., Albert, R., Binder, M., Bloem, J., LaButti, K., Salamov, A., Andreopoulos, B., Baker, S.E., Barry, K., Bills, G., et al. (2020). 101 Dothideomycetes genomes: a test case for predicting lifestyles and emergence of pathogens. Stud. Mycol. 96, 141‚Äì153.	https://mycocosm.jgi.doe.gov/Totfu1/Totfu1.home.html
Trepe1	Trematosphaeria pertusa CBS 122368 v1.0	Pleosporales	Dothideomycetes	Pezizomycotina	Ascomycota	http://www.indexfungorum.org/names/NamesRecord.asp?RecordID=197662	NO	S	None	NO	NO	NO	NO	NA	NA	NA	NA	NA	Freshwater soft rot fungus involved in decay of submerged wood.	1. Kane, D.F., Tam, W.Y., and Jones, E.B.G. (2002). Fungi colonising and sporulating on submerged wood in the River Severn, UK. Fungal Divers. 10, 45‚Äì55.	1. Haridas, S., Albert, R., Binder, M., Bloem, J., LaButti, K., Salamov, A., Andreopoulos, B., Baker, S.E., Barry, K., Bills, G., et al. (2020). 101 Dothideomycetes genomes: a test case for predicting lifestyles and emergence of pathogens. Stud. Mycol. 96, 141‚Äì153.	https://mycocosm.jgi.doe.gov/Trepe1/Trepe1.home.html
Tribi1	Trichodelitschia bisporula CBS 262.69 v1.0	Phaeotrichales	Dothideomycetes	Pezizomycotina	Ascomycota	http://www.indexfungorum.org/names/NamesRecord.asp?RecordID=623155	NO	S, C	Saprotroph - Dung Saprotroph	NO	NO	NO	NO	NA	NA	NA	NA	NA	Coprophilous fungus isolated from mammal dung.	1. Richardson, M.J. (2001). Diversity and occurrence of coprophilous fungi. Mycol. Res. 105, 387‚Äì402.	1. Haridas, S., Albert, R., Binder, M., Bloem, J., LaButti, K., Salamov, A., Andreopoulos, B., Baker, S.E., Barry, K., Bills, G., et al. (2020). 101 Dothideomycetes genomes: a test case for predicting lifestyles and emergence of pathogens. Stud. Mycol. 96, 141‚Äì153.	https://mycocosm.jgi.doe.gov/Tribi1/Tribi1.home.html
Venin1	Venturia inaequalis MNH120	Venturiales	Dothideomycetes	Pezizomycotina	Ascomycota	http://www.indexfungorum.org/names/NamesRecord.asp?RecordID=164141	YES	S, HB	Pathotroph - Plant Pathogen	YES	NO	NO	NO	NO	YES	NO	YES	NO	Causal agent of apple scab disease - infects leaves and fruit.	1. Bowen, J.K., Mesarich, C.H., Bus, V.G.M., Beresford, R.M., Plummer, K.M., and Templeton, M.D. (2011). Venturia inaequalis: The causal agent of apple scab. Mol. Plant Pathol. 12, 105‚Äì122. 2. Gessler, C., Patocchi, A., Sansavini, S., Tartarini, S., and Gianfranceschi, L. (2006). Venturia inaequalis resistance in apple. CRC. Crit. Rev. Plant Sci. 25, 473‚Äì503.	1. Deng, C.H., Plummer, K.M., Jones, D.A.B., Mesarich, C.H., Shiller, J., Taranto, A.P., Robinson, A.J., Kastner, P., Hall, N.E., Templeton, M.D., et al. (2017). Comparative analysis of the predicted secretomes of Rosaceae scab pathogens Venturia inaequalis and V. pirina reveals expanded effector families and putative determinants of host range. BMC Genomics 18, 1‚Äì25.	https://mycocosm.jgi.doe.gov/Venin1/Venin1.home.html
Venpi1	Venturia pirina ICMP11032	Venturiales	Dothideomycetes	Pezizomycotina	Ascomycota	http://www.indexfungorum.org/names/NamesRecord.asp?RecordID=121260	YES	S, HB	Pathotroph - Plant Pathogen	YES	NO	NO	NO	NO	YES	NO	YES	NO	Causal agent of European pear scab disease - also infects leaves and fruit of host.	1. Stehmann, C., Pennycook, S., and Plummer, K.M. (2001). Molecular identification of a sexual interloper: The pear pathogen, Venturia pirina, has sex on apple. Phytopathology 91, 633‚Äì641.	1. Deng, C.H., Plummer, K.M., Jones, D.A.B., Mesarich, C.H., Shiller, J., Taranto, A.P., Robinson, A.J., Kastner, P., Hall, N.E., Templeton, M.D., et al. (2017). Comparative analysis of the predicted secretomes of Rosaceae scab pathogens Venturia inaequalis and V. pirina reveals expanded effector families and putative determinants of host range. BMC Genomics 18, 1‚Äì25. 2. Cooke, I.R., Jones, D.,…	https://mycocosm.jgi.doe.gov/Venpi1/Venpi1.home.html
Verga1	Verruconis gallopava CBS 437.64	Venturiales	Dothideomycetes	Pezizomycotina	Ascomycota	http://www.indexfungorum.org/names/NamesRecord.asp?RecordID=519171	YES	S, BY, O	None	NO	NO	YES	NO	NA	NA	NA	NA	NA	Thermophilic saprophyte found in thermal soils, hot springs and self-heated waste. Also is a causal agent of brain and pulmonary infections in humans and other animals.	1. Geltner, C., Sorschag, S., Willinger, B., Jaritz, T., Saric, Z., and Lass-Fl√∂rl, C. (2015). Necrotizing mycosis due to Verruconis gallopava in an immunocompetent patient. Infection 43, 743‚Äì746. Available at: http://dx.doi.org/10.1007/s15010-015-0757-y. 2. Moran, C., Delafield, N.L., Kenny, G., Asbury, K.L., Larsen, B.T., Lambert, K.L., and Patron, R.L. (2019). A case of Verruconis gallopava…	1. Teixeira, M.M., Moreno, L.F., Stielow, B.J., Muszewska, A., Hainaut, M., Gonzaga, L., Abouelleil, A., Patan√©, J.S.L., Priest, M., Souza, R., et al. (2017). Exploring the genomic diversity of black yeasts and relatives (Chaetothyriales, Ascomycota). Stud. Mycol. 86, 1‚Äì28.	https://mycocosm.jgi.doe.gov/Verga1/Verga1.home.html
Veren1	Verruculina enalia CBS 304.66 v1.0	Pleosporales	Dothideomycetes	Pezizomycotina	Ascomycota	http://www.indexfungorum.org/names/NamesRecord.asp?RecordID=128209	NO	S, E	Symbiotroph - Endophyte	NO	NO	NO	NO	NA	NA	NA	NA	NA	Marine fungus. Colonizes mangrove species - isolated from wood, dead roots, prop roots, and pneumatophores. Could only find one study isolating this species as an endophyte (Beena et al., 2000).	1. Lin, Y., Wu, X., Deng, Z., Wang, J., Zhou, S., Vrijmoed, L.L.P., and Gareth Jones, E.B. (2002). The metabolites of the mangrove fungus Verruculina enalia No. 2606 from a salt lake in the Bahamas. Phytochemistry 59, 469‚Äì471. 2. Alias, S.A., and Jones, E.B.G. (2000). Vertical distribution of marine fungi on Rhizophora apiculata at Morib mangrove, Selangor, Malaysia. Mycoscience 41, 431‚Äì436. …	1. Haridas, S., Albert, R., Binder, M., Bloem, J., LaButti, K., Salamov, A., Andreopoulos, B., Baker, S.E., Barry, K., Bills, G., et al. (2020). 101 Dothideomycetes genomes: a test case for predicting lifestyles and emergence of pathogens. Stud. Mycol. 96, 141‚Äì153.	https://mycocosm.jgi.doe.gov/Veren1/Veren1.home.html
Wesor1	Westerdykella ornata CBS 379.55 v1.0	Pleosporales	Dothideomycetes	Pezizomycotina	Ascomycota	http://www.indexfungorum.org/names/NamesRecord.asp?RecordID=307813	NO	S	None	NO	NO	NO	NO	NA	NA	NA	NA	NA	Saprobic species isolated from mangrove mud. May be coprophilous.	1. Zhang, Y., Crous, P.W., Schoch, C.L., and Hyde, K.D. (2012). Pleosporales. Fungal Divers. 53, 1‚Äì221.	1. Haridas, S., Albert, R., Binder, M., Bloem, J., LaButti, K., Salamov, A., Andreopoulos, B., Baker, S.E., Barry, K., Bills, G., et al. (2020). 101 Dothideomycetes genomes: a test case for predicting lifestyles and emergence of pathogens. Stud. Mycol. 96, 141‚Äì153.	https://mycocosm.jgi.doe.gov/Wesor1/Wesor1.home.html
Zasce1	Zasmidium cellare ATCC 36951 v1.0	Capnodiales	Dothideomycetes	Pezizomycotina	Ascomycota	http://www.indexfungorum.org/names/NamesRecord.asp?RecordID=432191	NO	S	None	NO	NO	NO	NO	NA	NA	NA	NA	NA	Wine cellar mould - grows best when exposed to alcohol vapour (ethanol-metabolizing). Often found growing on the walls of wine and spirit cellars. Purifies the air by metabolizing volatile substances. ***Order listed as Mycosphaerellales on Index Fungorum, but Capnodiales on MycoCosm.	1. Tribe, H.T., Thines, E., and Weber, R.W.S. (2006). Moulds that should be better known: the wine cellar mould, Racodium cellare Persoon. Mycologist 20, 171‚Äì175.	1. Haridas, S., Albert, R., Binder, M., Bloem, J., LaButti, K., Salamov, A., Andreopoulos, B., Baker, S.E., Barry, K., Bills, G., et al. (2020). 101 Dothideomycetes genomes: a test case for predicting lifestyles and emergence of pathogens. Stud. Mycol. 96, 141‚Äì153.	https://mycocosm.jgi.doe.gov/Zasce1/Zasce1.home.html
Zoprh1	Zopfia rhizophila CBS 207.26 v1.0	Pleosporales	Dothideomycetes	Pezizomycotina	Ascomycota	http://www.indexfungorum.org/names/NamesRecord.asp?RecordID=209329	YES	E, O, N?	Pathotroph - Plant Pathogen	YES	NO	NO	NO	NO	YES	YES	NO	YES	Causal agent of Zopfia root rot of asparagus. ***Very difficult to find information on the details of its pathogenicity.	1. Uecker, F.A. (1977). Development and Cytology of Zopfia rhizophila. Bot. Gaz. 138, 420‚Äì427.	1. Haridas, S., Albert, R., Binder, M., Bloem, J., LaButti, K., Salamov, A., Andreopoulos, B., Baker, S.E., Barry, K., Bills, G., et al. (2020). 101 Dothideomycetes genomes: a test case for predicting lifestyles and emergence of pathogens. Stud. Mycol. 96, 141‚Äì153.	https://mycocosm.jgi.doe.gov/Zoprh1/Zoprh1.home.html
Zymar1	Zymoseptoria ardabiliae STIR04_1.1.1	Capnodiales	Dothideomycetes	Pezizomycotina	Ascomycota	http://www.indexfungorum.org/names/NamesRecord.asp?RecordID=560629	YES	HB	None	YES	NO	NO	NO	NO	YES	NO	YES	NO	Pathogen of graminaceous species (causes leaf blotch) - closely related to Z. tritici. Isolated from grass species in northern Iran (not found on wheat though). Described as a hemibiotroph in MycoCosm, but some evidence suggests that Zymoseptoria species act more as latent necrotrophs (S√°nchez-Vallet et al., 2015).	1. Grandaubert, J., Bhattacharyya, A., and Stukenbrock, E.H. (2015). RNA-seq-Based gene annotation and comparative genomics of four fungal grass pathogens in the genus Zymoseptoria identify novel orphan genes and species-specific invasions of transposable elements. G3 Genes, Genomes, Genet. 5, 1323‚Äì1333. 2. S√°nchez-Vallet, A., Mcdonald, M.C., Solomon, P.S., and Mcdonald, B.A. (2015). Is Zymose…	1. Stukenbrock, E.H., Christiansen, F.B., Hansen, T.T., Dutheil, J.Y., and Schierup, M.H. (2012). Fusion of two divergent fungal individuals led to the recent emergence of a unique widespread pathogen species. Proc. Natl. Acad. Sci. U. S. A. 109, 10954‚Äì10959. 2. Stukenbrock, E.H., Bataillon, T., Dutheil, J.Y., Hansen, T.T., Li, R., Zala, M., McDonald, B.A., Wang, J., and Schierup, M.H. (2011). …	https://mycocosm.jgi.doe.gov/Zymar1/Zymar1.home.html
Zymbr1	Zymoseptoria brevis Zb18110	Capnodiales	Dothideomycetes	Pezizomycotina	Ascomycota	http://www.indexfungorum.org/names/NamesRecord.asp?RecordID=517923	YES	HB	None	YES	NO	NO	NO	NO	YES	NO	YES	NO	Pathogen of graminaceous species (causes leaf blotch) - closely related to Z. pseudotritici (Grandaubert et al., 2015). Isolated in Iran from Phalaris minor. Zymoseptoria species are described as hemibiotrophs in MycoCosm, but some evidence suggests that they act more as latent necrotrophs (S√°nchez-Vallet et al., 2015).	1. Grandaubert, J., Bhattacharyya, A., and Stukenbrock, E.H. (2015). RNA-seq-Based gene annotation and comparative genomics of four fungal grass pathogens in the genus Zymoseptoria identify novel orphan genes and species-specific invasions of transposable elements. G3 Genes, Genomes, Genet. 5, 1323‚Äì1333. 2. S√°nchez-Vallet, A., Mcdonald, M.C., Solomon, P.S., and Mcdonald, B.A. (2015). Is Zymose…	1. Grandaubert, J., Bhattacharyya, A., and Stukenbrock, E.H. (2015). RNA-seq-Based gene annotation and comparative genomics of four fungal grass pathogens in the genus Zymoseptoria identify novel orphan genes and species-specific invasions of transposable elements. G3 Genes, Genomes, Genet. 5, 1323‚Äì1333.	https://mycocosm.jgi.doe.gov/Zymbr1/Zymbr1.home.html
Zymps1	Zymoseptoria pseudotritici STIR04_2.2.1	Capnodiales	Dothideomycetes	Pezizomycotina	Ascomycota	http://www.indexfungorum.org/names/NamesRecord.asp?RecordID=560628	YES	HB	None	YES	NO	NO	NO	NO	YES	NO	YES	NO	Pathogen of graminaceous species (causes leaf blotch) - closely related to Z. tritici. Isolated from grass species in northern Iran (not found on wheat though). Described as a hemibiotroph in MycoCosm, but some evidence suggests that Zymoseptoria species act more as latent necrotrophs (S√°nchez-Vallet et al., 2015).	1. Grandaubert, J., Bhattacharyya, A., and Stukenbrock, E.H. (2015). RNA-seq-Based gene annotation and comparative genomics of four fungal grass pathogens in the genus Zymoseptoria identify novel orphan genes and species-specific invasions of transposable elements. G3 Genes, Genomes, Genet. 5, 1323‚Äì1333. 2. S√°nchez-Vallet, A., Mcdonald, M.C., Solomon, P.S., and Mcdonald, B.A. (2015). Is Zymose…	1. Stukenbrock, E.H., Christiansen, F.B., Hansen, T.T., Dutheil, J.Y., and Schierup, M.H. (2012). Fusion of two divergent fungal individuals led to the recent emergence of a unique widespread pathogen species. Proc. Natl. Acad. Sci. U. S. A. 109, 10954‚Äì10959. 2. Stukenbrock, E.H., Bataillon, T., Dutheil, J.Y., Hansen, T.T., Li, R., Zala, M., McDonald, B.A., Wang, J., and Schierup, M.H. (2011). …	https://mycocosm.jgi.doe.gov/Zymps1/Zymps1.home.html
Acema1	Acephala macrosclerotiorum EW76-UTF0540 v1.0	Helotiales	Leotiomycetes	Pezizomycotina	Ascomycota	http://www.indexfungorum.org/names/NamesRecord.asp?RecordID=513098	NO	ECM	None	NO	NO	NO	NO	NA	NA	NA	NA	NA	Dark septate ascomycete - ectomycorrhizal fungus on Pinus spp. that forms sclerotia. It is considered a morphotype of the species Pinirhiza sclerotia.	1. M√ºnzenberger, B., Bubner, B., W√∂llecke, J., Sieber, T.N., Bauer, R., Fladung, M., and H√ºttl, R.F. (2009). The ectomycorrhizal morphotype Pinirhiza sclerotia is formed by Acephala macrosclerotiorum sp. nov., a close relative of Phialocephala fortinii. Mycorrhiza 19, 481‚Äì492.	None	https://mycocosm.jgi.doe.gov/Acema1/Acema1.home.html
Amore1	Amorphotheca resinae ATCC 22711 v1.0	Incertae sedis	Leotiomycetes	Pezizomycotina	Ascomycota	http://www.indexfungorum.org/names/NamesRecord.asp?RecordID=326157	YES	S, O	None	NO	NO	YES	NO	NA	NA	NA	NA	NA	Sexual state of the filamentous fungus Hormoconis resinae. Often found in marine environments and is known to grow on a variety of substrates. Is central to investigations on new biofuels due to its ability to produce hydrocarbons. Opportunistic saprophyte that has been found to infect American sole.	1. Strongman, D.B., Morrison, C.M., and McClelland, G. (1997). Lesions in the musculature of captive American plaice Hippoglossoides platessoides caused by the fungus Hormoconis resinae (Deuteromycetes). Dis. Aquat. Org. 28, 107‚Äì113.	1. Martino, E., Morin, E., Grelet, G.A., Kuo, A., Kohler, A., Daghino, S., Barry, K.W., Cichocki, N., Clum, A., Dockter, R.B., et al. (2018). Comparative genomics and transcriptomics depict ericoid mycorrhizal fungi as versatile saprotrophs and plant mutualists. New Phytol. 217, 1213‚Äì1229.	https://mycocosm.jgi.doe.gov/Amore1/Amore1.home.html
Ascsa1	Ascocoryne sarcoides NRRL50072	Helotiales	Leotiomycetes	Pezizomycotina	Ascomycota	http://www.indexfungorum.org/names/NamesRecord.asp?RecordID=326593	NO	E	None	NO	NO	NO	NO	NA	NA	NA	NA	NA	First isolated as an endophyte from Eucryphia cordifolia, but its production of volatile organic compounds has now spurred research into its potential use in the biofuel industry. Has also been isolated as a staining fungus from black spruce.	1. Gianoulis, T.A., Griffin, M.A., Spakowicz, D.J., Dunican, B.F., Alpha, C.J., Sboner, A., Michael Sismour, A., Kodira, C., Egholm, M., Church, G.M., et al. (2012). Genomic analysis of the hydrocarbon-producing, cellulolytic, endophytic fungus ascocoryne sarcoides. PLoS Genet. 8. 2. Quijada, L., Ribes, M., Negr√≠n, R., and Beltr√°n-Tejera, E. (2017). Lignicolous species of Helotiales associated …	1. Gianoulis, T.A., Griffin, M.A., Spakowicz, D.J., Dunican, B.F., Alpha, C.J., Sboner, A., Michael Sismour, A., Kodira, C., Egholm, M., Church, G.M., et al. (2012). Genomic analysis of the hydrocarbon-producing, cellulolytic, endophytic fungus ascocoryne sarcoides. PLoS Genet. 8.	https://mycocosm.jgi.doe.gov/Ascsa1/Ascsa1.home.html
Blugr2	Blumeria graminis f. sp. hordei DH14	Erysiphales	Leotiomycetes	Pezizomycotina	Ascomycota	http://www.indexfungorum.org/names/NamesRecord.asp?RecordID=309596	YES	OB	Pathotroph - Plant Pathogen	YES	NO	NO	NO	NO	YES	YES	YES	NO	Causal agent of powdery mildew in grass species - however, the formae speciales have high host specificity. Blumeria graminis f. sp. hordei is specific to barley.	1. Halterman, D., Zhou, F., Wei, F., Wise, R.P., and Schulze-Lefert, P. (2001). The MLA6 coiled-coil, NBS-LRR protein confers AvrMla6-dependent resistance specificity to Blumeria graminis f. sp. hordei in barley and wheat. Plant J. 25, 335‚Äì348. 2. Bindschedler, L. V., Burgis, T.A., Mills, D.J.S., Ho, J.T.C., Cramer, R., and Spanu, P.D. (2009). In planta proteomics and proteogenomics of the biot…	1. Frantzeskakis, L., Kracher, B., Kusch, S., Yoshikawa-Maekawa, M., Bauer, S., Pedersen, C., Spanu, P.D., Maekawa, T., Schulze-Lefert, P., and Panstruga, R. (2018). Signatures of host specialization and a recent transposable element burst in the dynamic one-speed genome of the fungal barley powdery mildew pathogen. BMC Genomics 19, 1‚Äì23.	https://mycocosm.jgi.doe.gov/Blugr2/Blugr2.home.html
BlugrR1_1	Blumeria graminis f. sp. hordei Race1	Erysiphales	Leotiomycetes	Pezizomycotina	Ascomycota	http://www.indexfungorum.org/names/NamesRecord.asp?RecordID=309596	YES	OB	Pathotroph - Plant Pathogen	YES	NO	NO	NO	NO	YES	YES	YES	NO	***Duplicate species. Causal agent of powdery mildew in grass species - however, the formae speciales have high host specificity. Blumeria graminis f. sp. hordei is specific to barley.	1. Halterman, D., Zhou, F., Wei, F., Wise, R.P., and Schulze-Lefert, P. (2001). The MLA6 coiled-coil, NBS-LRR protein confers AvrMla6-dependent resistance specificity to Blumeria graminis f. sp. hordei in barley and wheat. Plant J. 25, 335‚Äì348. 2. Bindschedler, L. V., Burgis, T.A., Mills, D.J.S., Ho, J.T.C., Cramer, R., and Spanu, P.D. (2009). In planta proteomics and proteogenomics of the biot…	1. Frantzeskakis, L., Kracher, B., Kusch, S., Yoshikawa-Maekawa, M., Bauer, S., Pedersen, C., Spanu, P.D., Maekawa, T., Schulze-Lefert, P., and Panstruga, R. (2018). Signatures of host specialization and a recent transposable element burst in the dynamic one-speed genome of the fungal barley powdery mildew pathogen. BMC Genomics 19, 1‚Äì23.	https://mycocosm.jgi.doe.gov/BlugrR1_1/BlugrR1_1.home.html
Blugra1	Blumeria graminis f. sp. tritici 96224	Erysiphales	Leotiomycetes	Pezizomycotina	Ascomycota	http://www.indexfungorum.org/names/NamesRecord.asp?RecordID=309596	YES	OB	Pathotroph - Plant Pathogen	YES	NO	NO	NO	NO	YES	YES	YES	NO	Causal agent of powdery mildew in grass species - however, the formae speciales have high host specificity. Blumeria graminis f. sp. tritici is specific to wheat.	1. Wicker, T., Oberhaensli, S., Parlange, F., Buchmann, J.P., Shatalina, M., Roffler, S., Ben-David, R., Dole≈æel, J., ≈†imkov√°, H., Schulze-Lefert, P., et al. (2013). The wheat powdery mildew genome shows the unique evolution of an obligate biotroph. Nat. Genet. 45, 1092‚Äì1096.	1. Wicker, T., Oberhaensli, S., Parlange, F., Buchmann, J.P., Shatalina, M., Roffler, S., Ben-David, R., Dole≈æel, J., ≈†imkov√°, H., Schulze-Lefert, P., et al. (2013). The wheat powdery mildew genome shows the unique evolution of an obligate biotroph. Nat. Genet. 45, 1092‚Äì1096.	https://mycocosm.jgi.doe.gov/Blugra1/Blugra1.home.html
Botci1	Botrytis cinerea B05.10 v1.0	Helotiales	Leotiomycetes	Pezizomycotina	Ascomycota	http://www.indexfungorum.org/names/NamesRecord.asp?RecordID=217312	YES	N	Pathotroph - Plant Pathogen	YES	NO	NO	NO	NO	YES	YES	YES	NO	Causes grey mould on a diversity of plant hosts - most well known for causing fruit and vegetable rot in agricultural crops. Infects leaves, fruit, shoots, and flowers.	1. Govrin, E.M., and Levine, A. (2000). The hypersensitive response facilitates plant infection by the necrotrophic pathogen Botrytis cinerea. Curr. Biol. 10, 751‚Äì757.	1. Staats, M., and van Kan, J.A.L. (2012). Genome update of Botrytis cinerea strains B05.10 and T4. Eukaryot. Cell 11, 1413‚Äì1414. 2. Amselem, J., Cuomo, C.A., van Kan, J.A.L., Viaud, M., Benito, E.P., Couloux, A., Coutinho, P.M., de Vries, R.P., Dyer, P.S., Fillinger, S., et al. (2011). Genomic analysis of the necrotrophic fungal pathogens sclerotinia sclerotiorum and botrytis cinerea. PLoS Gen…	https://mycocosm.jgi.doe.gov/Botci1/Botci1.home.html
Cadsp1	Cadophora sp. DSE1049 v1.0	Helotiales	Leotiomycetes	Pezizomycotina	Ascomycota	-	NO	E	Genus listed as Symbiotroph - Endophyte	NO	NO	NO	NO	NA	NA	NA	NA	NA	Dark septate endophytic (DSE) fungus. DSE fungi are root endophytes common in grassland ecosystems. Species DSE1049 was isolated from Salix rosmarinifolia on a grassland in Hungary ‚Äì colonizes mostly non-gramineous species.	1. Knapp, D.G., N√©meth, J.B., Barry, K., Hainaut, M., Hanrissat, B., Johnson, J., Kuo, A., Hui Ping Lim, J., Lipzen, A., Nolan, M., et al. (2018). Comparative genomics provides insights into the lifestyle and reveals functional heterogeneity of dark septate endophytic fungi. Sci. Rep. 8, 6321.	1. Knapp, D.G., N√©meth, J.B., Barry, K., Hainaut, M., Hanrissat, B., Johnson, J., Kuo, A., Hui Ping Lim, J., Lipzen, A., Nolan, M., et al. (2018). Comparative genomics provides insights into the lifestyle and reveals functional heterogeneity of dark septate endophytic fungi. Sci. Rep. 8, 6321.	https://mycocosm.jgi.doe.gov/Cadsp1/Cadsp1.home.html
Chalo1	Chalara longipes BDJ v1.0	Helotiales	Leotiomycetes	Pezizomycotina	Ascomycota	http://www.indexfungorum.org/names/NamesRecord.asp?RecordID=191599	NO	S, E	None	NO	NO	NO	NO	NA	NA	NA	NA	NA	Saprotroph known as a needle-degrading species that contributes to carbon cycling in coniferous forests. Has also been isolated as a foliar endophyte from spruce trees.	1. Koukol, O., Kola≈ô√≠k, M., Kol√°≈ôov√°, Z., and Baldrian, P. (2012). Diversity of foliar endophytes in wind-fallen Picea abies trees. Fungal Divers. 54, 69‚Äì77.	1. Barbi, F., Kohler, A., Barry, K., Baskaran, P., Daum, C., Fauchery, L., Ihrmark, K., Kuo, A., LaButti, K., Lipzen, A., et al. (2020). Fungal ecological strategies reflected in gene transcription - a case study of two litter decomposers. Environ. Microbiol. 22, 1089‚Äì1103.	https://mycocosm.jgi.doe.gov/Chalo1/Chalo1.home.html
Elyde1	Elytroderma deformans CBS183.68 v1.0	Rhytismatales	Leotiomycetes	Pezizomycotina	Ascomycota	http://www.indexfungorum.org/names/NamesRecord.asp?RecordID=262895	YES	E, HB?	None	YES	NO	NO	NO	YES	NO	YES	YES	NO	Causes needle cast foliar disease on pines. Primarily infects needles, but can also cause stem infections (Rusch: Elytroderma Needle Cast on lodgepole pine in British Columbia).	1. Wallis, C.M., Reich, R.W., Lewis, K.J., and Huber, D.P.W. (2010). Lodgepole pine provenances differ in chemical defense capacities against foliage and stem diseases. Can. J. For. Res. 40, 2333‚Äì2344. 2. Guo, L.D., Huang, G.R., Wang, Y., He, W.H., Zheng, W.H., and Hyde, K.D. (2003). Molecular identification of white morphotype strains of endophytic fungi from Pinus tabulaeformis. Mycol. Res. 1…	None	https://mycocosm.jgi.doe.gov/Elyde1/Elyde1.home.html
Erynec1	Erysiphe necator c	Erysiphales	Leotiomycetes	Pezizomycotina	Ascomycota	http://www.indexfungorum.org/names/NamesRecord.asp?RecordID=149735	YES	OB	None	YES	NO	NO	NO	NO	YES	NO	YES	NO	Causal agent of powdery mildew on grapevines - infects all green tissues (leaves, shoots, fruit).	1. Gadoury, D.M., Cadle-Davidson, L., Wilcox, W.F., Dry, I.B., Seem, R.C., and Milgroom, M.G. (2012). Grapevine powdery mildew (Erysiphe necator): A fascinating system for the study of the biology, ecology and epidemiology of an obligate biotroph. Mol. Plant Pathol. 13, 1‚Äì16.	1. Jones, L., Riaz, S., Morales-Cruz, A., Amrine, K.C.H., McGuire, B., Gubler, W.D., Walker, M.A., and Cantu, D. (2014). Adaptive genomic structural variation in the grape powdery mildew pathogen, Erysiphe necator. BMC Genomics 15.	https://mycocosm.jgi.doe.gov/Erynec1/Erynec1.home.html
Glalo1	Glarea lozoyensis ATCC 20868	Helotiales	Leotiomycetes	Pezizomycotina	Ascomycota	http://www.indexfungorum.org/names/NamesRecord.asp?RecordID=450415	UNKNOWN	S, UNKNOWN	None	UNKNOWN	UNKNOWN	UNKNOWN	UNKNOWN	NA	NA	NA	NA	NA	Known for its antifungal properties. Has been isolated from water, plant litter, and soil samples, but has never been observed in nature - trophic relationships remain unknown. Suspected to be a saprotroph.	1. Youssar, L., Gr√ºning, B.A., Erxleben, A., G√ºnther, S., and H√ºttel, W. (2012). Genome sequence of the fungus glarea lozoyensis: The first genome sequence of a species from the helotiaceae family. Eukaryot. Cell 11, 250.	1. Chen, L., Yue, Q., Zhang, X., Xiang, M., Wang, C., Li, S., Che, Y., Ortiz-L√≥pez, F.J., Bills, G.F., Liu, X., et al. (2013). Genomics-driven discovery of the pneumocandin biosynthetic gene cluster in the fungus Glarea lozoyensis. BMC Genomics 14, 1‚Äì18.	https://mycocosm.jgi.doe.gov/Glalo1/Glalo1.home.html
Greab1	Gremmeniella abietina DAOM 170408 v1.0	Helotiales	Leotiomycetes	Pezizomycotina	Ascomycota	http://www.indexfungorum.org/names/NamesRecord.asp?RecordID=314734	YES	E, N	None	YES	NO	NO	NO	YES	NO	YES	YES	NO	Causal agent of scleroderris canker, or Brunchorstia disease, in conifer species - results in defoliation and stem cankers. Occurs globally as different races, which exhibit differences in distribution and pathogenicity. Classified as a necrotroph by Tapia 2015 and Adomas and Asiegbu 2006. Has also been shown to survive as an endophyte.	1. Tapia, C.R. (2015). Management of Gremmeniella abietina by means of biological control agents and host resistance. 2. Hamelin, R.C., Bourassa, M., Rail, J., Dusabenyagasani, M., Jacobi, V., and Laflamme, G. (2000). PCR detection of Gremmeniella abietina , the causal agent of Scleroderris canker of pine. Mycol. Res. 104, 527‚Äì532. 3. Adomas, A., and Asiegbu, F.O. (2006). Analysis of organ-spec…	None	https://mycocosm.jgi.doe.gov/Greab1/Greab1.home.html
Marbr1	Marssonina brunnea f. sp. multigermtubi MB_m1	Helotiales	Leotiomycetes	Pezizomycotina	Ascomycota	-	YES	HB	None	YES	NO	NO	NO	NO	YES	NO	YES	NO	One of the fungal pathogens causing Marssonina leaf spot on poplar species. Hemibiotroph.	1. Zhang, Y., Tian, L., Yan, D.H., and He, W. (2018). Genome-wide transcriptome analysis reveals the comprehensive response of two susceptible poplar sections to marssonina brunnea infection. Genes (Basel). 9.	1. Zhu, S., Cao, Y.Z., Jiang, C., Tan, B.Y., Wang, Z., Feng, S., Zhang, L., Su, X.H., Brejova, B., Vinar, T., et al. (2012). Sequencing the genome of Marssonina brunnea reveals fungus-poplar co-evolution. BMC Genomics 13, 1. Available at: BMC Genomics.	https://mycocosm.jgi.doe.gov/Marbr1/Marbr1.home.html
Melbi2	Meliniomyces bicolor E v2.0	Helotiales	Leotiomycetes	Pezizomycotina	Ascomycota	http://www.indexfungorum.org/names/NamesRecord.asp?RecordID=500246	NO	ECM, ENM, S	Saprotroph-Symbiotroph - Ectomycorrhizal-Endophyte-Ericoid Mycorrhizal-Litter Saprotroph-Orchid Mycorrhizal	NO	NO	NO	NO	NA	NA	NA	NA	NA	Mycorrhizal fungus that forms ectomycorrhizal associations with coniferous species as well as ericoid mycorrhizal (endomyccorrhizal) associations with ericaceous shrubs. Also identified as having saprotrophic characteristics.	1. Martino, E., Morin, E., Grelet, G.A., Kuo, A., Kohler, A., Daghino, S., Barry, K.W., Cichocki, N., Clum, A., Dockter, R.B., et al. (2018). Comparative genomics and transcriptomics depict ericoid mycorrhizal fungi as versatile saprotrophs and plant mutualists. New Phytol. 217, 1213‚Äì1229.	1. Martino, E., Morin, E., Grelet, G.A., Kuo, A., Kohler, A., Daghino, S., Barry, K.W., Cichocki, N., Clum, A., Dockter, R.B., et al. (2018). Comparative genomics and transcriptomics depict ericoid mycorrhizal fungi as versatile saprotrophs and plant mutualists. New Phytol. 217, 1213‚Äì1229.	https://mycocosm.jgi.doe.gov/Melbi2/Melbi2.home.html
Melva1	Meliniomyces variabilis F v1.0	Helotiales	Leotiomycetes	Pezizomycotina	Ascomycota	http://www.indexfungorum.org/names/NamesRecord.asp?RecordID=500245	NO	E, ENM, S	Symbiotroph - Ericoid Mycorrhizal	NO	NO	NO	NO	NA	NA	NA	NA	NA	Similar to M. bicolor: ericoid mycorrhizal associations. However, though it grows on ectomycorrhizal roots as an endophyte, it is not an ectomycorrhiza itself.	1. Vohn√≠k, M., Mrnka, L., Luke≈°ov√°, T., Bruzone, M.C., Kohout, P., and Fehrer, J. (2013). The cultivable endophytic community of Norway spruce ectomycorrhizas from microhabitats lacking ericaceous hosts is dominated by ericoid mycorrhizal Meliniomyces variabilis. Fungal Ecol. 6, 281‚Äì292.	1. Martino, E., Morin, E., Grelet, G.A., Kuo, A., Kohler, A., Daghino, S., Barry, K.W., Cichocki, N., Clum, A., Dockter, R.B., et al. (2018). Comparative genomics and transcriptomics depict ericoid mycorrhizal fungi as versatile saprotrophs and plant mutualists. New Phytol. 217, 1213‚Äì1229.	https://mycocosm.jgi.doe.gov/Melva1/Melva1.home.html
Oidma1	Oidiodendron maius Zn v1.0	Helotiales	Leotiomycetes	Pezizomycotina	Ascomycota	http://www.indexfungorum.org/names/NamesRecord.asp?RecordID=631696	NO	E, ENM, S	None	NO	NO	NO	NO	NA	NA	NA	NA	NA	Ericoid mycorrhizal fungus - endomycorrhizal. Like Meliniomyces variabilis, it has also been isolated as a root endophyte from other plants, as well as from soil and decaying matter, and has been identified as a saprotroph.	1. Martino, E., Morin, E., Grelet, G.A., Kuo, A., Kohler, A., Daghino, S., Barry, K.W., Cichocki, N., Clum, A., Dockter, R.B., et al. (2018). Comparative genomics and transcriptomics depict ericoid mycorrhizal fungi as versatile saprotrophs and plant mutualists. New Phytol. 217, 1213‚Äì1229.	1. Kohler, A., Kuo, A., Nagy, L.G., Morin, E., Barry, K.W., Buscot, F., Canb√§ck, B., Choi, C., Cichocki, N., Clum, A., et al. (2015). Convergent losses of decay mechanisms and rapid turnover of symbiosis genes in mycorrhizal mutualists. Nat. Genet. 47, 410‚Äì415. Available at: http://dx.doi.org/10.1038/ng.3223. 2. Martino, E., Morin, E., Grelet, G.A., Kuo, A., Kohler, A., Daghino, S., Barry, K.W…	https://mycocosm.jgi.doe.gov/Oidma1/Oidma1.home.html
Phisc1	Phialocephala scopiformis 5WS22E1 v1.0	Helotiales	Leotiomycetes	Pezizomycotina	Ascomycota	http://www.indexfungorum.org/names/NamesRecord.asp?RecordID=413793	NO	E	None	NO	NO	NO	NO	NA	NA	NA	NA	NA	Foliar endophyte of conifer species (mainly spruce). Produces anti-insectan compounds that help its host combat spruce budworm infestations.	1. Walker, A.K., Frasz, S.L., Seifert, K.A., Miller, J.D., Mondo, S.J., LaButti, K., Lipzen, A., Dockter, R.B., Kennedy, M.C., Grigoriev, I. V., et al. (2016). Full genome of phialocephala scopiformis daomc 229536, a fungal endophyte of spruce producing the potent anti-insectan compound rugulosin. Genome Announc. 4, 1‚Äì2.	1. Walker, A.K., Frasz, S.L., Seifert, K.A., Miller, J.D., Mondo, S.J., LaButti, K., Lipzen, A., Dockter, R.B., Kennedy, M.C., Grigoriev, I. V., et al. (2016). Full genome of phialocephala scopiformis daomc 229536, a fungal endophyte of spruce producing the potent anti-insectan compound rugulosin. Genome Announc. 4, 1‚Äì2.	https://mycocosm.jgi.doe.gov/Phisc1/Phisc1.home.html
Pseudest1	Pseudogymnoascus destructans 20631-21	Incertae sedis	Leotiomycetes	Pezizomycotina	Ascomycota	http://www.indexfungorum.org/names/NamesRecord.asp?RecordID=804767	YES	P, S	Pathotroph - Animal Pathogen	NO	NO	YES	NO	NA	NA	NA	NA	NA	Psychrophilic fungus that is the causal agent of white-nose syndrome in bats. Also able to survive as a saprotroph, which contributes to its impact as a pathogen.	1. Raudabaugh, D.B., and Miller, A.N. (2013). Nutritional Capability of and Substrate Suitability for Pseudogymnoascus destructans, the Causal Agent of Bat White-Nose Syndrome. PLoS One 8, 1‚Äì9. 2. Hoyt, J.R., Langwig, K.E., Okoniewski, J., Frick, W.F., Stone, W.B., and Kilpatrick, A.M. (2015). Long-Term Persistence of Pseudogymnoascus destructans, the Causative Agent of White-Nose Syndrome, in …	1. Drees, K.P., Palmer, J.M., Sebra, R., Lorch, J.M., Chen, C., Wu, C.C., Bok, J.W., Keller, N.P., Blehert, D.S., Cuomo, C.A., et al. (2016). Use of multiple sequencing technologies to produce a high-quality genome of the fungus Pseudogymnoascus destructans, the causative agent of bat white-nose syndrome. Genome Announc. 4, 4‚Äì5.	https://mycocosm.jgi.doe.gov/Pseudest1/Pseudest1.home.html
Rhesp1	Rhexocercosporidium sp. MPI-PUGE-AT-0058 v1.0	Helotiales	Leotiomycetes	Pezizomycotina	Ascomycota	-	UNKNOWN	E	Genus listed as Pathotroph - Plant Pathogen	UNKNOWN	UNKNOWN	UNKNOWN	UNKNOWN	NA	NA	NA	NA	NA	sp. MPI-PUGE-AT-0058 was isolated as an endophyte from healthy Arabidopsis thaliana roots. Many Rhexocercosporidium species are root pathogens, but as this isolate has not been identified to species yet, it is difficult to know if it also acts as a pathogen.	None	None	https://mycocosm.jgi.doe.gov/Rhesp1/Rhesp1.home.html
Rhier1	Rhizoscyphus ericae UAMH 7357 v1.0	Helotiales	Leotiomycetes	Pezizomycotina	Ascomycota	http://www.indexfungorum.org/names/NamesRecord.asp?RecordID=487756	NO	ENM, S	Pathotroph-Symbiotroph - Bryophyte Parasite-Ectomycorrhizal-Ericoid Mycorrhizal	NO	NO	NO	NO	NA	NA	NA	NA	NA	Ericoid mycorrhizal fungus - endomycorrhizal. Used as a model species for this group of fungi.	1. Fehrer, J., R√©blov√°, M., Bambasov√°, V., and Vohn√≠k, M. (2019). The root-symbiotic Rhizoscyphus ericae aggregate and Hyaloscypha (Leotiomycetes) are congeneric: Phylogenetic and experimental evidence. Stud. Mycol. 92, 195‚Äì225.	1. Martino, E., Morin, E., Grelet, G.A., Kuo, A., Kohler, A., Daghino, S., Barry, K.W., Cichocki, N., Clum, A., Dockter, R.B., et al. (2018). Comparative genomics and transcriptomics depict ericoid mycorrhizal fungi as versatile saprotrophs and plant mutualists. New Phytol. 217, 1213‚Äì1229.	https://mycocosm.jgi.doe.gov/Rhier1/Rhier1.home.html
Sclsc1	Sclerotinia sclerotiorum ATCC 18683 v1.0	Helotiales	Leotiomycetes	Pezizomycotina	Ascomycota	http://www.indexfungorum.org/names/NamesRecord.asp?RecordID=212553	YES	N	Pathotroph - Plant Pathogen	YES	NO	NO	NO	NO	YES	YES	YES	YES	White mold fungus - nectrotrophic plant pathogen with a very large host range (over 400 dicotyledonous and monocotyledonous species).	1. Bolton, M.D., Thomma, B.P.H.J., and Nelson, B.D. (2006). Sclerotinia sclerotiorum (Lib.) de Bary: Biology and molecular traits of a cosmopolitan pathogen. Mol. Plant Pathol. 7, 1‚Äì16.	1. Amselem, J., Cuomo, C.A., van Kan, J.A.L., Viaud, M., Benito, E.P., Couloux, A., Coutinho, P.M., de Vries, R.P., Dyer, P.S., Fillinger, S., et al. (2011). Genomic analysis of the necrotrophic fungal pathogens sclerotinia sclerotiorum and botrytis cinerea. PLoS Genet. 7.	https://mycocosm.jgi.doe.gov/Sclsc1/Sclsc1.home.html
Ascim1	Ascobolus immersus RN42 v1.0	Pezizales	Pezizomycetes	Pezizomycotina	Ascomycota	http://www.indexfungorum.org/names/NamesRecord.asp?RecordID=143051	NO	C, S	Saprotroph - Dung Saprotroph	NO	NO	NO	NO	NA	NA	NA	NA	NA	Coprophilous fungus.	1. Murat, C., Payen, T., Noel, B., Kuo, A., Morin, E., Chen, J., Kohler, A., Krizs√°n, K., Balestrini, R., Da Silva, C., et al. (2018). Pezizomycetes genomes reveal the molecular basis of ectomycorrhizal truffle lifestyle. Nat. Ecol. Evol. 2, 1956‚Äì1965.	1. Murat, C., Payen, T., Noel, B., Kuo, A., Morin, E., Chen, J., Kohler, A., Krizs√°n, K., Balestrini, R., Da Silva, C., et al. (2018). Pezizomycetes genomes reveal the molecular basis of ectomycorrhizal truffle lifestyle. Nat. Ecol. Evol. 2, 1956‚Äì1965.	https://mycocosm.jgi.doe.gov/Ascim1/Ascim1.home.html
Ascni1	Ascodesmis nigricans CBS 389.68 v1.0	Pezizales	Pezizomycetes	Pezizomycotina	Ascomycota	http://www.indexfungorum.org/names/NamesRecord.asp?RecordID=207973	NO	C, S	None	NO	NO	NO	NO	NA	NA	NA	NA	NA	Coprophilous fungus.	1. L√ºtkenhaus, R., Traeger, S., Breuer, J., Carret√©, L., Kuo, A., Lipzen, A., Pangilinan, J., Dilworth, D., Sandor, L., P√∂ggeler, S., et al. (2019). Comparative Genomics and Transcriptomics To Analyze Fruiting Body Development in Filamentous Ascomycetes. Genetics 213, 1545‚Äì1563.	1. L√ºtkenhaus, R., Traeger, S., Breuer, J., Carret√©, L., Kuo, A., Lipzen, A., Pangilinan, J., Dilworth, D., Sandor, L., P√∂ggeler, S., et al. (2019). Comparative Genomics and Transcriptomics To Analyze Fruiting Body Development in Filamentous Ascomycetes. Genetics 213, 1545‚Äì1563.	https://mycocosm.jgi.doe.gov/Ascni1/Ascni1.home.html
Chove1	Choiromyces venosus 120613-1 v1.0	Pezizales	Pezizomycetes	Pezizomycotina	Ascomycota	http://www.indexfungorum.org/names/NamesRecord.asp?RecordID=479456	NO	ECM	None	NO	NO	NO	NO	NA	NA	NA	NA	NA	Also known as "the pig truffle" - ectomycorrhizal with both gymnosperms and angiosperms.	1. Murat, C., Payen, T., Noel, B., Kuo, A., Morin, E., Chen, J., Kohler, A., Krizs√°n, K., Balestrini, R., Da Silva, C., et al. (2018). Pezizomycetes genomes reveal the molecular basis of ectomycorrhizal truffle lifestyle. Nat. Ecol. Evol. 2, 1956‚Äì1965.	1. Murat, C., Payen, T., Noel, B., Kuo, A., Morin, E., Chen, J., Kohler, A., Krizs√°n, K., Balestrini, R., Da Silva, C., et al. (2018). Pezizomycetes genomes reveal the molecular basis of ectomycorrhizal truffle lifestyle. Nat. Ecol. Evol. 2, 1956‚Äì1965.	https://mycocosm.jgi.doe.gov/Chove1/Chove1.home.html
Kalpfe1	Kalaharituber pfeilii F3 v1.0	Pezizales	Pezizomycetes	Pezizomycotina	Ascomycota	http://www.indexfungorum.org/names/NamesRecord.asp?RecordID=369302	NO	ECM	None	NO	NO	NO	NO	NA	NA	NA	NA	NA	Known as the Kalahari truffle - found in the arid regions of Africa. Forms ectomycorrhizal associations with both monocots and dicots.	1. Adeleke, R., and Dames, J.F. (2014). Kalaharituber pfeilii and associated bacterial interactions. South African J. Bot. 90, 68‚Äì73. Available at: http://dx.doi.org/10.1016/j.sajb.2013.10.003.	None	https://mycocosm.jgi.doe.gov/Kalpfe1/Kalpfe1.home.html
Morco1	Morchella importuna CCBAS932 v1.0	Pezizales	Pezizomycetes	Pezizomycotina	Ascomycota	http://www.indexfungorum.org/names/NamesRecord.asp?RecordID=563958	NO	S, PY	None	NO	NO	NO	NO	NA	NA	NA	NA	NA	True morel fungus. Unlike many other Morchella species, M. importuna does not form mycorrhizal symbioses, but instead acts as a saprotroph - soil, decaying roots, compost, etc. Often isolated from environments post forest fire.	1. Murat, C., Payen, T., Noel, B., Kuo, A., Morin, E., Chen, J., Kohler, A., Krizs√°n, K., Balestrini, R., Da Silva, C., et al. (2018). Pezizomycetes genomes reveal the molecular basis of ectomycorrhizal truffle lifestyle. Nat. Ecol. Evol. 2, 1956‚Äì1965. 2. Tan, H., Kohler, A., Miao, R., Liu, T., Zhang, Q., Zhang, B., Jiang, L., Wang, Y., Xie, L., Tang, J., et al. (2019). Multi-omic analyses of …	1. Murat, C., Payen, T., Noel, B., Kuo, A., Morin, E., Chen, J., Kohler, A., Krizs√°n, K., Balestrini, R., Da Silva, C., et al. (2018). Pezizomycetes genomes reveal the molecular basis of ectomycorrhizal truffle lifestyle. Nat. Ecol. Evol. 2, 1956‚Äì1965.	https://mycocosm.jgi.doe.gov/Morco1/Morco1.home.html
Morimp1	Morchella importuna SCYDJ1-A1 v1.0	Pezizales	Pezizomycetes	Pezizomycotina	Ascomycota	http://www.indexfungorum.org/names/NamesRecord.asp?RecordID=563958	NO	S, PY	None	NO	NO	NO	NO	NA	NA	NA	NA	NA	***Duplicate species. True morel fungus. Unlike many other Morchella species, M. importuna does not form mycorrhizal symbioses, but instead acts as a saprotroph - soil, decaying roots, compost, etc. Often isolated from environments recently exposed to fire.	1. Tan, H., Kohler, A., Miao, R., Liu, T., Zhang, Q., Zhang, B., Jiang, L., Wang, Y., Xie, L., Tang, J., et al. (2019). Multi-omic analyses of exogenous nutrient bag decomposition by the black morel Morchella importuna reveal sustained carbon acquisition and transferring. Environ. Microbiol. 21, 3909‚Äì3926. 2. Murat, C., Payen, T., Noel, B., Kuo, A., Morin, E., Chen, J., Kohler, A., Krizs√°n, K.…	1. Tan, H., Kohler, A., Miao, R., Liu, T., Zhang, Q., Zhang, B., Jiang, L., Wang, Y., Xie, L., Tang, J., et al. (2019). Multi-omic analyses of exogenous nutrient bag decomposition by the black morel Morchella importuna reveal sustained carbon acquisition and transferring. Environ. Microbiol. 21, 3909‚Äì3926.	https://mycocosm.jgi.doe.gov/Morimp1/Morimp1.home.html
Pyrco1	Pyronema confluens CBS100304	Pezizales	Pezizomycetes	Pezizomycotina	Ascomycota	http://www.indexfungorum.org/names/NamesRecord.asp?RecordID=229354	NO	S, PY	None	NO	NO	NO	NO	NA	NA	NA	NA	NA	Soil saprobe from temperate forests - produces fruiting bodies in response to forest fires. Used as a model organism in studies on filamentous ascomycetes.	1. Traeger, S., Altegoer, F., Freitag, M., Gabaldon, T., Kempken, F., Kumar, A., Marcet-Houben, M., P√∂ggeler, S., Stajich, J.E., and Nowrousian, M. (2013). The Genome and Development-Dependent Transcriptomes of Pyronema confluens: A Window into Fungal Evolution. PLoS Genet. 9, e1003820. Available at: https://dx.plos.org/10.1371/journal.pgen.1003820 [Accessed July 12, 2019].	1. Traeger, S., Altegoer, F., Freitag, M., Gabaldon, T., Kempken, F., Kumar, A., Marcet-Houben, M., P√∂ggeler, S., Stajich, J.E., and Nowrousian, M. (2013). The Genome and Development-Dependent Transcriptomes of Pyronema confluens: A Window into Fungal Evolution. PLoS Genet. 9, e1003820.	https://mycocosm.jgi.doe.gov/Pyrco1/Pyrco1.home.html
Sphbr2	Sphaerosporella brunnea Sb_GMNB300 v2.0	Pezizales	Pezizomycetes	Pezizomycotina	Ascomycota	http://www.indexfungorum.org/names/NamesRecord.asp?RecordID=339439	NO	ECM	None	NO	NO	NO	NO	NA	NA	NA	NA	NA	Ectomycorrhizal fungus that forms symbioses with trees and shrubs globally. Fruiting bodies often form post distrubance (flood, fire).	1. Benucci, G.M.N., Haridas, S., Labutti, K., Marozzi, G., Antonielli, L., Sanchez, S., Marco, P., Wang, X., Barry, K., Lipzen, A., et al. (2019). Draft Genome Sequence of the Ectomycorrhizal Ascomycete Sphaerosporella brunnea. Microbiol. Resour. Announc. 8, e00857-19. 2. Danielson, R.M. (1984). Ectomycorrhiza Formation by the Operculate Discomycete Sphaerosporella brunnea. Mycologia 76, 454‚Äì46…	1. Benucci, G.M.N., Haridas, S., Labutti, K., Marozzi, G., Antonielli, L., Sanchez, S., Marco, P., Wang, X., Barry, K., Lipzen, A., et al. (2019). Draft Genome Sequence of the Ectomycorrhizal Ascomycete Sphaerosporella brunnea. Microbiol. Resour. Announc. 8, e00857-19.	https://mycocosm.jgi.doe.gov/Sphbr2/Sphbr2.home.html
Terbo2	Terfezia boudieri ATCC MYA-4762 v1.1	Pezizales	Pezizomycetes	Pezizomycotina	Ascomycota	http://www.indexfungorum.org/names/NamesRecord.asp?RecordID=245309	NO	ECM, ENM	None	NO	NO	NO	NO	NA	NA	NA	NA	NA	Known as the desert truffle - forms both ecto- and endomycorrhizal associations with its main host plant Helianthemum sessiliflorum (also forms associations with other Helianthemum species).	1. Ewaze, J.O., and Al-Naama, M.M. (1989). Studies on nitrogen metabolism of Terfezia spp. and Tirmania spp. New Phytol. 112, 419-422. Available at: https://nph.onlinelibrary.wiley.com/doi/pdf/10.1111/j.1469-8137.1989.tb00332.x [Accessed July 12, 2019].	1. Murat, C., Payen, T., Noel, B., Kuo, A., Morin, E., Chen, J., Kohler, A., Krizs√°n, K., Balestrini, R., Da Silva, C., et al. (2018). Pezizomycetes genomes reveal the molecular basis of ectomycorrhizal truffle lifestyle. Nat. Ecol. Evol. 2, 1956‚Äì1965. Available at: http://dx.doi.org/10.1038/s41559-018-0710-4.	https://mycocosm.jgi.doe.gov/Terbo2/Terbo2.home.html
Tercla1	Terfezia claveryi T7 v1.0	Pezizales	Pezizomycetes	Pezizomycotina	Ascomycota	http://www.indexfungorum.org/names/NamesRecord.asp?RecordID=144803	NO	ECM, ENM	None	NO	NO	NO	NO	NA	NA	NA	NA	NA	Also forms mycorrhizal associations with Helianthemum species - forms "ectendomycorrhiza continuum".	1. Ewaze, J.O., and Al-Naama, M.M. (1989). Studies on nitrogen metabolism of Terfezia spp. and Tirmania spp. New Phytol. 112, 419-422. Available at: https://nph.onlinelibrary.wiley.com/doi/pdf/10.1111/j.1469-8137.1989.tb00332.x [Accessed July 12, 2019].	None	https://mycocosm.jgi.doe.gov/Tercla1/Tercla1.home.html
Tirniv1	Tirmania nivea G3 v1.0	Pezizales	Pezizomycetes	Pezizomycotina	Ascomycota	http://www.indexfungorum.org/names/NamesRecord.asp?RecordID=324634	NO	ECM, ENM	None	NO	NO	NO	NO	NA	NA	NA	NA	NA	Mycorrhizal species - forms ectendomycorrhizal associations with Helianthemum spp. in alkaline soils.	1. Alsheikh, A.M., and Trappe, J.M. (1983). Desert truffles: The genus Tirmania. Trans. Br. Mycol. Soc. 81, 83‚Äì90. Available at: https://www.sciencedirect.com/science/article/pii/S0007153683802071 [Accessed July 12, 2019]. 2. Ewaze, J.O., and Al-Naama, M.M. (1989). Studies on nitrogen metabolism of Terfezia spp. and Tirmania spp. New Phytol. 112, 419-422. Available at: https://nph.onlinelibrary…	None	https://mycocosm.jgi.doe.gov/Tirniv1/Tirniv1.home.html
Trihyb1	Trichophaea hybrida UTF0779 v1.0	Pezizales	Pezizomycetes	Pezizomycotina	Ascomycota	http://www.indexfungorum.org/names/NamesRecord.asp?RecordID=134600	NO	ECM	None	NO	NO	NO	NO	NA	NA	NA	NA	NA	Ectomycorrhizal fungus that has to date only been found in associations with conifer species.	1. ≈†imonoviƒçov√°, A., Nov√°kov√°, A., Pangallo, D., Hn√°tov√°, V., and Hubka, V. (2014). The occurrence of heat-resistant species of Trichophaea abundans in different types of soil in Slovakia and Czech Republic. Biol. 69, 168‚Äì172.	None	https://mycocosm.jgi.doe.gov/Trihyb1/Trihyb1.home.html
Tubae1	Tuber aestivum var. urcinatum v1.0	Pezizales	Pezizomycetes	Pezizomycotina	Ascomycota	http://www.indexfungorum.org/names/NamesRecord.asp?RecordID=318194	NO	ECM, ORM	None	NO	NO	NO	NO	NA	NA	NA	NA	NA	Known as the Burgundy Truffle - forms ectomycorrhizal associations with a range of tree species. Also forms endomycorrhizae with orchids (Selosse et al. 2004).	1. Selosse, M.A., Faccio, A., Scappaticci, G., and Bonfante, P. (2004). Chlorophyllous and achlorophyllous specimens of Epipactis microphylla (Neottieae, Orchidaceae) are associated with ectomycorrhizal septomycetes, including truffles. Microb. Ecol. 47, 416‚Äì426.	1. Murat, C., Payen, T., Noel, B., Kuo, A., Morin, E., Chen, J., Kohler, A., Krizs√°n, K., Balestrini, R., Da Silva, C., et al. (2018). Pezizomycetes genomes reveal the molecular basis of ectomycorrhizal truffle lifestyle. Nat. Ecol. Evol. 2, 1956‚Äì1965.	https://mycocosm.jgi.doe.gov/Tubae1/Tubae1.home.html
Tubbor1	Tuber borchii Tbo3840 v1.0	Pezizales	Pezizomycetes	Pezizomycotina	Ascomycota	http://www.indexfungorum.org/names/NamesRecord.asp?RecordID=220786	NO	ECM	None	NO	NO	NO	NO	NA	NA	NA	NA	NA	Known as the White Truffle, or bianchetto - forms ectomycorrhizal associations with both deciduous and coniferous species.	1. Montanini, B., Moretto, N., Soragni, E., Percudani, R., and Ottonello, S. (2002). A high-affinity ammonium transporter from the mycorrhizal ascomycete Tuber borchii. Fungal Genet. Biol. 36, 22‚Äì34.	1. Murat, C., Kuo, A., Barry, K.W., Clum, A., Dockter, R.B., Fauchery, L., Iotti, M., Kohler, A., LaButti, K., Lindquist, E.A., et al. (2018). Draft genome sequence of Tuber borchii Vittad., a whitish edible truffle. Genome Announc. 6, 1‚Äì2.	https://mycocosm.jgi.doe.gov/Tubbor1/Tubbor1.home.html
Tubma1	Tuber magnatum 091103-1 v1.0	Pezizales	Pezizomycetes	Pezizomycotina	Ascomycota	http://www.indexfungorum.org/names/NamesRecord.asp?RecordID=184514	NO	ECM	None	NO	NO	NO	NO	NA	NA	NA	NA	NA	Known as the white truffle of Alba - forms ectomycorrhizal associations with deciduous trees. Sought after as a gastronomic delicacy worldwide.	1. Paolocci, F., Rubini, A., Riccioni, C., and Arcioni, S. (2006). Reevaluation of the life cycle of Tuber magnatum. Appl. Environ. Microbiol. 72, 2390‚Äì2393. 2. Pennazza, G., Fanali, C., Santonico, M., Dugo, L., Cucchiarini, L., Dach√†, M., D‚ÄôAmico, A., Costa, R., Dugo, P., and Mondello, L. (2013). Electronic nose and GC-MS analysis of volatile compounds in Tuber magnatum Pico: Evaluation of …	1. Murat, C., Payen, T., Noel, B., Kuo, A., Morin, E., Chen, J., Kohler, A., Krizs√°n, K., Balestrini, R., Da Silva, C., et al. (2018). Pezizomycetes genomes reveal the molecular basis of ectomycorrhizal truffle lifestyle. Nat. Ecol. Evol. 2, 1956‚Äì1965.	https://mycocosm.jgi.doe.gov/Tubma1/Tubma1.home.html
Tubme1v2	Tuber melanosporum Mel28 v1.2	Pezizales	Pezizomycetes	Pezizomycotina	Ascomycota	http://www.indexfungorum.org/names/NamesRecord.asp?RecordID=192144	NO	ECM	None	NO	NO	NO	NO	NA	NA	NA	NA	NA	Ectomycorrhizal fungus also known as the P√©rigord black truffle. ***There is some evidence that T. melanosporum acts as a pathogen towards non-host plants, or that it may be present as a root endophyte that acts as an opportunistic pathogen, but this has not been confirmed with certainty.	1. Schneider-Maunoury, L., Leclercq, S., Cl√©ment, C., Cov√®s, H., Lambourdi√®re, J., Sauve, M., Richard, F., Selosse, M.A., and Taschen, E. (2018). Is Tuber melanosporum colonizing the roots of herbaceous, non-ectomycorrhizal plants? Fungal Ecol. 31, 59‚Äì68. 2. Plattner, I., and Hall, I.R. (1995). Parasitism of non-host plants by the mycorrhizal fungus Tuber melanosporum. Mycol. Res. 99, 1367‚Ä…	1. Martin, F., Kohler, A., Murat, C., Balestrini, R., Coutinho, P.M., Jaillon, O., Montanini, B., Morin, E., Noel, B., Percudani, R., et al. (2010). P√©rigord black truffle genome uncovers evolutionary origins and mechanisms of symbiosis. Nature 464, 1033‚Äì1038. 2. Murat, C., Payen, T., Noel, B., Kuo, A., Morin, E., Chen, J., Kohler, A., Krizs√°n, K., Balestrini, R., Da Silva, C., et al. (2018).…	https://mycocosm.jgi.doe.gov/Tubme1v2/Tubme1v2.home.html
Neoirr1	Neolecta irregularis DAH-1 v1.0	Neolectales	Neolectomycetes	Taphrinomycotina	Ascomycota	http://www.indexfungorum.org/names/NamesRecord.asp?RecordID=318621	NO	S	None	NO	NO	NO	NO	NA	NA	NA	NA	NA	Considered one of the basal lineages of fungi, but unique in that it exhibits complex multicellularity instead of the typical yeast growth of basal fungi. The genus is mostly considered saprotrophs, but there is little detailed information on their ecologies - N. vitellina is thought to be weakly parasitic on some conifer species.	1. Nguyen, T.A., Ciss√©, O.H., Yun Wong, J., Zheng, P., Hewitt, D., Nowrousian, M., Stajich, J.E., and Jedd, G. (2017). Innovation and constraint leading to complex multicellularity in the Ascomycota. Nat. Commun. 8, 14444. 2. Landvik, S., Eriksson, O.E., and Berbee, M.L. (2001). Neolecta - a fungal dinosaur? Evidence from Œ≤-tubulin amino acid sequences. Mycologia 93, 1151-1163. 3. Redhead, S.A.…	1. Nguyen, T.A., Ciss√©, O.H., Yun Wong, J., Zheng, P., Hewitt, D., Nowrousian, M., Stajich, J.E., and Jedd, G. (2017). Innovation and constraint leading to complex multicellularity in the Ascomycota. Nat. Commun. 8, 14444.	https://mycocosm.jgi.doe.gov/Neoirr1/Neoirr1.home.html
Pneji1	Pneumocystis jirovecii SE8	Pneumocystales	Pneumocystomycetes	Taphrinomycotina	Ascomycota	http://www.indexfungorum.org/names/NamesRecord.asp?RecordID=450385	YES	O, P, OB	Pathotroph - Animal Pathogen	NO	NO	YES	NO	NA	NA	NA	NA	NA	Opportunistic pathogen causing pneumonia in immunocompromised humans - thought to be an obligate parasite, and putatively labelled as an obligate biotroph by Ciss√© et al. (2014).	1. Ciss√©, O.H., Pagni, M., and Hauser, P.M. (2012). De Novo Assembly of the Pneumocystis jirovecii Genome from a Single Bronchoalveolar Lavage Fluid Specimen from a Patient. MBio 4, e00428-12. 2. Ciss√©, O.H., Pagni, M., and Hauser, P.M. (2014). Comparative Genomics Suggests That the Human Pathogenic Fungus Pneumocystis jirovecii Acquired Obligate Biotrophy through Gene Loss. Genome Biol. Evol. …	1. Ciss√©, O.H., Pagni, M., and Hauser, P.M. (2012). De Novo Assembly of the Pneumocystis jirovecii Genome from a Single Bronchoalveolar Lavage Fluid Specimen from a Patient. MBio 4, e00428-12.	https://mycocosm.jgi.doe.gov/Pneji1/Pneji1.home.html
Prola1	Protomyces lactucaedebilis 12-1054 v1.0	Taphrinales	Taphrinomycetes	Taphrinomycotina	Ascomycota	http://www.indexfungorum.org/names/NamesRecord.asp?RecordID=268815	YES	P	None	YES	NO	NO	NO	NO	YES	UNKNOWN	UNKNOWN	UNKNOWN	Dimorphic pathogen - budding yeast and mycelial phases. Member of a genus of plant parasites on species in the Asteraceae (Compositae) and Apiaceae (Umbelliferae) families. ***Protomyces species known to cause galls on stems, leaves and fruits of their hosts, but I cannot find any literature stating the specific lifestyle/tissues infected for P. lactucaedebilis, so I have left it as 'unknown' for…	1. Mondo, S.J., Dannebaum, R.O., Kuo, R.C., Louie, K.B., Bewick, A.J., LaButti, K., Haridas, S., Kuo, A., Salamov, A., Ahrendt, S.R., et al. (2017). Widespread adenine N6-methylation of active genes in fungi. Nat. Genet. 49, 964-968. 2. Tubaki, K. (1957). Biological and Cultural Studies of Three Species of Protomyces. Mycologia 49, 44-54. 3. Sugiyama, J., Hosaka, K., and Suh, S.-O. (2006). Early …	1. Mondo, S.J., Dannebaum, R.O., Kuo, R.C., Louie, K.B., Bewick, A.J., LaButti, K., Haridas, S., Kuo, A., Salamov, A., Ahrendt, S.R., et al. (2017). Widespread adenine N6-methylation of active genes in fungi. Nat. Genet. 49, 964-968.	https://mycocosm.jgi.doe.gov/Prola1/Prola1.home.html
Saico1	Saitoella complicata NRRL Y-17804 v1.0	Incertae sedis	Taphrinomycetes	Taphrinomycotina	Ascomycota	http://www.indexfungorum.org/names/NamesRecord.asp?RecordID=133350	NO	S	None	NO	NO	NO	NO	NA	NA	NA	NA	NA	Saprotrophic yeast species.	1. Nishida, H., Hamamoto, M., and Sugiyama, J. (2011). Draft genome sequencing of the enigmatic yeast Saitoella complicata. J. Gen. Appl. Microbiol. 57, 243-246. 2. Riley, R., Haridas, S., Wolfe, K.H., Lopes, M.R., Hittinger, C.T., G√∂ker, M., Salamov, A.A., Wisecaver, J.H., Long, T.M., Calvey, C.H., et al. (2016). Comparative genomics of biotechnologically important yeasts. PNAS 113, 9882-9887. …	1. Riley, R., Haridas, S., Wolfe, K.H., Lopes, M.R., Hittinger, C.T., G√∂ker, M., Salamov, A.A., Wisecaver, J.H., Long, T.M., Calvey, C.H., et al. (2016). Comparative genomics of biotechnologically important yeasts. PNAS 113, 9882-9887.	https://mycocosm.jgi.doe.gov/Saico1/Saico1.home.html
Schcy1	Schizosaccharomyces cryophilus OY26	Schizosaccharomycetales	Schizosaccharomycetes	Taphrinomycotina	Ascomycota	http://www.indexfungorum.org/names/NamesRecord.asp?RecordID=517359	NO	S	None	NO	NO	NO	NO	NA	NA	NA	NA	NA	Saprotrophic fission yeast - the most recently described species. Grows at lower temperatures than the other Schizosaccharomyces species.	1. Helston, R.M., Box, J.A., Tang, W., and Baumann, P. (2010). Schizosaccharomyces cryophilus sp. nov., a new species of fission yeast. FEMS Yeast Res. 10, 779-786. 2. Ciss√©, O.H., Pagni, M., and Hauser, P.M. (2014). Comparative Genomics Suggests That the Human Pathogenic Fungus Pneumocystis jirovecii Acquired Obligate Biotrophy through Gene Loss. Genome Biol. Evol. 6, 1938-1948.	1. Rhind, N., Chen, Z., Yassour, M., Thompson, D.A., Haas, B.J., Habib, N., Wapinski, I., Roy, S., Lin, M.F., Heiman, D.I., et al. (2011). Comparative Functional Genomics of the Fission Yeasts. Science (80-. ). 332, 930-936.	https://mycocosm.jgi.doe.gov/Schcy1/Schcy1.home.html
Schja1	Schizosaccharomyces japonicus yFS275	Schizosaccharomycetales	Schizosaccharomycetes	Taphrinomycotina	Ascomycota	http://www.indexfungorum.org/names/NamesRecord.asp?RecordID=106459	NO	S	None	NO	NO	NO	NO	NA	NA	NA	NA	NA	Fission yeast species - unique from the other Schizosaccharomyces species in that it is dimorphic: exhibits a mycelial phase in its life cycle. This dimorphism makes it an ideal organism to act as a model for studying pathogenic mycelial fungi.	1. Niki, H. (2014). Schizosaccharomyces japonicus: the fission yeast is a fusion of yeast and hyphae. Yeast 31, 83-90. 2. Ciss√©, O.H., Pagni, M., and Hauser, P.M. (2014). Comparative Genomics Suggests That the Human Pathogenic Fungus Pneumocystis jirovecii Acquired Obligate Biotrophy through Gene Loss. Genome Biol. Evol. 6, 1938-1948.	1. Rhind, N., Chen, Z., Yassour, M., Thompson, D.A., Haas, B.J., Habib, N., Wapinski, I., Roy, S., Lin, M.F., Heiman, D.I., et al. (2011). Comparative Functional Genomics of the Fission Yeasts. Science (80-. ). 332, 930-936.	https://mycocosm.jgi.doe.gov/Schja1/Schja1.home.html
Schoc1	Schizosaccharomyces octosporus yFS286	Schizosaccharomycetales	Schizosaccharomycetes	Taphrinomycotina	Ascomycota	http://www.indexfungorum.org/names/NamesRecord.asp?RecordID=212230	NO	S	None	NO	NO	NO	NO	NA	NA	NA	NA	NA	Saprotrophic fission yeast - similar to S. pombe.	1. Rhind, N., Chen, Z., Yassour, M., Thompson, D.A., Haas, B.J., Habib, N., Wapinski, I., Roy, S., Lin, M.F., Heiman, D.I., et al. (2011). Comparative Functional Genomics of the Fission Yeasts. Science (80-. ). 332, 930-936. 2. Ciss√©, O.H., Pagni, M., and Hauser, P.M. (2014). Comparative Genomics Suggests That the Human Pathogenic Fungus Pneumocystis jirovecii Acquired Obligate Biotrophy through…	1. Rhind, N., Chen, Z., Yassour, M., Thompson, D.A., Haas, B.J., Habib, N., Wapinski, I., Roy, S., Lin, M.F., Heiman, D.I., et al. (2011). Comparative Functional Genomics of the Fission Yeasts. Science (80-. ). 332, 930-936.	https://mycocosm.jgi.doe.gov/Schoc1/Schoc1.home.html
Schpo1	Schizosaccharomyces pombe Urs Leupold 972h	Schizosaccharomycetales	Schizosaccharomycetes	Taphrinomycotina	Ascomycota	http://www.indexfungorum.org/names/NamesRecord.asp?RecordID=212377	NO	S	Saprotroph - Undefined Saprotroph	NO	NO	NO	NO	NA	NA	NA	NA	NA	Saprotrophic fission yeast - used as a model organism to study important biological processes in eukaryotes.	1. Wood, V., Gwilliam, R., Rajandream, M.A., Lyne, M., Lyne, R., Stewart, A., Sgouros, J., Peat, N., Hayles, J., Baker, S., et al. (2002). The genome sequence of Schizosaccharomyces pombe. Nature 415, 871-880. 2. Wood, V., Harris, M.A., Mcdowall, M.D., Rutherford, K., Vaughan, B.W., Staines, D.M., Aslett, M., Lock, A., B√§hler, J., Kersey, P.J., et al. (2012). PomBase: a comprehensive online reso…	1. Wood, V., Gwilliam, R., Rajandream, M.A., Lyne, M., Lyne, R., Stewart, A., Sgouros, J., Peat, N., Hayles, J., Baker, S., et al. (2002). The genome sequence of Schizosaccharomyces pombe. Nature 415, 871-880. 2. Wood, V., Harris, M.A., Mcdowall, M.D., Rutherford, K., Vaughan, B.W., Staines, D.M., Aslett, M., Lock, A., B√§hler, J., Kersey, P.J., et al. (2012). PomBase: a comprehensive online reso…	https://mycocosm.jgi.doe.gov/Schpo1/Schpo1.home.html
Tapde1_1	Taphrina deformans PYCC 5710	Taphrinales	Taphrinomycetes	Taphrinomycotina	Ascomycota	http://www.indexfungorum.org/names/NamesRecord.asp?RecordID=234886	YES	B, S	Pathotroph - Plant Pathogen	YES	NO	NO	NO	NO	YES	NO	YES	NO	Foliar pathogen - causal agent of peach leaf curl (also a pathogen of almond trees). Dimorphic - saprotrophic yeast phase/plant-parasitic myceial phase.	1. Ciss√©, O.H., Almeida, J.M.G.C.F., Fonseca, √Å., Kumar, A.A., Saloj√§rvi, J., Overmyer, K., Hauser, P.M., and Pagni, M. (2013). Genome sequencing of the plant pathogen Taphrina deformans, the causal agent of peach leaf curl. MBio 4. 2. Tsai, I.J., Tanaka, E., Masuya, H., Tanaka, R., Hirooka, Y., Endoh, R., Sahashi, N., and Kikuchi, T. (2014). Comparative Genomics of Taphrina Fungi Causing Vary…	1. Ciss√©, O.H., Almeida, J.M.G.C.F., Fonseca, √Å., Kumar, A.A., Saloj√§rvi, J., Overmyer, K., Hauser, P.M., and Pagni, M. (2013). Genome sequencing of the plant pathogen Taphrina deformans, the causal agent of peach leaf curl. MBio 4.	https://mycocosm.jgi.doe.gov/Tapde1_1/Tapde1_1.home.html
Tappo1	Taphrina populi-salicis CBS419.54 v1.0	Taphrinales	Taphrinomycetes	Taphrinomycotina	Ascomycota	http://www.indexfungorum.org/names/NamesRecord.asp?RecordID=291333	YES	B, S	None	YES	NO	NO	NO	NO	YES	NO	YES	NO	Foliar pathogen on black cottonwood (Populus trichocarpa) - causes yellow blister rust. All known Taphrina species exhibit dimorphism - saprotrophic yeast phase/plant-parasitic mycelial phase. ***Difficult to find literature on this species - however literature on Taphrina species in general indicates that these species act as biotrophic pathogens.	1. Tsai, I.J., Tanaka, E., Masuya, H., Tanaka, R., Hirooka, Y., Endoh, R., Sahashi, N., and Kikuchi, T. (2014). Comparative Genomics of Taphrina Fungi Causing Varying Degrees of Tumorous Deformity in Plants. Genome Biol. Evol. 6, 861-872. 2. Hansen, P. V., Bianchinotti, M.V., and Rajchenberg, M. (2007). Anatomy and cytology of Taphrina entomospora during infection of Nothofagus. Mycol. Res. 111, …	None	https://mycocosm.jgi.doe.gov/Tappo1/Tappo1.home.html
Croqu1	Cronartium quercuum f. sp. fusiforme G11 v1.0	Pucciniales	Pucciniomycetes	Pucciniomycotina	Basidiomycota	http://www.indexfungorum.org/names/NamesRecord.asp?RecordID=348031	YES	OB	None	YES	NO	NO	NO	YES	YES	YES	YES	NO	Causal agent of fusiform rust disease on loblolly and slash pine species. Oak species are the alternate hosts for C. quercuum f. sp. fusiforme, but the fungus does not cause as much damage on its oak hosts.	1. Hamelin, R.C., Doudrick, R.L., and Nance, W.L. (1994). Genetic diversity in Cronartium quercuum f. sp. fusiforme on loblolly pines in southern U.S. Curr. Genet. 22, 153.	1. Pendleton, A.L., Smith, K.E., Feau, N., Martin, F.M., Grigoriev, I. V., Hamelin, R., Nelson, C.D., Burleigh, J.G., and Davis, J.M. (2014). Duplications and losses in gene families of rust pathogens highlight putative effectors. Front. Plant Sci. 5, 1‚Äì13.	https://mycocosm.jgi.doe.gov/Croqu1/Croqu1.home.html
Rhomi1	Cystobasidium minutum MCA 4210 v1.0	Erythrobasidiales	Cystobasidiomycetes	Pucciniomycotina	Basidiomycota	http://www.indexfungorum.org/names/NamesRecord.asp?RecordID=809340	YES	S, O	None	NO	NO	YES	NO	NA	NA	NA	NA	NA	Oleaginous yeast often isolated from air, freshwater and seawater. Can act as an opportunistic pathogen towards humans. Also used as a biocontrol agent against fungal phytopathogens.	1. Pati√±o-Vera, M., Jim√©nez, B., Balderas, K., Ortiz, M., Allende, R., Carrillo, A., and Galindo, E. (2005). Pilot-scale production and liquid formulation of Rhodotorula minuta, a potential biocontrol agent of mango anthracnose. J. Appl. Microbiol. 99, 540‚Äì550.	1. Camiolo, S., Toome-Heller, M., Aime, M.C., Haridas, S., Grigoriev, I. V., Porceddu, A., and Mannazzu, I. (2019). An analysis of codon bias in six red yeast species. Yeast 36, 53‚Äì64.	https://mycocosm.jgi.doe.gov/Rhomi1/Rhomi1.home.html
Leucr1	Leucosporidiella creatinivora 62-1032 v1.0	Leucosporidiales	Microbotryomycetes	Pucciniomycotina	Basidiomycota	http://www.indexfungorum.org/names/NamesRecord.asp?RecordID=372908	UNKNOWN	S, MP?	None	NO	UNKNOWN	NO	NO	NA	NA	NA	NA	NA	Psychrophlic dimorphic yeast species originally isolated from permafrost soil in Siberia. ***Considered to be a saprobe, but the details of its ecology have not yet been elucidated - mycoparasitism is suspected.	1. Sampaio, J.P., Gadanho, M., Bauer, R., and Wei√ü, M. (2003). Taxonomic studies in the Microbotryomycetidae: Leucosporidium golubevii sp. nov., Leucosporidiella gen. nov. and the new orders Leucosporidiales and Sporidiobolales. Mycol. Prog. 2, 53‚Äì68. 2. Yurkov, A.M., Sch√§fer, A.M., and Begerow, D. (2012). Leucosporidium drummii sp. nov., a member of the Microbotryomycetes isolated from soil.…	1. Mondo, S.J., Dannebaum, R.O., Kuo, R.C., Louie, K.B., Bewick, A.J., LaButti, K., Haridas, S., Kuo, A., Salamov, A., Ahrendt, S.R., et al. (2017). Widespread adenine N6-methylation of active genes in fungi. Nat. Genet. 49, 964‚Äì968. Available at: http://dx.doi.org/10.1038/ng.3859.	https://mycocosm.jgi.doe.gov/Leucr1/Leucr1.home.html
Mellp2_3	Melampsora larici-populina 98AG31 v2.0	Pucciniales	Pucciniomycetes	Pucciniomycotina	Basidiomycota	http://www.indexfungorum.org/names/NamesRecord.asp?RecordID=189306	YES	OB	None	YES	NO	NO	NO	YES	YES	NO	YES	NO	Also causes leaf rust in poplar (poplar is the telial host). Alternate hosts are Larix species.	1. Duplessis, S., Cuomo, C.A., Lin, Y., Aerts, A., Tisserant, E., Veneault-Fourrey, C., Joly, D.L., Hacquard, S., Amselem, J., Cantarel, B.L., et al. (2011). Obligate biotrophy features unraveled by the genomic analysis of rust fungi. PNAS 108, 9166‚Äì9171. 2. Feau, N., Joly, D.L., and Hamelin, R.C. (2007). Poplar leaf rusts: Model pathogens for a model tree. Can. J. Bot. 85, 1127‚Äì1135.	None	https://mycocosm.jgi.doe.gov/Mellp2_3/Mellp2_3.home.html
Melli1	Melampsora lini CH5	Pucciniales	Pucciniomycetes	Pucciniomycotina	Basidiomycota	http://www.indexfungorum.org/names/NamesRecord.asp?RecordID=190905	YES	OB	Pathotroph - Plant Pathogen	YES	NO	NO	NO	NO	YES	YES	YES	NO	Causes rust disease on flax and linseed.	1. Lawrence, G.J., Dodds, P.N., and Ellis, J.G. (2010). Transformation of the flax rust fungus, Melampsora lini: Selection via silencing of an avirulence gene. Plant J. 61, 364‚Äì369. 2. Thrall, P.H., Burdon, J.J., and Bever, J.D. (2002). Local adaptation in the Linum marginale-Melampsora lini host-pathogen interaction. Evolution (N. Y). 56, 1340‚Äì1351. 3. Feau, N., Joly, D.L., and Hamelin, R.C.…	1. Nemri, A., Saunders, D.G.O., Anderson, C., Upadhyaya, N.M., Win, J., Lawrence, G.J., Jones, D.A., Kamoun, S., Ellis, J.G., and Dodds, P.N. (2014). The genome sequence and effector complement of the flax rust pathogen Melampsora lini. Front. Plant Sci. 5, 1‚Äì14.	https://mycocosm.jgi.doe.gov/Melli1/Melli1.home.html
Melmed1	Melampsora medusae f. sp. Deltoidae Mmd05TRE539 v1.0	Pucciniales	Pucciniomycetes	Pucciniomycotina	Basidiomycota	http://www.indexfungorum.org/names/NamesRecord.asp?RecordID=135349	YES	OB	Pathotroph - Plant Pathogen	YES	NO	NO	NO	YES	YES	NO	YES	NO	Causal agent of poplar leaf rust - f. sp. Deltoidae is pathogenic on poplars in the Aigeros section (e.g. Populus deltoides).	1. Newcombe, G., and Chastagner, G.A. (1994). Mortality among hybrid poplar clones in a stool bed following leaf rust caused by Melampsora medusae f.sp. deltoidae. Can. J. Res. 24. 2. Azaiez, A., Boyle, B., Lev√©e, V., and S√©guin, A. (2009). Transcriptome profiling in hybrid poplar following interactions with Melampsora rust fungi. Mol. Plant-Microbe Interact. 22, 190‚Äì200. 3. Feau, N., Joly, D…	None	https://mycocosm.jgi.doe.gov/Melmed1/Melmed1.home.html
Melme_tre1	Melampsora medusae f. sp. tremuloidae Mmt05Ida529 v1.0	Pucciniales	Pucciniomycetes	Pucciniomycotina	Basidiomycota	http://www.indexfungorum.org/names/NamesRecord.asp?RecordID=135350	YES	OB	Pathotroph - Plant Pathogen	YES	NO	NO	NO	YES	YES	NO	YES	NO	Causal agent of poplar leaf rust - f. sp. tremuloidae is pathogenic on poplars in the Populus section (e.g. Populus tremuloides).	1. Boutigny, A.L., Guinet, C., Vialle, A., Hamelin, R., Frey, P., and Ioos, R. (2013). A sensitive real-time PCR assay for the detection of the two Melampsora medusae formae speciales on infected poplar leaves. Eur. J. Plant Pathol. 136, 433‚Äì441. 2. Feau, N., Joly, D.L., and Hamelin, R.C. (2007). Poplar leaf rusts: Model pathogens for a model tree. Can. J. Bot. 85, 1127‚Äì1135.	None	https://mycocosm.jgi.doe.gov/Melme_tre1/Melme_tre1.home.html
Micld1	Microbotryum lychnidis-dioicae p1A1 Lamole	Microbotryales	Microbotryomycetes	Pucciniomycotina	Basidiomycota	http://www.indexfungorum.org/names/NamesRecord.asp?RecordID=110224	YES	B, S	None	YES	NO	NO	NO	NO	YES	YES	YES	NO	Anther smut fungus - hosts are members of the Caryophyllaceae. Fungal spores replace host pollen rendering the host plant sterile. Vegetative structures of the host are infected, but less affected than the reproductive structures. ***Microbotryum species thought to have a diphasic life cycle - alternates between saprotrophy and biotrophy, but JGI lists these species as obligate biotrophs...?	1. Sch√§fer, A.M., Kemler, M., Bauer, R., and Begerow, D. (2010). The illustrated life cycle of Microbotryum on the host plant Silene latifolia. Botany 88, 875‚Äì885.	1. Perlin, M.H., Amselem, J., Fontanillas, E., Toh, S.S., Chen, Z., Goldberg, J., Duplessis, S., Henrissat, B., Young, S., Zeng, Q., et al. (2015). Sex and parasites: Genomic and transcriptomic analysis of Microbotryum lychnidis-dioicae, the biotrophic and plant-castrating anther smut fungus. BMC Genomics 16, 1‚Äì24. Available at: http://dx.doi.org/10.1186/s12864-015-1660-8.	https://mycocosm.jgi.doe.gov/Micld1/Micld1.home.html
Mixos1	Mixia osmundae IAM 14324 v1.0	Mixiales	Mixiomycetes	Pucciniomycotina	Basidiomycota	http://www.indexfungorum.org/names/NamesRecord.asp?RecordID=301232	YES	B	Saprotroph	YES	NO	NO	NO	NO	NO	NO	YES	NO	Intracellular parasite of Osmunda species (fern) - infects fronds. ***Likely a biotroph, but there are still many unknown aspects of its ecology/lifecycle.	1. Toome, M., Ohm, R.A., Riley, R.W., James, T.Y., Lazarus, K.L., Henrissat, B., Albu, S., Boyd, A., Chow, J., Clum, A., et al. (2014). Genome sequencing provides insight into the reproductive biology, nutritional mode and ploidy of the fern pathogen Mixia osmundae. New Phytol. 202, 554‚Äì564.	1. Toome, M., Ohm, R.A., Riley, R.W., James, T.Y., Lazarus, K.L., Henrissat, B., Albu, S., Boyd, A., Chow, J., Clum, A., et al. (2014). Genome sequencing provides insight into the reproductive biology, nutritional mode and ploidy of the fern pathogen Mixia osmundae. New Phytol. 202, 554‚Äì564.	https://mycocosm.jgi.doe.gov/Mixos1/Mixos1.home.html
PuccoNC29_1	Puccinia coronata avenae 12NC29	Pucciniales	Pucciniomycetes	Pucciniomycotina	Basidiomycota	http://www.indexfungorum.org/names/NamesRecord.asp?RecordID=438954	YES	OB	Pathotroph - Plant Pathogen	YES	NO	NO	NO	NO	YES	YES	YES	NO	Causal agent of oat crown rust - alternate host is common buckthorn (Rhamnus spp.).	1. Nazareno, E.S., Li, F., Smith, M., Park, R.F., Kianian, S.F., and Figueroa, M. (2018). Puccinia coronata f. sp. avenae: a threat to global oat production. Mol. Plant Pathol. 19, 1047‚Äì1060. 2. Miller, M.E., Zhang, Y., Omidvar, V., Sperschneider, J., Schwessinger, B., Raley, C., Palmer, J.M., Garnica, D., Upadhyaya, N., Rathjen, J., et al. (2018). De Novo Assembly and Phasing of Dikaryotic Gen…	1. Nazareno, E.S., Li, F., Smith, M., Park, R.F., Kianian, S.F., and Figueroa, M. (2018). Puccinia coronata f. sp. avenae: a threat to global oat production. Mol. Plant Pathol. 19, 1047‚Äì1060. 2. Miller, M.E., Zhang, Y., Omidvar, V., Sperschneider, J., Schwessinger, B., Raley, C., Palmer, J.M., Garnica, D., Upadhyaya, N., Rathjen, J., et al. (2018). De Novo Assembly and Phasing of Dikaryotic Gen…	https://mycocosm.jgi.doe.gov/PuccoNC29_1/PuccoNC29_1.home.html
PuccoSD80_1	Puccinia coronata avenae 12SD80	Pucciniales	Pucciniomycetes	Pucciniomycotina	Basidiomycota	http://www.indexfungorum.org/names/NamesRecord.asp?RecordID=438954	YES	OB	Pathotroph - Plant Pathogen	YES	NO	NO	NO	NO	YES	YES	YES	NO	***Duplicate species. Causal agent of oat crown rust - alternate host is common buckthorn (Rhamnus spp.).	1. Nazareno, E.S., Li, F., Smith, M., Park, R.F., Kianian, S.F., and Figueroa, M. (2018). Puccinia coronata f. sp. avenae: a threat to global oat production. Mol. Plant Pathol. 19, 1047‚Äì1060. 2. Miller, M.E., Zhang, Y., Omidvar, V., Sperschneider, J., Schwessinger, B., Raley, C., Palmer, J.M., Garnica, D., Upadhyaya, N., Rathjen, J., et al. (2018). De Novo Assembly and Phasing of Dikaryotic Gen…	1. Nazareno, E.S., Li, F., Smith, M., Park, R.F., Kianian, S.F., and Figueroa, M. (2018). Puccinia coronata f. sp. avenae: a threat to global oat production. Mol. Plant Pathol. 19, 1047‚Äì1060. 2. Miller, M.E., Zhang, Y., Omidvar, V., Sperschneider, J., Schwessinger, B., Raley, C., Palmer, J.M., Garnica, D., Upadhyaya, N., Rathjen, J., et al. (2018). De Novo Assembly and Phasing of Dikaryotic Gen…	https://mycocosm.jgi.doe.gov/PuccoSD80_1/PuccoSD80_1.home.html
Pgt_201_A1	Puccinia graminis f. sp. tritici 21-0 haplotype A	Pucciniales	Pucciniomycetes	Pucciniomycotina	Basidiomycota	http://www.indexfungorum.org/names/NamesRecord.asp?RecordID=454960	YES	OB	Pathotroph - Plant Pathogen	YES	NO	NO	NO	NO	YES	YES	YES	NO	***Duplicate species. Causal agent of wheat and barley stem rust.	1. Duplessis, S., Cuomo, C.A., Lin, Y., Aerts, A., Tisserant, E., Veneault-Fourrey, C., Joly, D.L., Hacquard, S., Amselem, J., Cantarel, B.L., et al. (2011). Obligate biotrophy features unraveled by the genomic analysis of rust fungi. PNAS 108, 9166‚Äì9171. 2. Cuomo, C.A., Bakkeren, G., Khalil, H.B., Panwar, V., Joly, D., Linning, R., Sakthikumar, S., Song, X., Adiconis, X., Fan, L., et al. (2017…	1. Li, F., Upadhyaya, N.M., Sperschneider, J., Matny, O., Nguyen-Phuc, H., Mago, R., Raley, C., Miller, M.E., Silverstein, K.A.T., Henningsen, E., et al. (2019). Emergence of the Ug99 lineage of the wheat stem rust pathogen through somatic hybridisation. Nat. Commun. 10, 5068.	https://mycocosm.jgi.doe.gov/Pgt_201_A1/Pgt_201_A1.home.html
Pgt_201_B1	Puccinia graminis f. sp. tritici 21-0 haplotype B	Pucciniales	Pucciniomycetes	Pucciniomycotina	Basidiomycota	http://www.indexfungorum.org/names/NamesRecord.asp?RecordID=454961	YES	OB	Pathotroph - Plant Pathogen	YES	NO	NO	NO	NO	YES	YES	YES	NO	***Duplicate species. Causal agent of wheat and barley stem rust.	1. Duplessis, S., Cuomo, C.A., Lin, Y., Aerts, A., Tisserant, E., Veneault-Fourrey, C., Joly, D.L., Hacquard, S., Amselem, J., Cantarel, B.L., et al. (2011). Obligate biotrophy features unraveled by the genomic analysis of rust fungi. PNAS 108, 9166‚Äì9171. 2. Cuomo, C.A., Bakkeren, G., Khalil, H.B., Panwar, V., Joly, D., Linning, R., Sakthikumar, S., Song, X., Adiconis, X., Fan, L., et al. (2017…	1. Li, F., Upadhyaya, N.M., Sperschneider, J., Matny, O., Nguyen-Phuc, H., Mago, R., Raley, C., Miller, M.E., Silverstein, K.A.T., Henningsen, E., et al. (2019). Emergence of the Ug99 lineage of the wheat stem rust pathogen through somatic hybridisation. Nat. Commun. 10, 5068.	https://mycocosm.jgi.doe.gov/Pgt_201_B1/Pgt_201_B1.home.html
Pgt_Ug99_A1	Puccinia graminis f. sp. tritici Ug99 haplotype A	Pucciniales	Pucciniomycetes	Pucciniomycotina	Basidiomycota	http://www.indexfungorum.org/names/NamesRecord.asp?RecordID=454962	YES	OB	Pathotroph - Plant Pathogen	YES	NO	NO	NO	NO	YES	YES	YES	NO	***Duplicate species. Causal agent of wheat and barley stem rust.	1. Duplessis, S., Cuomo, C.A., Lin, Y., Aerts, A., Tisserant, E., Veneault-Fourrey, C., Joly, D.L., Hacquard, S., Amselem, J., Cantarel, B.L., et al. (2011). Obligate biotrophy features unraveled by the genomic analysis of rust fungi. PNAS 108, 9166‚Äì9171. 2. Cuomo, C.A., Bakkeren, G., Khalil, H.B., Panwar, V., Joly, D., Linning, R., Sakthikumar, S., Song, X., Adiconis, X., Fan, L., et al. (2017…	1. Li, F., Upadhyaya, N.M., Sperschneider, J., Matny, O., Nguyen-Phuc, H., Mago, R., Raley, C., Miller, M.E., Silverstein, K.A.T., Henningsen, E., et al. (2019). Emergence of the Ug99 lineage of the wheat stem rust pathogen through somatic hybridisation. Nat. Commun. 10, 5068.	https://mycocosm.jgi.doe.gov/Pgt_Ug99_A1/Pgt_Ug99_A1.home.html
Pgt_Ug99_C1	Puccinia graminis f. sp. tritici Ug99 haplotype C	Pucciniales	Pucciniomycetes	Pucciniomycotina	Basidiomycota	http://www.indexfungorum.org/names/NamesRecord.asp?RecordID=454963	YES	OB	Pathotroph - Plant Pathogen	YES	NO	NO	NO	NO	YES	YES	YES	NO	***Duplicate species. Causal agent of wheat and barley stem rust.	1. Duplessis, S., Cuomo, C.A., Lin, Y., Aerts, A., Tisserant, E., Veneault-Fourrey, C., Joly, D.L., Hacquard, S., Amselem, J., Cantarel, B.L., et al. (2011). Obligate biotrophy features unraveled by the genomic analysis of rust fungi. PNAS 108, 9166‚Äì9171. 2. Cuomo, C.A., Bakkeren, G., Khalil, H.B., Panwar, V., Joly, D., Linning, R., Sakthikumar, S., Song, X., Adiconis, X., Fan, L., et al. (2017…	1. Li, F., Upadhyaya, N.M., Sperschneider, J., Matny, O., Nguyen-Phuc, H., Mago, R., Raley, C., Miller, M.E., Silverstein, K.A.T., Henningsen, E., et al. (2019). Emergence of the Ug99 lineage of the wheat stem rust pathogen through somatic hybridisation. Nat. Commun. 10, 5068.	https://mycocosm.jgi.doe.gov/Pgt_Ug99_C1/Pgt_Ug99_C1.home.html
Pucgr2	Puccinia graminis f. sp. tritici CDL 75–36-700–3 v2.0	Pucciniales	Pucciniomycetes	Pucciniomycotina	Basidiomycota	http://www.indexfungorum.org/names/NamesRecord.asp?RecordID=454960	YES	OB	Pathotroph - Plant Pathogen	YES	NO	NO	NO	NO	YES	YES	YES	NO	Causal agent of wheat and barley stem rust.	1. Duplessis, S., Cuomo, C.A., Lin, Y., Aerts, A., Tisserant, E., Veneault-Fourrey, C., Joly, D.L., Hacquard, S., Amselem, J., Cantarel, B.L., et al. (2011). Obligate biotrophy features unraveled by the genomic analysis of rust fungi. PNAS 108, 9166‚Äì9171. 2. Cuomo, C.A., Bakkeren, G., Khalil, H.B., Panwar, V., Joly, D., Linning, R., Sakthikumar, S., Song, X., Adiconis, X., Fan, L., et al. (2017…	1. Duplessis, S., Cuomo, C.A., Lin, Y., Aerts, A., Tisserant, E., Veneault-Fourrey, C., Joly, D.L., Hacquard, S., Amselem, J., Cantarel, B.L., et al. (2011). Obligate biotrophy features unraveled by the genomic analysis of rust fungi. PNAS 108, 9166‚Äì9171. 2. Cuomo, C.A., Bakkeren, G., Khalil, H.B., Panwar, V., Joly, D., Linning, R., Sakthikumar, S., Song, X., Adiconis, X., Fan, L., et al. (2017…	https://mycocosm.jgi.doe.gov/Pucgr2/Pucgr2.home.html
Pucstr1	Puccinia striiformis f. sp. tritici 104 E137 A-	Pucciniales	Pucciniomycetes	Pucciniomycotina	Basidiomycota	http://www.indexfungorum.org/names/NamesRecord.asp?RecordID=454960	YES	OB	Pathotroph - Plant Pathogen	YES	NO	NO	NO	NO	YES	YES	YES	NO	Causal agent of wheat stripe rust/wheat yellow rust. Pathotype 104 E137 A- was originally isolated from wheat in Australia. Alternate hosts are Berberis and Mahonia spp.	1. Schwessinger, B., Sperschneider, J., Cuddy, W.S., Garnica, D.P., Miller, M.E., Taylor, J.M., Dodds, P.N., Figueroa, M., Park, R.F., and Rathjen, J.P. (2018). A Near-Momplete Haplotype-Phased Genome of the Dikaryotic Wheat Stripe Rust Fungus Puccinia striiformis f. sp. tritici Reveals High Interhaplotype Diversity. Am. Soc. Microbiol. 9, e02275-17. 2. Cantu, D., Govindarajulu, M., Kozik, A., Wa…	1. Schwessinger, B., Sperschneider, J., Cuddy, W.S., Garnica, D.P., Miller, M.E., Taylor, J.M., Dodds, P.N., Figueroa, M., Park, R.F., and Rathjen, J.P. (2018). A Near-Momplete Haplotype-Phased Genome of the Dikaryotic Wheat Stripe Rust Fungus Puccinia striiformis f. sp. tritici Reveals High Interhaplotype Diversity. Am. Soc. Microbiol. 9, e02275-17.	https://mycocosm.jgi.doe.gov/Pucstr1/Pucstr1.home.html
Pucst1	Puccinia striiformis f. sp. tritici PST-130	Pucciniales	Pucciniomycetes	Pucciniomycotina	Basidiomycota	http://www.indexfungorum.org/names/NamesRecord.asp?RecordID=454960	YES	OB	Pathotroph - Plant Pathogen	YES	NO	NO	NO	NO	YES	YES	YES	NO	***Duplicate species. Causal agent of wheat stripe rust/wheat yellow rust. Alternate hosts are Berberis and Mahonia spp. PST-130 is a highly virulent race of Pst.	1. Schwessinger, B., Sperschneider, J., Cuddy, W.S., Garnica, D.P., Miller, M.E., Taylor, J.M., Dodds, P.N., Figueroa, M., Park, R.F., and Rathjen, J.P. (2018). A Near-Momplete Haplotype-Phased Genome of the Dikaryotic Wheat Stripe Rust Fungus Puccinia striiformis f. sp. tritici Reveals High Interhaplotype Diversity. Am. Soc. Microbiol. 9, e02275-17. 2. Cantu, D., Govindarajulu, M., Kozik, A., Wa…	1. Cantu, D., Govindarajulu, M., Kozik, A., Wang, M., Chen, X., Kojima, K.K., Jurka, J., Michelmore, R.W., and Dubcovsky, J. (2011). Next generation sequencing provides rapid access to the genome of Puccinia striiformis f. sp. tritici, the causal agent of wheat stripe rust. PLoS One 6, 4‚Äì11.	https://mycocosm.jgi.doe.gov/Pucst1/Pucst1.home.html
Pucst_PST78_1	Puccinia striiformis f. sp. tritici PST-78 v1.0	Pucciniales	Pucciniomycetes	Pucciniomycotina	Basidiomycota	http://www.indexfungorum.org/names/NamesRecord.asp?RecordID=454960	YES	OB	Pathotroph - Plant Pathogen	YES	NO	NO	NO	NO	YES	YES	YES	NO	***Duplicate species. Causal agent of wheat stripe rust/wheat yellow rust. Alternate hosts are Berberis and Mahonia spp. Race PST-78 was originally collected from the Great Plains in the U.S. in 2000.	1. Schwessinger, B., Sperschneider, J., Cuddy, W.S., Garnica, D.P., Miller, M.E., Taylor, J.M., Dodds, P.N., Figueroa, M., Park, R.F., and Rathjen, J.P. (2018). A Near-Momplete Haplotype-Phased Genome of the Dikaryotic Wheat Stripe Rust Fungus Puccinia striiformis f. sp. tritici Reveals High Interhaplotype Diversity. Am. Soc. Microbiol. 9, e02275-17. 2. Cantu, D., Govindarajulu, M., Kozik, A., Wa…	1. Cuomo, C.A., Bakkeren, G., Khalil, H.B., Panwar, V., Joly, D., Linning, R., Sakthikumar, S., Song, X., Adiconis, X., Fan, L., et al. (2017). Comparative analysis highlights variable genome content of wheat rusts and divergence of the mating loci. G3 Genes, Genomes, Genet. 7, 361‚Äì376.	https://mycocosm.jgi.doe.gov/Pucst_PST78_1/Pucst_PST78_1.home.html
Puctr1	Puccinia triticina 1-1 BBBD Race 1	Pucciniales	Pucciniomycetes	Pucciniomycotina	Basidiomycota	http://www.indexfungorum.org/names/NamesRecord.asp?RecordID=167445	YES	OB	Pathotroph - Plant Pathogen	YES	NO	NO	NO	NO	YES	NO	YES	NO	Causal agent of wheat leaf rust - alternate host is meadow rue (Thalictrum speciosissimum) or Isopryum fumaroides.	1. Cuomo, C.A., Bakkeren, G., Khalil, H.B., Panwar, V., Joly, D., Linning, R., Sakthikumar, S., Song, X., Adiconis, X., Fan, L., et al. (2017). Comparative analysis highlights variable genome content of wheat rusts and divergence of the mating loci. G3 Genes, Genomes, Genet. 7, 361‚Äì376. 2. Bolton, M.D., Kolmer, J.A., and Garvin, D.F. (2008). Wheat leaf rust caused by Puccinia triticina. Mol. Pl…	1. Cuomo, C.A., Bakkeren, G., Khalil, H.B., Panwar, V., Joly, D., Linning, R., Sakthikumar, S., Song, X., Adiconis, X., Fan, L., et al. (2017). Comparative analysis highlights variable genome content of wheat rusts and divergence of the mating loci. G3 Genes, Genomes, Genet. 7, 361‚Äì376.	https://mycocosm.jgi.doe.gov/Puctr1/Puctr1.home.html
Rhoto_IFO0559_1	Rhodosporidium toruloides IFO0559_1	Sporidiobolales	Microbotryomycetes	Pucciniomycotina	Basidiomycota	http://www.indexfungorum.org/names/NamesRecord.asp?RecordID=338570	NO	S	Saprotroph	NO	NO	NO	NO	NA	NA	NA	NA	NA	Non-pathogenic oleaginous red yeast often isolated from plant surfaces and soil - studied for its potential role in the biofuel industry. The strains IFO0559, IFO0880, and IFO1236 are from the National Institute of Technology and Evaluation NBRC culture collection (http://www.nbrc.nite.go.jp).	1. Li, Y., Zhao, Z. (Kent), and Bai, F. (2007). High-density cultivation of oleaginous yeast Rhodosporidium toruloides Y4 in fed-batch culture. Enzyme Microb. Technol. 41, 312‚Äì317. 2. Golovchenko, A. V., Dobrovol‚Äôskaya, T.G., Maksimova, I.A., Terekhova, V.A., Zvyagintsev, D.G., and Trofimov, S.Y. (2000). Structure and role of microbial communities in southern taiga soils. Microbiology 69, 371…	1. Zhang, S., Skerker, J.M., Rutter, C.D., Maurer, M.J., Arkin, A.P., and Rao, C. V. (2016). Engineering Rhodosporidium toruloides for increased lipid production. Biotechnol. Bioeng. 113, 1056‚Äì1066.	https://mycocosm.jgi.doe.gov/Rhoto_IFO0559_1/Rhoto_IFO0559_1.home.html
Rhoto_IFO0880_2	Rhodosporidium toruloides IFO0880 v2.0	Sporidiobolales	Microbotryomycetes	Pucciniomycotina	Basidiomycota	http://www.indexfungorum.org/names/NamesRecord.asp?RecordID=338570	NO	S	Saprotroph	NO	NO	NO	NO	NA	NA	NA	NA	NA	***Duplicate species. Non-pathogenic oleaginous red yeast often isolated from plant surfaces and soil - studied for its potential role in the biofuel industry. The strains IFO0559, IFO0880, and IFO1236 are from the National Institute of Technology and Evaluation NBRC culture collection (http://www.nbrc.nite.go.jp).	1. Li, Y., Zhao, Z. (Kent), and Bai, F. (2007). High-density cultivation of oleaginous yeast Rhodosporidium toruloides Y4 in fed-batch culture. Enzyme Microb. Technol. 41, 312‚Äì317. 2. Golovchenko, A. V., Dobrovol‚Äôskaya, T.G., Maksimova, I.A., Terekhova, V.A., Zvyagintsev, D.G., and Trofimov, S.Y. (2000). Structure and role of microbial communities in southern taiga soils. Microbiology 69, 371…	1. Zhang, S., Skerker, J.M., Rutter, C.D., Maurer, M.J., Arkin, A.P., and Rao, C. V. (2016). Engineering Rhodosporidium toruloides for increased lipid production. Biotechnol. Bioeng. 113, 1056‚Äì1066.	https://mycocosm.jgi.doe.gov/Rhoto_IFO0880_2/Rhoto_IFO0880_2.home.html
Rhoto_IFO0880_4	Rhodosporidium toruloides IFO0880 v4.0	Sporidiobolales	Microbotryomycetes	Pucciniomycotina	Basidiomycota	http://www.indexfungorum.org/names/NamesRecord.asp?RecordID=338570	NO	S	Saprotroph	NO	NO	NO	NO	NA	NA	NA	NA	NA	***Duplicate species. Non-pathogenic oleaginous red yeast often isolated from plant surfaces and soil - studied for its potential role in the biofuel industry. The strains IFO0559, IFO0880, and IFO1236 are from the National Institute of Technology and Evaluation NBRC culture collection (http://www.nbrc.nite.go.jp).	1. Li, Y., Zhao, Z. (Kent), and Bai, F. (2007). High-density cultivation of oleaginous yeast Rhodosporidium toruloides Y4 in fed-batch culture. Enzyme Microb. Technol. 41, 312‚Äì317. 2. Golovchenko, A. V., Dobrovol‚Äôskaya, T.G., Maksimova, I.A., Terekhova, V.A., Zvyagintsev, D.G., and Trofimov, S.Y. (2000). Structure and role of microbial communities in southern taiga soils. Microbiology 69, 371…	1. Coradetti, S.T., Pinel, D., Geiselman, G.M., Ito, M., Mondo, S.J., Reilly, M.C., Cheng, Y.F., Bauer, S., Grigoriev, I. V., Gladden, J.M., et al. (2018). Functional genomics of lipid metabolism in the oleaginous yeast Rhodosporidium toruloides. Elife 7, 1‚Äì55.	https://mycocosm.jgi.doe.gov/Rhoto_IFO0880_4/Rhoto_IFO0880_4.home.html
Rhoto_IFO1236_1	Rhodosporidium toruloides IFO1236_1	Sporidiobolales	Microbotryomycetes	Pucciniomycotina	Basidiomycota	http://www.indexfungorum.org/names/NamesRecord.asp?RecordID=338570	NO	S	Saprotroph	NO	NO	NO	NO	NA	NA	NA	NA	NA	***Duplicate species. Non-pathogenic oleaginous red yeast often isolated from plant surfaces and soil - studied for its potential role in the biofuel industry. The strains IFO0559, IFO0880, and IFO1236 are from the National Institute of Technology and Evaluation NBRC culture collection (http://www.nbrc.nite.go.jp).	1. Li, Y., Zhao, Z. (Kent), and Bai, F. (2007). High-density cultivation of oleaginous yeast Rhodosporidium toruloides Y4 in fed-batch culture. Enzyme Microb. Technol. 41, 312‚Äì317. 2. Golovchenko, A. V., Dobrovol‚Äôskaya, T.G., Maksimova, I.A., Terekhova, V.A., Zvyagintsev, D.G., and Trofimov, S.Y. (2000). Structure and role of microbial communities in southern taiga soils. Microbiology 69, 371…	1. Zhang, S., Skerker, J.M., Rutter, C.D., Maurer, M.J., Arkin, A.P., and Rao, C. V. (2016). Engineering Rhodosporidium toruloides for increased lipid production. Biotechnol. Bioeng. 113, 1056‚Äì1066.	https://mycocosm.jgi.doe.gov/Rhoto_IFO1236_1/Rhoto_IFO1236_1.home.html
Rhoto1	Rhodosporidium toruloides NP11	Sporidiobolales	Microbotryomycetes	Pucciniomycotina	Basidiomycota	http://www.indexfungorum.org/names/NamesRecord.asp?RecordID=338570	NO	S	Saprotroph	NO	NO	NO	NO	NA	NA	NA	NA	NA	***Duplicate species. Non-pathogenic oleaginous red yeast often isolated from plant surfaces and soil - studied for its potential role in the biofuel industry.	1. Li, Y., Zhao, Z. (Kent), and Bai, F. (2007). High-density cultivation of oleaginous yeast Rhodosporidium toruloides Y4 in fed-batch culture. Enzyme Microb. Technol. 41, 312‚Äì317. 2. Golovchenko, A. V., Dobrovol‚Äôskaya, T.G., Maksimova, I.A., Terekhova, V.A., Zvyagintsev, D.G., and Trofimov, S.Y. (2000). Structure and role of microbial communities in southern taiga soils. Microbiology 69, 371…	1. Zhu, Z., Zhang, S., Liu, H., Shen, H., Lin, X., Yang, F., Zhou, Y.J., Jin, G., Ye, M., Zou, H., et al. (2012). A multi-omic map of the lipid-producing yeast Rhodosporidium toruloides. Nat. Commun. 3, 1111‚Äì1112. Available at: http://dx.doi.org/10.1038/ncomms2112.	https://mycocosm.jgi.doe.gov/Rhoto1/Rhoto1.home.html
Rhoba1_1	Rhodotorula graminis strain WP1 v1.1	Sporidiobolales	Microbotryomycetes	Pucciniomycotina	Basidiomycota	http://www.indexfungorum.org/names/NamesRecord.asp?RecordID=305278	NO	E	None	NO	NO	NO	NO	NA	NA	NA	NA	NA	Oleaginous yeast - strain WP1 was originally isolated as an endophyte from Populus trichocarpa, but acts as an endophyte in a wide range of plant hosts.	1. Firrincieli, A., Otillar, R., Salamov, A., Schmutz, J., Khan, Z., Redman, R.S., Fleck, N.D., Lindquist, E., Grigoriev, I. V., and Doty, S.L. (2015). Genome sequence of the plant growth promoting endophytic yeast Rhodotorula graminis WP1. Front. Microbiol. 6, 6‚Äì11.	1. Firrincieli, A., Otillar, R., Salamov, A., Schmutz, J., Khan, Z., Redman, R.S., Fleck, N.D., Lindquist, E., Grigoriev, I. V., and Doty, S.L. (2015). Genome sequence of the plant growth promoting endophytic yeast Rhodotorula graminis WP1. Front. Microbiol. 6, 6‚Äì11.	https://mycocosm.jgi.doe.gov/Rhoba1_1/Rhoba1_1.home.html
Rhosp1	Rhodotorula sp. JG-1b	Sporidiobolales	Microbotryomycetes	Pucciniomycotina	Basidiomycota	-	UNKNOWN	UNKNOWN	None	UNKNOWN	UNKNOWN	UNKNOWN	UNKNOWN	NA	NA	NA	NA	NA	Psychrotrophic yeast species isolated from permafrost soils in Antarctica. ***Unclear what the lifestyle is for this species - likely saprotrophic.	1. Goordial, J., Raymond-Bouchard, I., Riley, R., Ronholm, J., Shapiro, N., Woyke, T., LaButti, K.M., Tice, H., Amirebrahimi, M., Grigoriev, I. V., et al. (2016). Improved high-quality draft genome sequence of the eurypsychrophile Rhodotorula sp. JG1b, isolated from permafrost in the hyperarid upper-elevation McMurdo Dry Valleys, Antarctica. Genome Announc. 4, 1‚Äì2.	1. Goordial, J., Raymond-Bouchard, I., Riley, R., Ronholm, J., Shapiro, N., Woyke, T., LaButti, K.M., Tice, H., Amirebrahimi, M., Grigoriev, I. V., et al. (2016). Improved high-quality draft genome sequence of the eurypsychrophile Rhodotorula sp. JG1b, isolated from permafrost in the hyperarid upper-elevation McMurdo Dry Valleys, Antarctica. Genome Announc. 4, 1‚Äì2.	https://mycocosm.jgi.doe.gov/Rhosp1/Rhosp1.home.html
Abobi1	Abortiporus biennis CCBS 521 v1.0	Polyporales	Agaricomycetes	Agaricomycotina	Basidiomycota	http://www.indexfungorum.org/names/NamesRecord.asp?RecordID=283905	NO	S, WR	None	NO	NO	NO	NO	NA	NA	NA	NA	NA	Wood decomposer - causes white rot of wood. Inhabits both living and dead trees and roots.	1. GrƒÖz, M., Jarosz-Wilko≈Çazka, A., Janusz, G., Mazur, A., Wielbo, J., Koper, P., ≈ªebracki, K., and Kubik-Komar, A. (2017). Transcriptome-based analysis of the saprophytic fungus Abortiporus biennis - response to oxalic acid. Microbiol. Res. 199, 79-88. Available at: https://www.sciencedirect.com/science/article/pii/S0944501316305948 [Accessed July 3, 2019].	None	https://mycocosm.jgi.doe.gov/Abobi1/Abobi1.home.html
Agabi_varbisH97_2	Agaricus bisporus var bisporus (H97) v2.0	Agaricales	Agaricomycetes	Agaricomycotina	Basidiomycota	http://www.indexfungorum.org/names/NamesRecord.asp?RecordID=417725	NO	S	None	NO	NO	NO	NO	NA	NA	NA	NA	NA	Forest leaf/needle litter saprophyte - plays an important role in carbon cycling. Isolate H97 was originally collected from Europe - associated with agricultural environements.	1. Morin, E., Kohler, A., Baker, A.R., Foulongne-Oriol, M., Lombard, V., Nagy, L.G., Ohm, R.A., Patyshakuliyeva, A., Brun, A., Aerts, A.L., et al. (2012). Genome sequence of the button mushroom Agaricus bisporus reveals mechanisms governing adaptation to a humic-rich ecological niche. PNAS 109, 17501-17506. Available at: https://www.jstor.org/stable/pdf/41829699.pdf?refreqid=excelsior%3Aafbeecae8…	1. Morin, E., Kohler, A., Baker, A.R., Foulongne-Oriol, M., Lombard, V., Nagy, L.G., Ohm, R.A., Patyshakuliyeva, A., Brun, A., Aerts, A.L., et al. (2012). Genome sequence of the button mushroom Agaricus bisporus reveals mechanisms governing adaptation to a humic-rich ecological niche. PNAS 109, 17501-17506.	https://mycocosm.jgi.doe.gov/Agabi_varbisH97_2/Agabi_varbisH97_2.home.html
Agabi_varbur_1	Agaricus bisporus var. burnettii JB137-S8	Agaricales	Agaricomycetes	Agaricomycotina	Basidiomycota	http://www.indexfungorum.org/names/NamesRecord.asp?RecordID=357921	NO	S	None	NO	NO	NO	NO	NA	NA	NA	NA	NA	Forest leaf/needle litter saprophyte - plays an important role in carbon cycling. Strain JB137-S8 isolated from the Sonoran desert in California.	1. Morin, E., Kohler, A., Baker, A.R., Foulongne-Oriol, M., Lombard, V., Nagy, L.G., Ohm, R.A., Patyshakuliyeva, A., Brun, A., Aerts, A.L., et al. (2012). Genome sequence of the button mushroom Agaricus bisporus reveals mechanisms governing adaptation to a humic-rich ecological niche. PNAS 109, 17501-17506. Available at: https://www.jstor.org/stable/pdf/41829699.pdf?refreqid=excelsior%3Aafbeecae8…	1. Morin, E., Kohler, A., Baker, A.R., Foulongne-Oriol, M., Lombard, V., Nagy, L.G., Ohm, R.A., Patyshakuliyeva, A., Brun, A., Aerts, A.L., et al. (2012). Genome sequence of the button mushroom Agaricus bisporus reveals mechanisms governing adaptation to a humic-rich ecological niche. PNAS 109, 17501-17506.	https://mycocosm.jgi.doe.gov/Agabi_varbur_1/Agabi_varbur_1.home.html
Amamu1	Amanita muscaria Koide v1.0	Agaricales	Agaricomycetes	Agaricomycotina	Basidiomycota	http://www.indexfungorum.org/names/NamesRecord.asp?RecordID=161267	NO	ECM	Symbiotroph - Ectomycorrhizal	NO	NO	NO	NO	NA	NA	NA	NA	NA	Ectomycorrhizal fungus with a broad host range.	1. Kohler, A., Kuo, A., Nagy, L.G., Morin, E., Barry, K.W., Buscot, F., Canb√§ck, B., Choi, C., Cichocki, N., Clum, A., et al. (2015). Convergent losses of decay mechanisms and rapid turnover of symbiosis genes in mycorrhizal mutualists. Nat. Genet. 47, 410-415. Available at: https://www.nature.com/articles/ng.3223.pdf?origin=ppub [Accessed July 3, 2019].	1. Kohler, A., Kuo, A., Nagy, L.G., Morin, E., Barry, K.W., Buscot, F., Canb√§ck, B., Choi, C., Cichocki, N., Clum, A., et al. (2015). Convergent losses of decay mechanisms and rapid turnover of symbiosis genes in mycorrhizal mutualists. Nat. Genet. 47, 410-415. Available at: https://www.nature.com/articles/ng.3223.pdf?origin=ppub [Accessed July 3, 2019].	https://mycocosm.jgi.doe.gov/Amamu1/Amamu1.home.html
Amath1	Amanita thiersii Skay4041 v1.0	Agaricales	Agaricomycetes	Agaricomycotina	Basidiomycota	http://www.indexfungorum.org/names/NamesRecord.asp?RecordID=308597	NO	S	Saprotroph	NO	NO	NO	NO	NA	NA	NA	NA	NA	Saprotroph often found growing on lawns in North America.	1. Hess, J., Skrede, I., Wolfe, B.E., LaButti, K., Ohm, R.A., Grigoriev, I. V., and Pringle, A. (2014). Transposable Element Dynamics among Asymbiotic and Ectomycorrhizal Amanita Fungi. Genome Biol. Evol. 6, 1564-1578. Available at: https://academic.oup.com/gbe/article-lookup/doi/10.1093/gbe/evu121 [Accessed July 3, 2019]. 2. Chaib De Mares, M., Hess, J., Floudas, D., Lipzen, A., Choi, C., Kenned…	1. Hess, J., Skrede, I., Wolfe, B.E., LaButti, K., Ohm, R.A., Grigoriev, I. V., and Pringle, A. (2014). Transposable Element Dynamics among Asymbiotic and Ectomycorrhizal Amanita Fungi. Genome Biol. Evol. 6, 1564-1578. Available at: https://academic.oup.com/gbe/article-lookup/doi/10.1093/gbe/evu121 [Accessed July 3, 2019]. 2. Chaib De Mares, M., Hess, J., Floudas, D., Lipzen, A., Choi, C., Kenned…	https://mycocosm.jgi.doe.gov/Amath1/Amath1.home.html
Amycha1	Amylostereum chailletii DWAch2 v1.0	Russulales	Agaricomycetes	Agaricomycotina	Basidiomycota	http://www.indexfungorum.org/names/NamesRecord.asp?RecordID=292522	NO	S, WR	None	NO	NO	NO	NO	NA	NA	NA	NA	NA	White rot/wood decay fungus. Forms a symbiosis with siricid woodwasps, which deposit A. chailletii into living pine and cypress trees - together the fungus and wasps are considered pathogenic and can cause a lot of damage in pine plantations.	1. Ostrofsky, A., Jellison, J., Smith, K.T., and Shortle, W.C. (1997). Changes in cation concentrations in red spruce wood decayed by brown rot and white rot fungi. Can. J. For. Res. 27, 567-571.	None	https://mycocosm.jgi.doe.gov/Amycha1/Amycha1.home.html
Armcep1	Armillaria cepistipes B5	Agaricales	Agaricomycetes	Agaricomycotina	Basidiomycota	http://www.indexfungorum.org/names/NamesRecord.asp?RecordID=260244	YES	S, WR, O, N	None	YES	NO	NO	NO	YES	NO	YES	NO	YES	Primarily a saprotroph, but acts opportunistically as a weak root rot pathogen.	1. Sipos, G., Prasanna, A.N., Walter, M.C., O‚ÄôConnor, E., B√°lint, B., Krizs√°n, K., Kiss, B., Hess, J., Varga, T., Slot, J., et al. (2017). Genome expansion and lineage-specific genetic innovations in the forest pathogenic fungi Armillaria. Nat. Ecol. Evol. 1, 1931-1941. Available at: http://www.nature.com/articles/s41559-017-0347-8 [Accessed July 3, 2019]. 2. Anton√≠n, V., Tom≈°ovsk√Ω, M., Se…	1. Sipos, G., Prasanna, A.N., Walter, M.C., O‚ÄôConnor, E., B√°lint, B., Krizs√°n, K., Kiss, B., Hess, J., Varga, T., Slot, J., et al. (2017). Genome expansion and lineage-specific genetic innovations in the forest pathogenic fungi Armillaria. Nat. Ecol. Evol. 1, 1931-1941. Available at: http://www.nature.com/articles/s41559-017-0347-8 [Accessed July 3, 2019].	https://mycocosm.jgi.doe.gov/Armcep1/Armcep1.home.html
Armga1	Armillaria gallica 21-2 v1.0	Agaricales	Agaricomycetes	Agaricomycotina	Basidiomycota	http://www.indexfungorum.org/names/NamesRecord.asp?RecordID=131162	YES	S, WR, O, N	Pathotroph-Saprotroph - Wood Saprotroph	YES	NO	NO	NO	YES	YES	YES	NO	YES	Shoestring root rot fungus. Saprotroph that acts opportunistically as a root pathogen.	1. Sipos, G., Prasanna, A.N., Walter, M.C., O‚ÄôConnor, E., B√°lint, B., Krizs√°n, K., Kiss, B., Hess, J., Varga, T., Slot, J., et al. (2017). Genome expansion and lineage-specific genetic innovations in the forest pathogenic fungi Armillaria. Nat. Ecol. Evol. 1, 1931-1941. Available at: http://www.nature.com/articles/s41559-017-0347-8 [Accessed July 3, 2019].	1. Sipos, G., Prasanna, A.N., Walter, M.C., O‚ÄôConnor, E., B√°lint, B., Krizs√°n, K., Kiss, B., Hess, J., Varga, T., Slot, J., et al. (2017). Genome expansion and lineage-specific genetic innovations in the forest pathogenic fungi Armillaria. Nat. Ecol. Evol. 1, 1931-1941. Available at: http://www.nature.com/articles/s41559-017-0347-8 [Accessed July 3, 2019].	https://mycocosm.jgi.doe.gov/Armga1/Armga1.home.html
Armme1_1	Armillaria mellea DSM 3731	Agaricales	Agaricomycetes	Agaricomycotina	Basidiomycota	http://www.indexfungorum.org/names/NamesRecord.asp?RecordID=190066	YES	S, WR, N	Pathotroph-Saprotroph - Plant Pathogen-Wood Saprotroph	YES	NO	NO	NO	YES	YES	YES	NO	YES	Root rot pathogen with a broad host range and geographic distribution.	1. Collins, C., Keane, T.M., Turner, D.J., O‚ÄôKeeffe, G., Fitzpatrick, D.A., and Doyle, S. (2013). Genomic and Proteomic Dissection of the Ubiquitous Plant Pathogen, Armillaria mellea: Toward a New Infection Model System. J. Proteome Res. 12, 2552-2570. Available at: https://pubs.acs.org/doi/10.1021/pr301131t. [Accessed July 3, 2019]. 2. Sipos, G., Prasanna, A.N., Walter, M.C., O‚ÄôConnor, E., B…	1. Collins, C., Keane, T.M., Turner, D.J., O‚ÄôKeeffe, G., Fitzpatrick, D.A., and Doyle, S. (2013). Genomic and Proteomic Dissection of the Ubiquitous Plant Pathogen, Armillaria mellea: Toward a New Infection Model System. J. Proteome Res. 12, 2552-2570. Available at: https://pubs.acs.org/doi/10.1021/pr301131t. [Accessed July 3, 2019].	https://mycocosm.jgi.doe.gov/Armme1_1/Armme1_1.home.html
Armosto1	Armillaria ostoyae C18/9	Agaricales	Agaricomycetes	Agaricomycotina	Basidiomycota	http://www.indexfungorum.org/names/NamesRecord.asp?RecordID=134992	YES	S, WR, N	Pathotroph-Saprotroph - Plant Pathogen-Undefined Saprotroph	YES	NO	NO	NO	YES	NO	YES	NO	YES	Shoestring root rot fungus specific to conifers.	1. Sipos, G., Prasanna, A.N., Walter, M.C., O‚ÄôConnor, E., B√°lint, B., Krizs√°n, K., Kiss, B., Hess, J., Varga, T., Slot, J., et al. (2017). Genome expansion and lineage-specific genetic innovations in the forest pathogenic fungi Armillaria. Nat. Ecol. Evol. 1, 1931-1941. Available at: http://www.nature.com/articles/s41559-017-0347-8 [Accessed July 3, 2019].	1. Sipos, G., Prasanna, A.N., Walter, M.C., O‚ÄôConnor, E., B√°lint, B., Krizs√°n, K., Kiss, B., Hess, J., Varga, T., Slot, J., et al. (2017). Genome expansion and lineage-specific genetic innovations in the forest pathogenic fungi Armillaria. Nat. Ecol. Evol. 1, 1931-1941. Available at: http://www.nature.com/articles/s41559-017-0347-8 [Accessed July 3, 2019].	https://mycocosm.jgi.doe.gov/Armosto1/Armosto1.home.html
Armost1	Armillaria solidipes 28-4 v1.0	Agaricales	Agaricomycetes	Agaricomycotina	Basidiomycota	http://www.indexfungorum.org/names/NamesRecord.asp?RecordID=185839	YES	S, WR, N	Pathotroph-Saprotroph - Plant Pathogen-Undefined Saprotroph	YES	NO	NO	NO	YES	YES	YES	NO	YES	Root rot pathogen that varies greatly in its affect on host species - one of the most virulent species of Armillaria.	1. Sipos, G., Prasanna, A.N., Walter, M.C., O‚ÄôConnor, E., B√°lint, B., Krizs√°n, K., Kiss, B., Hess, J., Varga, T., Slot, J., et al. (2017). Genome expansion and lineage-specific genetic innovations in the forest pathogenic fungi Armillaria. Nat. Ecol. Evol. 1, 1931-1941. Available at: http://www.nature.com/articles/s41559-017-0347-8 [Accessed July 3, 2019]. 2. Ross-Davis, A.L., Stewart, J.E., …	1. Sipos, G., Prasanna, A.N., Walter, M.C., O‚ÄôConnor, E., B√°lint, B., Krizs√°n, K., Kiss, B., Hess, J., Varga, T., Slot, J., et al. (2017). Genome expansion and lineage-specific genetic innovations in the forest pathogenic fungi Armillaria. Nat. Ecol. Evol. 1, 1931-1941. Available at: http://www.nature.com/articles/s41559-017-0347-8 [Accessed July 3, 2019].	https://mycocosm.jgi.doe.gov/Armost1/Armost1.home.html
Aurde3_1	Auricularia subglabra TFB10046 SS–5 v2.0	Auriculariales	Agaricomycetes	Agaricomycotina	Basidiomycota	http://www.indexfungorum.org/names/NamesRecord.asp?RecordID=801341	NO	S, WR	None	NO	NO	NO	NO	NA	NA	NA	NA	NA	Jelly fungus/white rot decay fungus.	1. Floudas, D., Binder, M., Riley, R., Barry, K., Blanchette, R.A., Henrissat, B., Mart√≠nez, A.T., Otillar, R., Spatafora, J.W., Yadav, J.S., et al. (2012). The Paleozoic origin of enzymatic lignin decomposition reconstructed from 31 fungal genomes. Science (80-. ). 336, 1715-1719. Available at: http://www.ncbi.nlm.nih.gov/pubmed/22745431 [Accessed July 3, 2019].	1. Floudas, D., Binder, M., Riley, R., Barry, K., Blanchette, R.A., Henrissat, B., Mart√≠nez, A.T., Otillar, R., Spatafora, J.W., Yadav, J.S., et al. (2012). The Paleozoic origin of enzymatic lignin decomposition reconstructed from 31 fungal genomes. Science (80-. ). 336, 1715-1719. Available at: http://www.ncbi.nlm.nih.gov/pubmed/22745431 [Accessed July 3, 2019].	https://mycocosm.jgi.doe.gov/Aurde3_1/Aurde3_1.home.html
Auramp1	Auriculariopsis ampla NL-1724 v1.0	Agaricales	Agaricomycetes	Agaricomycotina	Basidiomycota	http://www.indexfungorum.org/names/NamesRecord.asp?RecordID=156173	NO	S	None	NO	NO	NO	NO	NA	NA	NA	NA	NA	Wood decay fungus that grows on dead branches of Populus species. It's specific nutrional mode (white or brown rot) is not yet known.	1. Stalpers. J. A. (1988). Auriculariopsis and the Schizophyllales. Persoonia 13(4), 495-504. 2. Alm√°si, √â., Sahu, N., Krizs√°n, K., B√°lint, B., Kov√°cs, G.M., Kiss, B., Cseklye, J., Drula, E., Henrissat, B., Nagy, I., et al. (2019). Comparative genomics reveals unique wood-decay strategies and fruiting body development in the Schizophyllaceae. New Phytol. 224, 902-915.	1. Alm√°si, √â., Sahu, N., Krizs√°n, K., B√°lint, B., Kov√°cs, G.M., Kiss, B., Cseklye, J., Drula, E., Henrissat, B., Nagy, I., et al. (2019). Comparative genomics reveals unique wood-decay strategies and fruiting body development in the Schizophyllaceae. New Phytol. 224, 902-915.	https://mycocosm.jgi.doe.gov/Auramp1/Auramp1.home.html
Bjead1_1	Bjerkandera adusta HHB-12826-SP SB-22 v1.0	Polyporales	Agaricomycetes	Agaricomycotina	Basidiomycota	http://www.indexfungorum.org/names/NamesRecord.asp?RecordID=100902	NO	S, WR	None	NO	NO	NO	NO	NA	NA	NA	NA	NA	White rot/wood decay fungus - most often associated with dead hardwood trees.	1. Binder, M., Justo, A., Riley, R., Salamov, A., Lopez-Giraldez, F., Sj√∂kvist, E., Copeland, A., Foster, B., Sun, H., Larsson, E., et al. (2013). Phylogenetic and phylogenomic overview of the Polyporales. Mycologia 105, 1350-1373. Available at: https://www.tandfonline.com/action/journalInformation?journalCode=umyc20 [Accessed July 3, 2019].	1. Binder, M., Justo, A., Riley, R., Salamov, A., Lopez-Giraldez, F., Sj√∂kvist, E., Copeland, A., Foster, B., Sun, H., Larsson, E., et al. (2013). Phylogenetic and phylogenomic overview of the Polyporales. Mycologia 105, 1350-1373. Available at: https://www.tandfonline.com/action/journalInformation?journalCode=umyc20 [Accessed July 3, 2019].	https://mycocosm.jgi.doe.gov/Bjead1_1/Bjead1_1.home.html
Boled5	Boletus edulis BED1 v4.0	Boletales	Agaricomycetes	Agaricomycotina	Basidiomycota	http://www.indexfungorum.org/names/NamesRecord.asp?RecordID=228098	NO	ECM	None	NO	NO	NO	NO	NA	NA	NA	NA	NA	Species complex that forms ectomycorrhizal associations with deciduous and coniferous species.	1. Hall, I.R., Lyon, A.J.E., Wang, Y., and Sinclair, L. (1998). Ectomycorrhizal fungi with edible fruiting bodies 2. Boletus edulis. Econ. Bot. 52, 44-56.	None	https://mycocosm.jgi.doe.gov/Boled5/Boled5.home.html
Boledp1	Boletus edulis Přilba v1.0	Boletales	Agaricomycetes	Agaricomycotina	Basidiomycota	http://www.indexfungorum.org/names/NamesRecord.asp?RecordID=228098	NO	ECM	None	NO	NO	NO	NO	NA	NA	NA	NA	NA	***Duplicate species. Species complex that forms ectomycorrhizal associations with deciduous and coniferous species.	1. Hall, I.R., Lyon, A.J.E., Wang, Y., and Sinclair, L. (1998). Ectomycorrhizal fungi with edible fruiting bodies 2. Boletus edulis. Econ. Bot. 52, 44-56.	None	https://mycocosm.jgi.doe.gov/Boledp1/Boledp1.home.html
Botbo1	Botryobasidium botryosum FD-172 SS1 v1.0	Cantharellales	Agaricomycetes	Agaricomycotina	Basidiomycota	http://www.indexfungorum.org/names/NamesRecord.asp?RecordID=293769	NO	S	None	NO	NO	NO	NO	NA	NA	NA	NA	NA	Wood decay fungus - method of decay is not yet well understood.	1. Riley, R., Salamov, A.A., Brown, D.W., Nagy, L.G., Floudas, D., Held, B.W., Levasseur, A., Lombard, V., Morin, E., Otillar, R., et al. (2014). Extensive sampling of basidiomycete genomes demonstrates inadequacy of the white-rot/brown-rot paradigm for wood decay fungi. PNAS 111, 9923-9928. Available at: https://www.jstor.org/stable/pdf/23802688.pdf?refreqid=excelsior%3Aee00b26c59355b8e6928382a7…	1. Riley, R., Salamov, A.A., Brown, D.W., Nagy, L.G., Floudas, D., Held, B.W., Levasseur, A., Lombard, V., Morin, E., Otillar, R., et al. (2014). Extensive sampling of basidiomycete genomes demonstrates inadequacy of the white-rot/brown-rot paradigm for wood decay fungi. PNAS 111, 9923-9928. Available at: https://www.jstor.org/stable/pdf/23802688.pdf?refreqid=excelsior%3Aee00b26c59355b8e6928382a7…	https://mycocosm.jgi.doe.gov/Botbo1/Botbo1.home.html
Calco1	Calocera cornea HHB-12733-sp v1.0	Dacrymycetales	Dacrymycetes	Agaricomycotina	Basidiomycota	http://www.indexfungorum.org/names/NamesRecord.asp?RecordID=237408	NO	S, BR	Saprotroph - Wood Saprotroph	NO	NO	NO	NO	NA	NA	NA	NA	NA	Jelly fungus - brown rot/wood decay species on conifer wood.	1. Nagy, L.G., Riley, R., Tritt, A., Adam, C., Daum, C., Floudas, D., Sun, H., Yadav, J.S., Pangilinan, J., Larsson, K.-H., et al. (2016). Comparative Genomics of Early-Diverging Mushroom-Forming Fungi Provides Insights into the Origins of Lignocellulose Decay Capabilities. Mol. Biol. Evol. 33, 959-970. Available at: https://academic.oup.com/mbe/article-lookup/doi/10.1093/molbev/msv337 [Accessed …	1. Nagy, L.G., Riley, R., Tritt, A., Adam, C., Daum, C., Floudas, D., Sun, H., Yadav, J.S., Pangilinan, J., Larsson, K.-H., et al. (2016). Comparative Genomics of Early-Diverging Mushroom-Forming Fungi Provides Insights into the Origins of Lignocellulose Decay Capabilities. Mol. Biol. Evol. 33, 959-970. Available at: https://academic.oup.com/mbe/article-lookup/doi/10.1093/molbev/msv337 [Accessed …	https://mycocosm.jgi.doe.gov/Calco1/Calco1.home.html
Calvi1	Calocera viscosa TUFC12733 v1.0	Dacrymycetales	Dacrymycetes	Agaricomycotina	Basidiomycota	http://www.indexfungorum.org/names/NamesRecord.asp?RecordID=327252	NO	S, BR	Saprotroph - Wood Saprotroph	NO	NO	NO	NO	NA	NA	NA	NA	NA	Jelly fungus - brown rot/wood decay species.	1. Nagy, L.G., Riley, R., Tritt, A., Adam, C., Daum, C., Floudas, D., Sun, H., Yadav, J.S., Pangilinan, J., Larsson, K.-H., et al. (2016). Comparative Genomics of Early-Diverging Mushroom-Forming Fungi Provides Insights into the Origins of Lignocellulose Decay Capabilities. Mol. Biol. Evol. 33, 959-970. Available at: https://academic.oup.com/mbe/article-lookup/doi/10.1093/molbev/msv337 [Accessed …	1. Nagy, L.G., Riley, R., Tritt, A., Adam, C., Daum, C., Floudas, D., Sun, H., Yadav, J.S., Pangilinan, J., Larsson, K.-H., et al. (2016). Comparative Genomics of Early-Diverging Mushroom-Forming Fungi Provides Insights into the Origins of Lignocellulose Decay Capabilities. Mol. Biol. Evol. 33, 959-970. Available at: https://academic.oup.com/mbe/article-lookup/doi/10.1093/molbev/msv337 [Accessed …	https://mycocosm.jgi.doe.gov/Calvi1/Calvi1.home.html
Cananz1	Cantharellus anzutake C23 v1.0	Cantharellales	Agaricomycetes	Agaricomycotina	Basidiomycota	http://www.indexfungorum.org/names/NamesRecord.asp?RecordID=200345	NO	ECM	None	NO	NO	NO	NO	NA	NA	NA	NA	NA	Chanterelle mushroom species - ectomycorrhizal partner of pine and oak seedlings. C. anzutake is a member of the C. cibarius species complex.	1. Ogawa, W., Endo, N., Fukuda, M., and Yamada, A. (2018). Phylogenetic analyses of Japanese golden chanterelles and a new species description, Cantharellus anzutake sp. nov. Mycoscience 59, 153-165.	None	https://mycocosm.jgi.doe.gov/Cananz1/Cananz1.home.html
CerAGI	Ceratobasidium sp. (anastomosis group I, AG-I) v1.0	Cantharellales	Agaricomycetes	Agaricomycotina	Basidiomycota	-	UNKNOWN	ORM	None	UNKNOWN	UNKNOWN	UNKNOWN	UNKNOWN	NA	NA	NA	NA	NA	Corticoid fungus - forms mycorrhizal associations with orchid species (type of endomycorrhizal association). ***Cannot confirm lifestyle until species is identified.	1. Mosquera-Espinosa, A.T., Bayman, P., Prado, G.A., G√≥mez-Carabal√≠, A., and Otero, J.T. (2013). The double life of Ceratobasidium: orchid mycorrhizal fungi and their potential for biocontrol of Rhizoctonia solani sheath blight of rice. Mycologia 105, 141-150. Available at: https://www.tandfonline.com/action/journalInformation?journalCode=umyc20 [Accessed December 11, 2019].	None	https://mycocosm.jgi.doe.gov/CerAGI/CerAGI.home.html
Cersu1	Ceriporiopsis (Gelatoporia) subvermispora B	Polyporales	Agaricomycetes	Agaricomycotina	Basidiomycota	http://www.indexfungorum.org/names/NamesRecord.asp?RecordID=105132	NO	S, WR	None	NO	NO	NO	NO	NA	NA	NA	NA	NA	White rot decay fungus.	1. Fernandez-Fueyo, E., Ruiz-Due√±as, F.J., Ferreira, P., Floudas, D., Hibbett, D.S., Canessa, P., Larrondo, L.F., James, T.Y., Seelenfreund, D., Lobos, S., et al. (2012). Comparative genomics of Ceriporiopsis subvermispora and Phanerochaete chrysosporium provide insight into selective ligninolysis. PNAS 109, 5458-5463.	Fernandez-Fueyo E, Ruiz-Duenas FJ, Ferreira P, Floudas D, Hibbett DS, Canessa P, Larrondo LF, James TY, Seelenfreund D, Lobos S, Polanco R, Tello M, Honda Y, Watanabe T, Watanabe T, Ryu JS, Kubicek CP, Schmoll M, Gaskell J, Hammel KE, St John FJ, Vanden Wymelenberg A, Sabat G, Splinter BonDurant S, Syed K, Yadav JS, Doddapaneni H, Subramanian V, Lavin JL, Oguiza JA, Perez G, Pisabarro AG, Ramirez…	https://mycocosm.jgi.doe.gov/Cersu1/Cersu1.home.html
Conol1	Coniophora olivacea MUCL 20566 v1.0	Boletales	Agaricomycetes	Agaricomycotina	Basidiomycota	http://www.indexfungorum.org/names/NamesRecord.asp?RecordID=207702	NO	S, BR	None	NO	NO	NO	NO	NA	NA	NA	NA	NA	Brown rot wood decay fungus on coniferous (mostly) and hardwood (more rarely) species.	1. Castanera, R., P√©rez, G., L√≥pez-Varas, L., Amselem, J., LaButti, K., Singan, V., Lipzen, A., Haridas, S., Barry, K., Grigoriev, I. V., et al. (2017). Comparative genomics of Coniophora olivacea reveals different patterns of genome expansion in Boletales. BMC Genomics 18, 883. Available at: https://bmcgenomics.biomedcentral.com/articles/10.1186/s12864-017-4243-z [Accessed July 3, 2019]. 2. Ka…	1. Castanera, R., P√©rez, G., L√≥pez-Varas, L., Amselem, J., LaButti, K., Singan, V., Lipzen, A., Haridas, S., Barry, K., Grigoriev, I. V., et al. (2017). Comparative genomics of Coniophora olivacea reveals different patterns of genome expansion in Boletales. BMC Genomics 18, 883. Available at: https://bmcgenomics.biomedcentral.com/articles/10.1186/s12864-017-4243-z [Accessed July 3, 2019].	https://mycocosm.jgi.doe.gov/Conol1/Conol1.home.html
Conpu1	Coniophora puteana RWD-64-598 v1.0	Boletales	Agaricomycetes	Agaricomycotina	Basidiomycota	http://www.indexfungorum.org/names/NamesRecord.asp?RecordID=204571	NO	S, BR	None	NO	NO	NO	NO	NA	NA	NA	NA	NA	Brown rot wood decay fungus known as the "cellar" fungus. Primary substrate is conifer wood, but also occasionally decays broad-leaf species.	1. Floudas, D., Binder, M., Riley, R., Barry, K., Blanchette, R.A., Henrissat, B., Mart√≠nez, A.T., Otillar, R., Spatafora, J.W., Yadav, J.S., et al. (2012). The Paleozoic origin of enzymatic lignin decomposition reconstructed from 31 fungal genomes. Science (80-. ). 336, 1715-1719. Available at: http://www.ncbi.nlm.nih.gov/pubmed/22745431 [Accessed July 3, 2019].	1. Floudas, D., Binder, M., Riley, R., Barry, K., Blanchette, R.A., Henrissat, B., Mart√≠nez, A.T., Otillar, R., Spatafora, J.W., Yadav, J.S., et al. (2012). The Paleozoic origin of enzymatic lignin decomposition reconstructed from 31 fungal genomes. Science (80-. ). 336, 1715-1719. Available at: http://www.ncbi.nlm.nih.gov/pubmed/22745431 [Accessed July 3, 2019].	https://mycocosm.jgi.doe.gov/Conpu1/Conpu1.home.html
Copmic2	Coprinellus micaceus FP101781 v2.0	Agaricales	Agaricomycetes	Agaricomycotina	Basidiomycota	http://www.indexfungorum.org/names/NamesRecord.asp?RecordID=474361	NO	S, E	None	NO	NO	NO	NO	NA	NA	NA	NA	NA	Saprotroph - leaf litter decay fungus. Has also been isolated as an endophyte from angiosperm tree species in Argentina.	1. De Errasti, A., Carmar√°n, C.C., and Novas, M.V. (2010). Diversity and significance of fungal endophytes from living stems of naturalized trees from Argentina. Fungal Divers. 41, 29-40. 2. Peiris, D., Dunn, W.B., Brown, M., Kell, D.B., Roy, I., and Hedger, J.N. (2008). Metabolite profiles of interacting mycelial fronts differ for pairings of the wood decay basidiomycete fungus, Stereum hirsutu…	1. Varga, T., Krizs√°n, K., F√∂ldi, C., Dima, B., S√°nchez-Garc√≠a, M., S√°nchez-Ram√≠rez, S., Sz√∂ll≈ësi, G.J., Szark√°ndi, J.G., Papp, V., Albert, L., et al. (2019). Megaphylogeny resolves global patterns of mushroom evolution. Nat. Ecol. Evol. 3, 668-678.	https://mycocosm.jgi.doe.gov/Copmic2/Copmic2.home.html
Copci1	Coprinopsis cinerea Okayama 7	Agaricales	Agaricomycetes	Agaricomycotina	Basidiomycota	http://www.indexfungorum.org/names/NamesRecord.asp?RecordID=474379	YES	S, O	Saprotroph - Undefined Saprotroph	NO	NO	YES	NO	NA	NA	NA	NA	NA	Model organism for fungal studies - easy to grow in the lab. Forms ink cap mushrooms. Saprotrophic in nature - litter decomposer, but it can act as an opportunistic pathogen in immunocompromised humans and other animals.	1. Stajich, J.E., Wilke, S.K., Ahr√©n, D., Hang Au, C., Birren, B.W., Borodovsky, M., Burns, C., Canb√§ck, B., Casselton, L.A., Cheng, C., et al. (2010). Insights into evolution of multicellular fungi from the assembled chromosomes of the mushroom Coprinopsis cinerea (Coprinus cinereus). PNAS 107, 11889-11894. Available at: www.pnas.org/cgi/doi/10.1073/pnas.1003391107 [Accessed July 3, 2019]. 2. …	1. Stajich, J.E., Wilke, S.K., Ahr√©n, D., Hang Au, C., Birren, B.W., Borodovsky, M., Burns, C., Canb√§ck, B., Casselton, L.A., Cheng, C., et al. (2010). Insights into evolution of multicellular fungi from the assembled chromosomes of the mushroom Coprinopsis cinerea (Coprinus cinereus). PNAS 107, 11889-11894. Available at: www.pnas.org/cgi/doi/10.1073/pnas.1003391107 [Accessed July 3, 2019].	https://mycocosm.jgi.doe.gov/Copci1/Copci1.home.html
Copci_AmutBmut1	Coprinopsis cinerea AmutBmut pab1-1 v1.0	Agaricales	Agaricomycetes	Agaricomycotina	Basidiomycota	http://www.indexfungorum.org/names/NamesRecord.asp?RecordID=474379	YES	S, O	Saprotroph - Undefined Saprotroph	NO	NO	YES	NO	NA	NA	NA	NA	NA	***Duplicate species. Model organism for fungal studies - easy to grow in the lab. Forms ink cap mushrooms. Saprotrophic in nature - litter decomposer, but it can act as an opportunistic pathogen in immunocompromised humans and other animals.	1. Stajich, J.E., Wilke, S.K., Ahr√©n, D., Hang Au, C., Birren, B.W., Borodovsky, M., Burns, C., Canb√§ck, B., Casselton, L.A., Cheng, C., et al. (2010). Insights into evolution of multicellular fungi from the assembled chromosomes of the mushroom Coprinopsis cinerea (Coprinus cinereus). PNAS 107, 11889-11894. Available at: www.pnas.org/cgi/doi/10.1073/pnas.1003391107 [Accessed July 3, 2019]. 2. …	1. Muraguchi, H., Umezawa, K., Niikura, M., Yoshida, M., Kozaki, T., Ishii, K., Sakai, K., Shimizu, M., Nakahori, K., Sakamoto, Y., et al. (2015). Strand-Specific RNA-Seq Analyses of Fruiting Body Development in Coprinopsis cinerea. PLoS One 10, e0141586. Available at: http://genome.jgi-psf.org/Copci_AmutBmut1/Copci_ [Accessed July 3, 2019].	https://mycocosm.jgi.doe.gov/Copci_AmutBmut1/Copci_AmutBmut1.home.html
Copmar1	Coprinopsis marcescibilis CBS121175 v1.0	Agaricales	Agaricomycetes	Agaricomycotina	Basidiomycota	http://www.indexfungorum.org/names/NamesRecord.asp?RecordID=511722	NO	S, C	None	NO	NO	NO	NO	NA	NA	NA	NA	NA	Saprotrophic litter decomposer, also an inky cap species. Coprophilous.	1. Larsson, E., and √ñrstadius, L. (2008). Fourteen coprophilous species of Psathyrella identified in the Nordic countries using morphology and nuclear rDNA sequence data. Mycol. Res. 112, 1165-1185.	1. Varga, T., Krizs√°n, K., F√∂ldi, C., Dima, B., S√°nchez-Garc√≠a, M., S√°nchez-Ram√≠rez, S., Sz√∂ll≈ësi, G.J., Szark√°ndi, J.G., Papp, V., Albert, L., et al. (2019). Megaphylogeny resolves global patterns of mushroom evolution. Nat. Ecol. Evol. 3, 668-678.	https://mycocosm.jgi.doe.gov/Copmar1/Copmar1.home.html
Corgl3	Cortinarius glaucopus AT 2004 276 v2.0	Agaricales	Agaricomycetes	Agaricomycotina	Basidiomycota	http://www.indexfungorum.org/names/NamesRecord.asp?RecordID=230205	NO	ECM	None	NO	NO	NO	NO	NA	NA	NA	NA	NA	Known as the greenfoot webcap - ectomycorrhizal fungus with a broad host range. Cortinarius is one of the largest fungal genera - ectomycorrhizal genus.	1. B√∂deker, I.T.M., Clemmensen, K.E., De Boer, W., Martin, F., Olson, √Ö., and Lindahl, B.D. (2014). Ectomycorrhizal Cortinarius species participate in enzymatic oxidation of humus in northern forest ecosystems. New Phytol. 203, 245-256. Available at: https://www.jstor.org/stable/10.2307/newphytologist.203.1.245 [Accessed December 17, 2019].	None	https://mycocosm.jgi.doe.gov/Corgl3/Corgl3.home.html
Crula1	Crucibulum laeve CBS 166.37 v1.0	Agaricales	Agaricomycetes	Agaricomycotina	Basidiomycota	http://www.indexfungorum.org/names/NamesRecord.asp?RecordID=252929	NO	S, WR, C	Saprotroph - Dung Saprotroph	NO	NO	NO	NO	NA	NA	NA	NA	NA	Bird's nest fungus - white-rot decay fungus that also grows on animal dung.	1. Tornberg, K., B√•√•th, E., and Olsson, S. (2003). Fungal growth and effects of different wood decomposing fungi on the indigenous bacterial community of polluted and unpolluted soils. Biol. Fertil. Soils 37, 190‚Äì197. 2. Varga, T., Krizs√°n, K., F√∂ldi, C., Dima, B., S√°nchez-Garc√≠a, M., S√°nchez-Ram√≠rez, S., Sz√∂ll≈ësi, G.J., Szark√°ndi, J.G., Papp, V., Albert, L., et al. (2019). Megaphylo…	1. Varga, T., Krizs√°n, K., F√∂ldi, C., Dima, B., S√°nchez-Garc√≠a, M., S√°nchez-Ram√≠rez, S., Sz√∂ll≈ësi, G.J., Szark√°ndi, J.G., Papp, V., Albert, L., et al. (2019). Megaphylogeny resolves global patterns of mushroom evolution. Nat. Ecol. Evol. 3, 668-678.	https://mycocosm.jgi.doe.gov/Crula1/Crula1.home.html
Crycu1	Cryptococcus curvatus ATCC 20509 v1.0	Tremellales	Tremellomycetes	Agaricomycotina	Basidiomycota	http://www.indexfungorum.org/names/NamesRecord.asp?RecordID=114334	YES	S, O	Pathotroph - Animal Pathogen	NO	NO	YES	UNKNOWN	NA	NA	NA	NA	NA	Saprotrophic oleaginous yeast often used in the biofuel industry - produces lipids that are used in biodiesel production. Often isolated from marine sediments. Also acts as an opportunistic pathogen in humans and other animals (Dromer 1995).	1. Close, D., and Ojumu, J. (2016). Draft genome sequence of the oleaginous yeast Cryptococcus curvatus ATCC 20509. Genome Announc. 4, e01235-16. 2. Takishita, K., Tsuchiya, M., Reimer, J.D., and Maruyama, T. (2006). Molecular evidence demonstrating the basidiomycetous fungus Cryptococcus curvatus is the dominant microbial eukaryote in sediment at the Kuroshima Knoll methane seep. Extremophiles 1…	1. Close, D., and Ojumu, J. (2016). Draft genome sequence of the oleaginous yeast Cryptococcus curvatus ATCC 20509. Genome Announc. 4, e01235-16.	https://mycocosm.jgi.doe.gov/Crycu1/Crycu1.home.html
Cryne_JEC21_1	Cryptococcus neoformans var neoformans JEC21	Tremellales	Tremellomycetes	Agaricomycotina	Basidiomycota	http://www.indexfungorum.org/names/NamesRecord.asp?RecordID=416911	YES	S, O	Pathotroph - Animal Pathogen	NO	NO	YES	NO	NA	NA	NA	NA	NA	Yeast species that acts as an opportunistic pathogen in humans and other animals - often present in bird droppings. Natural habitat appears to be as a saprotroph in decaying wood.	1. Loftus, B.J., Fung, E., Roncaglia, P., Rowley, D., Amedeo, P., Bruno, D., Vamathevan, J., Miranda, M., Anderson, I.J., Fraser, J.A., et al. (2005). The Genome of the Basidiomycetous Yeast and Human Pathogen Cryptococcus neoformans. Science (80-. ). 307, 1321-1324. Available at: https://www.jstor.org/stable/pdf/3840229.pdf?refreqid=excelsior%3Ad83787480c37db18b1af824e5c21224d [Accessed July 3, …	1. Loftus, B.J., Fung, E., Roncaglia, P., Rowley, D., Amedeo, P., Bruno, D., Vamathevan, J., Miranda, M., Anderson, I.J., Fraser, J.A., et al. (2005). The Genome of the Basidiomycetous Yeast and Human Pathogen Cryptococcus neoformans. Science (80-. ). 307, 1321-1324. Available at: https://www.jstor.org/stable/pdf/3840229.pdf?refreqid=excelsior%3Ad83787480c37db18b1af824e5c21224d [Accessed July 3, …	https://mycocosm.jgi.doe.gov/Cryne_JEC21_1/Cryne_JEC21_1.home.html
Cryne_H99_1	Cryptococcus neoformans var. grubii H99	Tremellales	Tremellomycetes	Agaricomycotina	Basidiomycota	http://www.indexfungorum.org/names/NamesRecord.asp?RecordID=461055	YES	S, O	Pathotroph - Animal Pathogen	NO	NO	YES	NO	NA	NA	NA	NA	NA	Yeast species that acts as an opportunistic pathogen in humans and other animals - often present in bird droppings. Natural habitat appears to be as a saprotroph in decaying wood. Var grubii is known as serotype A and is mostly associated with bird feces.	1. Janbon, G., Ormerod, K.L., Paulet, D., Byrnes, E.J., Yadav, V., Chatterjee, G., Mullapudi, N., Hon, C.-C., Billmyre, R.B., Brunel, F., et al. (2014). Analysis of the Genome and Transcriptome of Cryptococcus neoformans var. grubii Reveals Complex RNA Expression and Microevolution Leading to Virulence Attenuation. PLoS Genet. 10, e1004261. Available at: https://dx.plos.org/10.1371/journal.pgen.1…	1. Janbon, G., Ormerod, K.L., Paulet, D., Byrnes, E.J., Yadav, V., Chatterjee, G., Mullapudi, N., Hon, C.-C., Billmyre, R.B., Brunel, F., et al. (2014). Analysis of the Genome and Transcriptome of Cryptococcus neoformans var. grubii Reveals Complex RNA Expression and Microevolution Leading to Virulence Attenuation. PLoS Genet. 10, e1004261. Available at: https://dx.plos.org/10.1371/journal.pgen.1…	https://mycocosm.jgi.doe.gov/Cryne_H99_1/Cryne_H99_1.home.html
Cylto1	Cylindrobasidium torrendii FP15055 v1.0	Agaricales	Agaricomycetes	Agaricomycotina	Basidiomycota	http://www.indexfungorum.org/names/NamesRecord.asp?RecordID=108826	NO	S, WR	None	NO	NO	NO	NO	NA	NA	NA	NA	NA	White-rot decay fungus that is closely related to Armillaria mellea.	1. Floudas, D., Held, B.W., Riley, R., Nagy, L.G., Koehler, G., Ransdell, A.S., Younus, H., Chow, J., Chiniquy, J., Lipzen, A., et al. (2015). Evolution of novel wood decay mechanisms in Agaricales revealed by the genome sequences of Fistulina hepatica and Cylindrobasidium torrendii. Fungal Genet. Biol. 76, 78-92. Available at: https://www.sciencedirect.com/science/article/pii/S1087184515000171 […	1. Floudas, D., Held, B.W., Riley, R., Nagy, L.G., Koehler, G., Ransdell, A.S., Younus, H., Chow, J., Chiniquy, J., Lipzen, A., et al. (2015). Evolution of novel wood decay mechanisms in Agaricales revealed by the genome sequences of Fistulina hepatica and Cylindrobasidium torrendii. Fungal Genet. Biol. 76, 78-92. Available at: https://www.sciencedirect.com/science/article/pii/S1087184515000171 […	https://mycocosm.jgi.doe.gov/Cylto1/Cylto1.home.html
Dacsp1	Dacryopinax primogenitus DJM 731 SSP1 v1.0	Dacrymycetales	Dacrymycetes	Agaricomycotina	Basidiomycota	http://www.indexfungorum.org/names/NamesRecord.asp?RecordID=800294	NO	S, BR	None	NO	NO	NO	NO	NA	NA	NA	NA	NA	Wood decay fungus - member of the jelly fungi group Dacrymycetales. Exhibits characteristics of a brown-rot fungus, but also appears to have the ability to degrade lignin.	1. Floudas, D., Binder, M., Riley, R., Barry, K., Blanchette, R.A., Henrissat, B., Mart√≠nez, A.T., Otillar, R., Spatafora, J.W., Yadav, J.S., et al. (2012). The Paleozoic origin of enzymatic lignin decomposition reconstructed from 31 fungal genomes. Science (80-. ). 336, 1715-1719. Available at: http://www.ncbi.nlm.nih.gov/pubmed/22745431 [Accessed July 3, 2019].	1. Floudas, D., Binder, M., Riley, R., Barry, K., Blanchette, R.A., Henrissat, B., Mart√≠nez, A.T., Otillar, R., Spatafora, J.W., Yadav, J.S., et al. (2012). The Paleozoic origin of enzymatic lignin decomposition reconstructed from 31 fungal genomes. Science (80-. ). 336, 1715-1719. Available at: http://www.ncbi.nlm.nih.gov/pubmed/22745431 [Accessed July 3, 2019].	https://mycocosm.jgi.doe.gov/Dacsp1/Dacsp1.home.html
Daequ1	Daedalea quercina L15889 ss-12 v1.0	Polyporales	Agaricomycetes	Agaricomycotina	Basidiomycota	http://www.indexfungorum.org/names/NamesRecord.asp?RecordID=246294	NO	S, BR	None	NO	NO	NO	NO	NA	NA	NA	NA	NA	Wood decay fungus specialized to oak species (Quercus). Identified as a parasite Baldrian (2004), but I cannot find any other literature that supports this claim. *** JGI states this species is a brown rot fungus (Nagy et al 2016), but another source identify it as a white rot (Baldrian 2004). Most sources seem to refer to it as a brown rot species so I will label it as such for now.	1. Nagy, L.G., Riley, R., Tritt, A., Adam, C., Daum, C., Floudas, D., Sun, H., Yadav, J.S., Pangilinan, J., Larsson, K.-H., et al. (2016). Comparative Genomics of Early-Diverging Mushroom-Forming Fungi Provides Insights into the Origins of Lignocellulose Decay Capabilities. Mol. Biol. Evol. 33, 959-970. Available at: https://academic.oup.com/mbe/article-lookup/doi/10.1093/molbev/msv337 [Accessed …	1. Nagy, L.G., Riley, R., Tritt, A., Adam, C., Daum, C., Floudas, D., Sun, H., Yadav, J.S., Pangilinan, J., Larsson, K.-H., et al. (2016). Comparative Genomics of Early-Diverging Mushroom-Forming Fungi Provides Insights into the Origins of Lignocellulose Decay Capabilities. Mol. Biol. Evol. 33, 959-970. Available at: https://academic.oup.com/mbe/article-lookup/doi/10.1093/molbev/msv337 [Accessed …	https://mycocosm.jgi.doe.gov/Daequ1/Daequ1.home.html
Dicsqu463_1	Dichomitus squalens CBS463.89 v1.0	Polyporales	Agaricomycetes	Agaricomycotina	Basidiomycota	http://www.indexfungorum.org/names/NamesRecord.asp?RecordID=312964	NO	S, WR	None	NO	NO	NO	NO	NA	NA	NA	NA	NA	Known as western red rot - white-rot species that causes a red coloration during the decay process.	1. Floudas, D., Binder, M., Riley, R., Barry, K., Blanchette, R.A., Henrissat, B., Mart√≠nez, A.T., Otillar, R., Spatafora, J.W., Yadav, J.S., et al. (2012). The Paleozoic origin of enzymatic lignin decomposition reconstructed from 31 fungal genomes. Science (80-. ). 336, 1715-1719. Available at: http://www.ncbi.nlm.nih.gov/pubmed/22745431 [Accessed July 3, 2019]. 2. Casado L√≥pez, S., Peng, M., …	1. Casado L√≥pez, S., Peng, M., Daly, P., Andreopoulos, B., Pangilinan, J., Lipzen, A., Riley, R., Ahrendt, S., Ng, V., Barry, K., et al. (2019). Draft Genome Sequences of Three Monokaryotic Isolates of the White-Rot Basidiomycete Fungus Dichomitus squalens. Microbiol. Resour. Announc. 8, e00264-19.	https://mycocosm.jgi.doe.gov/Dicsqu463_1/Dicsqu463_1.home.html
Dicsqu464_1	Dichomitus squalens CBS464.89 v1.0	Polyporales	Agaricomycetes	Agaricomycotina	Basidiomycota	http://www.indexfungorum.org/names/NamesRecord.asp?RecordID=312964	NO	S, WR	None	NO	NO	NO	NO	NA	NA	NA	NA	NA	***Duplicate species. Known as western red rot - white-rot species that causes a red coloration during the decay process.	1. Floudas, D., Binder, M., Riley, R., Barry, K., Blanchette, R.A., Henrissat, B., Mart√≠nez, A.T., Otillar, R., Spatafora, J.W., Yadav, J.S., et al. (2012). The Paleozoic origin of enzymatic lignin decomposition reconstructed from 31 fungal genomes. Science (80-. ). 336, 1715-1719. Available at: http://www.ncbi.nlm.nih.gov/pubmed/22745431 [Accessed July 3, 2019]. 2. Casado L√≥pez, S., Peng, M., …	1. Casado L√≥pez, S., Peng, M., Daly, P., Andreopoulos, B., Pangilinan, J., Lipzen, A., Riley, R., Ahrendt, S., Ng, V., Barry, K., et al. (2019). Draft Genome Sequences of Three Monokaryotic Isolates of the White-Rot Basidiomycete Fungus Dichomitus squalens. Microbiol. Resour. Announc. 8, e00264-19.	https://mycocosm.jgi.doe.gov/Dicsqu464_1/Dicsqu464_1.home.html
Dicsq1	Dichomitus squalens LYAD-421 SS1 v1.0	Polyporales	Agaricomycetes	Agaricomycotina	Basidiomycota	http://www.indexfungorum.org/names/NamesRecord.asp?RecordID=312964	NO	S, WR	None	NO	NO	NO	NO	NA	NA	NA	NA	NA	***Duplicate species. Known as western red rot - white-rot species that causes a red coloration during the decay process.	1. Floudas, D., Binder, M., Riley, R., Barry, K., Blanchette, R.A., Henrissat, B., Mart√≠nez, A.T., Otillar, R., Spatafora, J.W., Yadav, J.S., et al. (2012). The Paleozoic origin of enzymatic lignin decomposition reconstructed from 31 fungal genomes. Science (80-. ). 336, 1715-1719. Available at: http://www.ncbi.nlm.nih.gov/pubmed/22745431 [Accessed July 3, 2019].	1. Floudas, D., Binder, M., Riley, R., Barry, K., Blanchette, R.A., Henrissat, B., Mart√≠nez, A.T., Otillar, R., Spatafora, J.W., Yadav, J.S., et al. (2012). The Paleozoic origin of enzymatic lignin decomposition reconstructed from 31 fungal genomes. Science (80-. ). 336, 1715-1719. Available at: http://www.ncbi.nlm.nih.gov/pubmed/22745431 [Accessed July 3, 2019].	https://mycocosm.jgi.doe.gov/Dicsq1/Dicsq1.home.html
Dicsqu18370_1	Dichomitus squalens OM18370.1 v1.0	Polyporales	Agaricomycetes	Agaricomycotina	Basidiomycota	http://www.indexfungorum.org/names/NamesRecord.asp?RecordID=312964	NO	S, WR	None	NO	NO	NO	NO	NA	NA	NA	NA	NA	***Duplicate species. Known as western red rot - white-rot species that causes a red coloration during the decay process.	1. Floudas, D., Binder, M., Riley, R., Barry, K., Blanchette, R.A., Henrissat, B., Mart√≠nez, A.T., Otillar, R., Spatafora, J.W., Yadav, J.S., et al. (2012). The Paleozoic origin of enzymatic lignin decomposition reconstructed from 31 fungal genomes. Science (80-. ). 336, 1715-1719. Available at: http://www.ncbi.nlm.nih.gov/pubmed/22745431 [Accessed July 3, 2019]. 2. Casado L√≥pez, S., Peng, M., …	1. Casado L√≥pez, S., Peng, M., Daly, P., Andreopoulos, B., Pangilinan, J., Lipzen, A., Riley, R., Ahrendt, S., Ng, V., Barry, K., et al. (2019). Draft Genome Sequences of Three Monokaryotic Isolates of the White-Rot Basidiomycete Fungus Dichomitus squalens. Microbiol. Resour. Announc. 8, e00264-19.	https://mycocosm.jgi.doe.gov/Dicsqu18370_1/Dicsqu18370_1.home.html
Exigl1	Exidia glandulosa HHB-12029-sp v1.0	Auriculariales	Agaricomycetes	Agaricomycotina	Basidiomycota	http://www.indexfungorum.org/names/NamesRecord.asp?RecordID=207527	NO	S, WR	None	NO	NO	NO	NO	NA	NA	NA	NA	NA	Wood-decaying jelly fungus that causes white-rot.	1. Nagy, L.G., Riley, R., Tritt, A., Adam, C., Daum, C., Floudas, D., Sun, H., Yadav, J.S., Pangilinan, J., Larsson, K.-H., et al. (2016). Comparative Genomics of Early-Diverging Mushroom-Forming Fungi Provides Insights into the Origins of Lignocellulose Decay Capabilities. Mol. Biol. Evol. 33, 959-970. Available at: https://academic.oup.com/mbe/article-lookup/doi/10.1093/molbev/msv337 [Accessed …	1. Nagy, L.G., Riley, R., Tritt, A., Adam, C., Daum, C., Floudas, D., Sun, H., Yadav, J.S., Pangilinan, J., Larsson, K.-H., et al. (2016). Comparative Genomics of Early-Diverging Mushroom-Forming Fungi Provides Insights into the Origins of Lignocellulose Decay Capabilities. Mol. Biol. Evol. 33, 959-970. Available at: https://academic.oup.com/mbe/article-lookup/doi/10.1093/molbev/msv337 [Accessed …	https://mycocosm.jgi.doe.gov/Exigl1/Exigl1.home.html
Fibra1	Fibroporia radiculosa TFFH 294	Polyporales	Agaricomycetes	Agaricomycotina	Basidiomycota	http://www.indexfungorum.org/names/NamesRecord.asp?RecordID=330871	NO	S, BR	None	NO	NO	NO	NO	NA	NA	NA	NA	NA	Brown-rot species that exhibits copper tolerance.	1. Tang, J.D., Perkins, A.D., Sonstegard, T.S., Schroeder, S.G., Burgess, S.C., and Diehl, S. V (2012). Short-Read Sequencing for Genomic Analysis of the Brown Rot Fungus Fibroporia radiculosa. Appl. Environ. Microbiol. 78, 2272-2281. Available at: http://aem.asm.org/.http://aem.asm.org/ [Accessed July 3, 2019].	1. Tang, J.D., Perkins, A.D., Sonstegard, T.S., Schroeder, S.G., Burgess, S.C., and Diehl, S. V (2012). Short-Read Sequencing for Genomic Analysis of the Brown Rot Fungus Fibroporia radiculosa. Appl. Environ. Microbiol. 78, 2272-2281. Available at: http://aem.asm.org/.http://aem.asm.org/ [Accessed July 3, 2019].	https://mycocosm.jgi.doe.gov/Fibra1/Fibra1.home.html
Fibsp1	Fibulorhizoctonia sp. CBS 109695 v1.0	Atheliales	Agaricomycetes	Agaricomycotina	Basidiomycota	-	NO	S, WR	Genus listed as Saprotoph - Undefined Saprotroph (White Rot)	NO	NO	NO	NO	NA	NA	NA	NA	NA	Saprotrophic species that forms a symbiosis with termites (mimics termite eggs). Identified as a white-rot species in the genome reference paper (Nagy et al. 2016).	1. Nagy, L.G., Riley, R., Tritt, A., Adam, C., Daum, C., Floudas, D., Sun, H., Yadav, J.S., Pangilinan, J., Larsson, K.-H., et al. (2016). Comparative Genomics of Early-Diverging Mushroom-Forming Fungi Provides Insights into the Origins of Lignocellulose Decay Capabilities. Mol. Biol. Evol. 33, 959-970. Available at: https://academic.oup.com/mbe/article-lookup/doi/10.1093/molbev/msv337 [Accessed …	1. Nagy, L.G., Riley, R., Tritt, A., Adam, C., Daum, C., Floudas, D., Sun, H., Yadav, J.S., Pangilinan, J., Larsson, K.-H., et al. (2016). Comparative Genomics of Early-Diverging Mushroom-Forming Fungi Provides Insights into the Origins of Lignocellulose Decay Capabilities. Mol. Biol. Evol. 33, 959-970. Available at: https://academic.oup.com/mbe/article-lookup/doi/10.1093/molbev/msv337 [Accessed …	https://mycocosm.jgi.doe.gov/Fibsp1/Fibsp1.home.html
Fishe1	Fistulina hepatica ATCC 64428 v1.0	Agaricales	Agaricomycetes	Agaricomycotina	Basidiomycota	http://www.indexfungorum.org/names/NamesRecord.asp?RecordID=193923	YES	S, BR, P	None	YES	NO	NO	NO	NO	YES	YES	NO	NO	Brown-rot species that the JGI classifies as a saprotroph and a weak parasite ‚Äì can cause heartwood decay.	1. Floudas, D., Held, B.W., Riley, R., Nagy, L.G., Koehler, G., Ransdell, A.S., Younus, H., Chow, J., Chiniquy, J., Lipzen, A., et al. (2015). Evolution of novel wood decay mechanisms in Agaricales revealed by the genome sequences of Fistulina hepatica and Cylindrobasidium torrendii. Fungal Genet. Biol. 76, 78-92. Available at: https://www.sciencedirect.com/science/article/pii/S1087184515000171 […	1. Floudas, D., Held, B.W., Riley, R., Nagy, L.G., Koehler, G., Ransdell, A.S., Younus, H., Chow, J., Chiniquy, J., Lipzen, A., et al. (2015). Evolution of novel wood decay mechanisms in Agaricales revealed by the genome sequences of Fistulina hepatica and Cylindrobasidium torrendii. Fungal Genet. Biol. 76, 78-92. Available at: https://www.sciencedirect.com/science/article/pii/S1087184515000171 […	https://mycocosm.jgi.doe.gov/Fishe1/Fishe1.home.html
Fomme1	Fomitiporia mediterranea MF3/22 #7 v1.0	Hymenochaetales	Agaricomycetes	Agaricomycotina	Basidiomycota	http://www.indexfungorum.org/names/NamesRecord.asp?RecordID=384943	YES	S, WR, P	Pathotroph-Saprotroph - Plant Pathogen-Undefined Saprotroph	YES	NO	NO	NO	NO	YES	YES	NO	NO	Aggressive white-rot fungus that acts as a trunk pathogen on Vitis vinifera and other hardwood species ‚Äì member of the esca grapevine disease complex.	1. Floudas, D., Binder, M., Riley, R., Barry, K., Blanchette, R.A., Henrissat, B., Mart√≠nez, A.T., Otillar, R., Spatafora, J.W., Yadav, J.S., et al. (2012). The Paleozoic origin of enzymatic lignin decomposition reconstructed from 31 fungal genomes. Science (80-. ). 336, 1715-1719. Available at: http://www.ncbi.nlm.nih.gov/pubmed/22745431 [Accessed July 3, 2019]. 2. Fischer, M. (2002). A new woo…	1. Floudas, D., Binder, M., Riley, R., Barry, K., Blanchette, R.A., Henrissat, B., Mart√≠nez, A.T., Otillar, R., Spatafora, J.W., Yadav, J.S., et al. (2012). The Paleozoic origin of enzymatic lignin decomposition reconstructed from 31 fungal genomes. Science (80-. ). 336, 1715-1719. Available at: http://www.ncbi.nlm.nih.gov/pubmed/22745431 [Accessed July 3, 2019].	https://mycocosm.jgi.doe.gov/Fomme1/Fomme1.home.html
Fompi3	Fomitopsis pinicola FP-58527 SS1 v3.0	Polyporales	Agaricomycetes	Agaricomycotina	Basidiomycota	http://www.indexfungorum.org/names/NamesRecord.asp?RecordID=101927	YES	S, BR, P	Pathotroph-Saprotroph - Plant Pathogen-Wood Saprotroph	YES	NO	NO	NO	YES	YES	YES	NO	NO	Saprotrophic brown-rot fungus that can also act as a parasite on living hardwood and softwood trees (https://www.mushroomexpert.com/fomitopsis_pinicola.html).	1. Floudas, D., Binder, M., Riley, R., Barry, K., Blanchette, R.A., Henrissat, B., Mart√≠nez, A.T., Otillar, R., Spatafora, J.W., Yadav, J.S., et al. (2012). The Paleozoic origin of enzymatic lignin decomposition reconstructed from 31 fungal genomes. Science (80-. ). 336, 1715-1719. Available at: http://www.ncbi.nlm.nih.gov/pubmed/22745431 [Accessed July 3, 2019].	1. Floudas, D., Binder, M., Riley, R., Barry, K., Blanchette, R.A., Henrissat, B., Mart√≠nez, A.T., Otillar, R., Spatafora, J.W., Yadav, J.S., et al. (2012). The Paleozoic origin of enzymatic lignin decomposition reconstructed from 31 fungal genomes. Science (80-. ). 336, 1715-1719. Available at: http://www.ncbi.nlm.nih.gov/pubmed/22745431 [Accessed July 3, 2019].	https://mycocosm.jgi.doe.gov/Fompi3/Fompi3.home.html
Galma1	Galerina marginata CBS 339.88 v1.0	Agaricales	Agaricomycetes	Agaricomycotina	Basidiomycota	http://www.indexfungorum.org/names/NamesRecord.asp?RecordID=253217	NO	S, WR	Saprotroph - Undefined Saprotroph	NO	NO	NO	NO	NA	NA	NA	NA	NA	White-rot fungus also known as autumn skullcap - highly toxic.	1. Riley, R., Salamov, A.A., Brown, D.W., Nagy, L.G., Floudas, D., Held, B.W., Levasseur, A., Lombard, V., Morin, E., Otillar, R., et al. (2014). Extensive sampling of basidiomycete genomes demonstrates inadequacy of the white-rot/brown-rot paradigm for wood decay fungi. PNAS 111, 9923-9928. Available at: https://www.jstor.org/stable/pdf/23802688.pdf?refreqid=excelsior%3Aee00b26c59355b8e6928382a7…	1. Riley, R., Salamov, A.A., Brown, D.W., Nagy, L.G., Floudas, D., Held, B.W., Levasseur, A., Lombard, V., Morin, E., Otillar, R., et al. (2014). Extensive sampling of basidiomycete genomes demonstrates inadequacy of the white-rot/brown-rot paradigm for wood decay fungi. PNAS 111, 9923-9928. Available at: https://www.jstor.org/stable/pdf/23802688.pdf?refreqid=excelsior%3Aee00b26c59355b8e6928382a7…	https://mycocosm.jgi.doe.gov/Galma1/Galma1.home.html
Gansp1	Ganoderma sp. 10597 SS1 v1.0	Polyporales	Agaricomycetes	Agaricomycotina	Basidiomycota	-	UNKNOWN	S, WR	Genus listed as Pathotroph-Saprotroph - Plant Pathogen-Wood Saprotroph	NO	NO	NO	NO	NA	NA	NA	NA	NA	Ganoderma sp. 10597 belongs to a genus of white-rot fungi - it is a North American isolate belonging to the Ganoderma lucidum species complex. ***Members of this genus can act as opportunistic plant pathogens (Binder et al. 2013; Kumari and Sirsi 1972; Paterson 2007), but cannot find confirmation that this specific strain acts as a pathogen.	1. Binder, M., Justo, A., Riley, R., Salamov, A., Lopez-Giraldez, F., Sj√∂kvist, E., Copeland, A., Foster, B., Sun, H., Larsson, E., et al. (2013). Phylogenetic and phylogenomic overview of the Polyporales. Mycologia 105, 1350-1373. Available at: https://www.tandfonline.com/action/journalInformation?journalCode=umyc20 [Accessed July 3, 2019]. 2. Kumari, H.L., and Sirsi, M. (1972). Purification an…	1. Binder, M., Justo, A., Riley, R., Salamov, A., Lopez-Giraldez, F., Sj√∂kvist, E., Copeland, A., Foster, B., Sun, H., Larsson, E., et al. (2013). Phylogenetic and phylogenomic overview of the Polyporales. Mycologia 105, 1350-1373. Available at: https://www.tandfonline.com/action/journalInformation?journalCode=umyc20 [Accessed July 3, 2019].	https://mycocosm.jgi.doe.gov/Gansp1/Gansp1.home.html
Glotr1_1	Gloeophyllum trabeum ATCC 11539 v1.0	Gloeophyllales	Agaricomycetes	Agaricomycotina	Basidiomycota	http://www.indexfungorum.org/names/NamesRecord.asp?RecordID=356811	NO	S, BR	None	NO	NO	NO	NO	NA	NA	NA	NA	NA	Brown-rot wood decay fungus. ***Classified as a phytopathogen by Narayanan and Park (2014), but they do not specify that it causes disease, and no other literature seems to support this classification.	1. Floudas, D., Binder, M., Riley, R., Barry, K., Blanchette, R.A., Henrissat, B., Mart√≠nez, A.T., Otillar, R., Spatafora, J.W., Yadav, J.S., et al. (2012). The Paleozoic origin of enzymatic lignin decomposition reconstructed from 31 fungal genomes. Science (80-. ). 336, 1715-1719. Available at: http://www.ncbi.nlm.nih.gov/pubmed/22745431 [Accessed July 3, 2019]. 2. Narayanan, K.B., and Park, H.…	1. Floudas, D., Binder, M., Riley, R., Barry, K., Blanchette, R.A., Henrissat, B., Mart√≠nez, A.T., Otillar, R., Spatafora, J.W., Yadav, J.S., et al. (2012). The Paleozoic origin of enzymatic lignin decomposition reconstructed from 31 fungal genomes. Science (80-. ). 336, 1715-1719. Available at: http://www.ncbi.nlm.nih.gov/pubmed/22745431 [Accessed July 3, 2019].	https://mycocosm.jgi.doe.gov/Glotr1_1/Glotr1_1.home.html
Gymlu1	Gymnopus luxurians FD-317 M1 v1.0	Agaricales	Agaricomycetes	Agaricomycotina	Basidiomycota	http://www.indexfungorum.org/names/NamesRecord.asp?RecordID=479489	NO	S, E, ORM	None	NO	NO	NO	NO	NA	NA	NA	NA	NA	Saprotroph - grows on wood chip mulch and buried wood but little is known about it's decay chemistry. Has also been identified as a root endophyte in orchid species.	1. Kohler, A., Kuo, A., Nagy, L.G., Morin, E., Barry, K.W., Buscot, F., Canb√§ck, B., Choi, C., Cichocki, N., Clum, A., et al. (2015). Convergent losses of decay mechanisms and rapid turnover of symbiosis genes in mycorrhizal mutualists. Nat. Genet. 47, 410-415. Available at: https://www.nature.com/articles/ng.3223.pdf?origin=ppub [Accessed July 3, 2019]. 2. Dearnaley, J.D.W. (2006). The fungal e…	1. Kohler, A., Kuo, A., Nagy, L.G., Morin, E., Barry, K.W., Buscot, F., Canb√§ck, B., Choi, C., Cichocki, N., Clum, A., et al. (2015). Convergent losses of decay mechanisms and rapid turnover of symbiosis genes in mycorrhizal mutualists. Nat. Genet. 47, 410-415. Available at: https://www.nature.com/articles/ng.3223.pdf?origin=ppub [Accessed July 3, 2019].	https://mycocosm.jgi.doe.gov/Gymlu1/Gymlu1.home.html
Hebcy2	Hebeloma cylindrosporum h7 v2.0	Agaricales	Agaricomycetes	Agaricomycotina	Basidiomycota	http://www.indexfungorum.org/names/NamesRecord.asp?RecordID=331746	NO	ECM	None	NO	NO	NO	NO	NA	NA	NA	NA	NA	Ectomycorrhizal fungus most often associated with pine trees.	1. Kohler, A., Kuo, A., Nagy, L.G., Morin, E., Barry, K.W., Buscot, F., Canb√§ck, B., Choi, C., Cichocki, N., Clum, A., et al. (2015). Convergent losses of decay mechanisms and rapid turnover of symbiosis genes in mycorrhizal mutualists. Nat. Genet. 47, 410-415. Available at: https://www.nature.com/articles/ng.3223.pdf?origin=ppub [Accessed July 3, 2019]. 2. Dor√©, J., Perraud, M., Dieryckx, C., …	1. Kohler, A., Kuo, A., Nagy, L.G., Morin, E., Barry, K.W., Buscot, F., Canb√§ck, B., Choi, C., Cichocki, N., Clum, A., et al. (2015). Convergent losses of decay mechanisms and rapid turnover of symbiosis genes in mycorrhizal mutualists. Nat. Genet. 47, 410-415. Available at: https://www.nature.com/articles/ng.3223.pdf?origin=ppub [Accessed July 3, 2019]. 2. Dor√©, J., Perraud, M., Dieryckx, C., …	https://mycocosm.jgi.doe.gov/Hebcy2/Hebcy2.home.html
Hetan2	Heterobasidion annosum TC32-1 v2.0	Russulales	Agaricomycetes	Agaricomycotina	Basidiomycota	http://www.indexfungorum.org/names/NamesRecord.asp?RecordID=119859	YES	S, WR, N	None	YES	NO	NO	NO	YES	YES	YES	NO	YES	White-rot fungus that also acts as a necrotrophic root pathogen (root and butt rot) towards conifers - known as annosus rot (Olson et al. 2012). Mostly attacks conifer species, but some deciduous species can also be affected - infects trees through wounds in the roots or stem (Asiegnu et al. 2005).	1. Olson, √Ö., Aerts, A., Asiegbu, F., Belbahri, L., Bouzid, O., Broberg, A., Canb√§ck, B., Coutinho, P.M., Cullen, D., Dalman, K., et al. (2012). Insight into trade-off between wood decay and parasitism from the genome of a fungal forest pathogen. New Phytol. 194, 1001-1013. Available at: http://doi.wiley.com/10.1111/j.1469-8137.2012.04128.x [Accessed July 3, 2019]. 2. Dearnaley, J.D.W. (2006). …	1. Olson, √Ö., Aerts, A., Asiegbu, F., Belbahri, L., Bouzid, O., Broberg, A., Canb√§ck, B., Coutinho, P.M., Cullen, D., Dalman, K., et al. (2012). Insight into trade-off between wood decay and parasitism from the genome of a fungal forest pathogen. New Phytol. 194, 1001-1013. Available at: http://doi.wiley.com/10.1111/j.1469-8137.2012.04128.x [Accessed July 3, 2019].	https://mycocosm.jgi.doe.gov/Hetan2/Hetan2.home.html
Hydpi2	Hydnomerulius pinastri MD 312 v2.0	Boletales	Agaricomycetes	Agaricomycotina	Basidiomycota	http://www.indexfungorum.org/names/NamesRecord.asp?RecordID=474900	NO	S, BR	None	NO	NO	NO	NO	NA	NA	NA	NA	NA	Brown-rot fungus known as spiny dry rot fungus - primarily infects conifer wood.	1. Kohler, A., Kuo, A., Nagy, L.G., Morin, E., Barry, K.W., Buscot, F., Canb√§ck, B., Choi, C., Cichocki, N., Clum, A., et al. (2015). Convergent losses of decay mechanisms and rapid turnover of symbiosis genes in mycorrhizal mutualists. Nat. Genet. 47, 410-415. Available at: https://www.nature.com/articles/ng.3223.pdf?origin=ppub [Accessed July 3, 2019]. 2. Shah, F., Nicol√°s, C., Bentzer, J., E…	1. Kohler, A., Kuo, A., Nagy, L.G., Morin, E., Barry, K.W., Buscot, F., Canb√§ck, B., Choi, C., Cichocki, N., Clum, A., et al. (2015). Convergent losses of decay mechanisms and rapid turnover of symbiosis genes in mycorrhizal mutualists. Nat. Genet. 47, 410-415. Available at: https://www.nature.com/articles/ng.3223.pdf?origin=ppub [Accessed July 3, 2019].	https://mycocosm.jgi.doe.gov/Hydpi2/Hydpi2.home.html
Hypsu1	Hypholoma sublateritium FD-334 SS-4 v1.0	Agaricales	Agaricomycetes	Agaricomycotina	Basidiomycota	http://www.indexfungorum.org/names/NamesRecord.asp?RecordID=169034	NO	S, WR	Saprotroph - Wood Saprotroph	NO	NO	NO	NO	NA	NA	NA	NA	NA	Saprotrophic wood-decay fungus - also known as the brick cap. Listed as a white-rot species in the genome reference (Kohler et al. 2012).	1. Kohler, A., Kuo, A., Nagy, L.G., Morin, E., Barry, K.W., Buscot, F., Canb√§ck, B., Choi, C., Cichocki, N., Clum, A., et al. (2015). Convergent losses of decay mechanisms and rapid turnover of symbiosis genes in mycorrhizal mutualists. Nat. Genet. 47, 410-415. Available at: https://www.nature.com/articles/ng.3223.pdf?origin=ppub [Accessed July 3, 2019]. 2. Pellitier, P.T., and Zak, D.R. (2018).…	1. Kohler, A., Kuo, A., Nagy, L.G., Morin, E., Barry, K.W., Buscot, F., Canb√§ck, B., Choi, C., Cichocki, N., Clum, A., et al. (2015). Convergent losses of decay mechanisms and rapid turnover of symbiosis genes in mycorrhizal mutualists. Nat. Genet. 47, 410-415. Available at: https://www.nature.com/articles/ng.3223.pdf?origin=ppub [Accessed July 3, 2019].	https://mycocosm.jgi.doe.gov/Hypsu1/Hypsu1.home.html
Jaaar1	Jaapia argillacea MUCL 33604 v1.0	Jaapiales	Agaricomycetes	Agaricomycotina	Basidiomycota	http://www.indexfungorum.org/names/NamesRecord.asp?RecordID=198672	NO	S, WR/BR	None	NO	NO	NO	NO	NA	NA	NA	NA	NA	Saprotrophic fungus that grows on decaying conifer wood. ***JGI states that it is thought to be a brown-rot species, but the genome reference paper classifies it as 'uncertain' (has both white-rot and brown-rot characteristics) (Riley et al. 2014) and it is identified as a white rot species elsewhere (Pellitier and Zak 2018).	1. Riley, R., Salamov, A.A., Brown, D.W., Nagy, L.G., Floudas, D., Held, B.W., Levasseur, A., Lombard, V., Morin, E., Otillar, R., et al. (2014). Extensive sampling of basidiomycete genomes demonstrates inadequacy of the white-rot/brown-rot paradigm for wood decay fungi. PNAS 111, 9923-9928. Available at: https://www.jstor.org/stable/pdf/23802688.pdf?refreqid=excelsior%3Aee00b26c59355b8e6928382a7…	1. Riley, R., Salamov, A.A., Brown, D.W., Nagy, L.G., Floudas, D., Held, B.W., Levasseur, A., Lombard, V., Morin, E., Otillar, R., et al. (2014). Extensive sampling of basidiomycete genomes demonstrates inadequacy of the white-rot/brown-rot paradigm for wood decay fungi. PNAS 111, 9923-9928. Available at: https://www.jstor.org/stable/pdf/23802688.pdf?refreqid=excelsior%3Aee00b26c59355b8e6928382a7…	https://mycocosm.jgi.doe.gov/Jaaar1/Jaaar1.home.html
Kocim1	Kockovaella imperatae NRRL Y-17943 v1.0	Tremellales	Tremellomycetes	Agaricomycotina	Basidiomycota	http://www.indexfungorum.org/names/NamesRecord.asp?RecordID=456348	NO	EP	None	NO	NO	NO	NO	NA	NA	NA	NA	NA	The genus Kockovaella contains ballistospore-forming anamorphic yeast species - K. imperatae was originally isolated as a leaf epiphyte from Imperata cylindrica in Thailand (Nakase et al. 1991). ***Difficult to find detailed information on this species, but nothing has indicated that it acts as a pathogen.	1. Mondo, S.J., Dannebaum, R.O., Kuo, R.C., Louie, K.B., Bewick, A.J., LaButti, K., Haridas, S., Kuo, A., Salamov, A., Ahrendt, S.R., et al. (2017). Widespread adenine N6-methylation of active genes in fungi. Nat. Genet. 49, 964-968. Available at: http://www.nature.com/articles/ng.3859 [Accessed July 3, 2019]. 2. Nakase, T., Itoh, M., Takematsu, A., Mikata, K., Banno, I., and Yamada, Y. (1991). K…	1. Mondo, S.J., Dannebaum, R.O., Kuo, R.C., Louie, K.B., Bewick, A.J., LaButti, K., Haridas, S., Kuo, A., Salamov, A., Ahrendt, S.R., et al. (2017). Widespread adenine N6-methylation of active genes in fungi. Nat. Genet. 49, 964-968. Available at: http://www.nature.com/articles/ng.3859 [Accessed July 3, 2019].	https://mycocosm.jgi.doe.gov/Kocim1/Kocim1.home.html
Lacam2	Laccaria amethystina LaAM-08-1 v2.0	Agaricales	Agaricomycetes	Agaricomycotina	Basidiomycota	http://www.indexfungorum.org/names/NamesRecord.asp?RecordID=433576	NO	ECM	None	NO	NO	NO	NO	NA	NA	NA	NA	NA	Ectomycorrhizal fungus that is a host generalist - associates with a wide range of both coniferous and deciduous species (Roy et al. 2008).	1. Kohler, A., Kuo, A., Nagy, L.G., Morin, E., Barry, K.W., Buscot, F., Canb√§ck, B., Choi, C., Cichocki, N., Clum, A., et al. (2015). Convergent losses of decay mechanisms and rapid turnover of symbiosis genes in mycorrhizal mutualists. Nat. Genet. 47, 410-415. Available at: https://www.nature.com/articles/ng.3223.pdf?origin=ppub [Accessed July 3, 2019]. 2. Roy, M., Dubois, M.P., Proffit, M., Vi…	1. Kohler, A., Kuo, A., Nagy, L.G., Morin, E., Barry, K.W., Buscot, F., Canb√§ck, B., Choi, C., Cichocki, N., Clum, A., et al. (2015). Convergent losses of decay mechanisms and rapid turnover of symbiosis genes in mycorrhizal mutualists. Nat. Genet. 47, 410-415. Available at: https://www.nature.com/articles/ng.3223.pdf?origin=ppub [Accessed July 3, 2019].	https://mycocosm.jgi.doe.gov/Lacam2/Lacam2.home.html
Lacbi2	Laccaria bicolor S238N-H82 v2.0	Agaricales	Agaricomycetes	Agaricomycotina	Basidiomycota	http://www.indexfungorum.org/names/NamesRecord.asp?RecordID=332790	NO	S, ECM	None	NO	NO	NO	NO	NA	NA	NA	NA	NA	Ectomycorrhizal fungus - is also able to grow saprotrophically (Martin et al. 2008).	1. Martin, F., Aerts, A., Ahr√©n, D., Brun, A., Danchin, E.G.J., Duchaussoy, F., Gibon, J., Kohler, A., Lindquist, E., Pereda, V., et al. (2008). The genome of Laccaria bicolor provides insights into mycorrhizal symbiosis. Nature 452, 88-92. Available at: http://www.nature.com/articles/nature06556 [Accessed July 3, 2019].	1. Martin, F., Aerts, A., Ahr√©n, D., Brun, A., Danchin, E.G.J., Duchaussoy, F., Gibon, J., Kohler, A., Lindquist, E., Pereda, V., et al. (2008). The genome of Laccaria bicolor provides insights into mycorrhizal symbiosis. Nature 452, 88-92. Available at: http://www.nature.com/articles/nature06556 [Accessed July 3, 2019].	https://mycocosm.jgi.doe.gov/Lacbi2/Lacbi2.home.html
Laesu1	Laetiporus sulphureus var. sulphureus 93-53 v1.0	Polyporales	Agaricomycetes	Agaricomycotina	Basidiomycota	http://www.indexfungorum.org/names/NamesRecord.asp?RecordID=429954	YES	S, BR, O, P	None	YES	NO	NO	NO	YES	YES	YES	NO	NO	Brown-rot fungus that can also live parasitically on many species - can cause heartwood rot in living trees, conifers and hardwoods (Banik et al. 1998; Banik et al. 2010).	1. Nagy, L.G., Riley, R., Tritt, A., Adam, C., Daum, C., Floudas, D., Sun, H., Yadav, J.S., Pangilinan, J., Larsson, K.-H., et al. (2016). Comparative Genomics of Early-Diverging Mushroom-Forming Fungi Provides Insights into the Origins of Lignocellulose Decay Capabilities. Mol. Biol. Evol. 33, 959-970. Available at: https://academic.oup.com/mbe/article-lookup/doi/10.1093/molbev/msv337 [Accessed …	1. Nagy, L.G., Riley, R., Tritt, A., Adam, C., Daum, C., Floudas, D., Sun, H., Yadav, J.S., Pangilinan, J., Larsson, K.-H., et al. (2016). Comparative Genomics of Early-Diverging Mushroom-Forming Fungi Provides Insights into the Origins of Lignocellulose Decay Capabilities. Mol. Biol. Evol. 33, 959-970. Available at: https://academic.oup.com/mbe/article-lookup/doi/10.1093/molbev/msv337 [Accessed …	https://mycocosm.jgi.doe.gov/Laesu1/Laesu1.home.html
Lened_B_1_1	Lentinula edodes B17 v1.1	Agaricales	Agaricomycetes	Agaricomycotina	Basidiomycota	http://www.indexfungorum.org/names/NamesRecord.asp?RecordID=316467	NO	S, WR	None	NO	NO	NO	NO	NA	NA	NA	NA	NA	White-rot fungus - also known as Shiitake mushroom (comercially important species) Boyle 1998.	1. Park, S.-G., Yoo, S. il, Ryu, D.S., Lee, H., Ahn, Y.J., Ryu, H., Ko, J., and Hong, C.P. (2017). Long-read transcriptome data for improved gene prediction in Lentinula edodes. Data Br. 15, 454-458. Available at: https://www.sciencedirect.com/science/article/pii/S2352340917304833 [Accessed July 3, 2019]. 2. Shim, D., Park, S.-G., Kim, K., Bae, W., Lee, G.W., Ha, B.-S., Ro, H.-S., Kim, M., Ryoo, …	1. Park, S.-G., Yoo, S. il, Ryu, D.S., Lee, H., Ahn, Y.J., Ryu, H., Ko, J., and Hong, C.P. (2017). Long-read transcriptome data for improved gene prediction in Lentinula edodes. Data Br. 15, 454-458. Available at: https://www.sciencedirect.com/science/article/pii/S2352340917304833 [Accessed July 3, 2019]. 2. Shim, D., Park, S.-G., Kim, K., Bae, W., Lee, G.W., Ha, B.-S., Ro, H.-S., Kim, M., Ryoo, …	https://mycocosm.jgi.doe.gov/Lened_B_1_1/Lened_B_1_1.home.html
Lentinedodes1	Lentinula edodes W1-26 v1.0	Agaricales	Agaricomycetes	Agaricomycotina	Basidiomycota	http://www.indexfungorum.org/names/NamesRecord.asp?RecordID=316468	NO	S, WR	None	NO	NO	NO	NO	NA	NA	NA	NA	NA	***Duplicate species. White-rot fungus - also known as Shiitake mushroom (comercially important species) Boyle 1998.	1. Park, S.-G., Yoo, S. il, Ryu, D.S., Lee, H., Ahn, Y.J., Ryu, H., Ko, J., and Hong, C.P. (2017). Long-read transcriptome data for improved gene prediction in Lentinula edodes. Data Br. 15, 454-458. Available at: https://www.sciencedirect.com/science/article/pii/S2352340917304833 [Accessed July 3, 2019]. 2. Shim, D., Park, S.-G., Kim, K., Bae, W., Lee, G.W., Ha, B.-S., Ro, H.-S., Kim, M., Ryoo, …	1. Chen, L., Gong, Y., Cai, Y., Liu, W., Zhou, Y., Xiao, Y., Xu, Z., Liu, Y., Lei, X., Wang, G., et al. (2016). Genome Sequence of the Edible Cultivated Mushroom Lentinula edodes (Shiitake) Reveals Insights into Lignocellulose Degradation. PLoS One 11, e0160336.	https://mycocosm.jgi.doe.gov/Lentinedodes1/Lentinedodes1.home.html
Leugo1_1	Leucoagaricus gongylophorus Ac12	Agaricales	Agaricomycetes	Agaricomycotina	Basidiomycota	http://www.indexfungorum.org/names/NamesRecord.asp?RecordID=357960	NO	S	None	NO	NO	NO	NO	NA	NA	NA	NA	NA	Saprotrophic fungus that forms a symbiosis with leaf-cutter ants. Classified as a litter-decomposing fungus by Eichlerov√° et al. (2015).	1. Aylward, F.O., Burnum-Johnson, K.E., Tringe, S.G., Teiling, C., Tremmel, D.M., Moeller, J.A., Scott, J.J., Barry, K.W., Piehowski, P.D., Nicora, C.D., et al. (2013). Leucoagaricus gongylophorus Produces Diverse Enzymes for the Degradation of Recalcitrant Plant Polymers in Leaf-Cutter Ant Fungus Gardens. Appl. Environ. Microbiol. 79, 3770-3778. Available at: http://en.wikipedia.org/wiki/File:Le…	1. Aylward, F.O., Burnum-Johnson, K.E., Tringe, S.G., Teiling, C., Tremmel, D.M., Moeller, J.A., Scott, J.J., Barry, K.W., Piehowski, P.D., Nicora, C.D., et al. (2013). Leucoagaricus gongylophorus Produces Diverse Enzymes for the Degradation of Recalcitrant Plant Polymers in Leaf-Cutter Ant Fungus Gardens. Appl. Environ. Microbiol. 79, 3770-3778. Available at: http://en.wikipedia.org/wiki/File:Le…	https://mycocosm.jgi.doe.gov/Leugo1_1/Leugo1_1.home.html
Monpe1_1	Moniliophthora perniciosa FA553	Agaricales	Agaricomycetes	Agaricomycotina	Basidiomycota	http://www.indexfungorum.org/names/NamesRecord.asp?RecordID=500896	YES	HB	Pathotroph - Plant Pathogen	YES	NO	NO	NO	NO	YES	YES	YES	NO	Hemibiotrophic fungal pathogen - causal agent of Witches' broom disease (WBD) in cacao. Spores infect aerial meristematic tissues including shoots, flowers, and developing pods (Meinhardt et al. 2008). Cycles between two life phases: biotrophy and necrotrophy/saprotrophy (Mondego et al. 2008) and has been shown to infect stems and leaves (Ceita et al. 2007).	1. Mondego, J.M., Carazzolle, M.F., Costa, G.G., Formighieri, E.F., Parizzi, L.P., Rincones, J., Cotomacci, C., Carraro, D.M., Cunha, A.F., Carrer, H., et al. (2008). A genome survey of Moniliophthora perniciosa gives new insights into Witches‚Äô Broom Disease of cacao. BMC Genomics 9, 548. Available at: http://bmcgenomics.biomedcentral.com/articles/10.1186/1471-2164-9-548 [Accessed July 3, 2019]…	1. Mondego, J.M., Carazzolle, M.F., Costa, G.G., Formighieri, E.F., Parizzi, L.P., Rincones, J., Cotomacci, C., Carraro, D.M., Cunha, A.F., Carrer, H., et al. (2008). A genome survey of Moniliophthora perniciosa gives new insights into Witches‚Äô Broom Disease of cacao. BMC Genomics 9, 548. Available at: http://bmcgenomics.biomedcentral.com/articles/10.1186/1471-2164-9-548 [Accessed July 3, 2019].	https://mycocosm.jgi.doe.gov/Monpe1_1/Monpe1_1.home.html
Treen1	Naematella encephala UCDFST 68-887.2 v1.0	Tremellales	Tremellomycetes	Agaricomycotina	Basidiomycota	http://www.indexfungorum.org/names/NamesRecord.asp?RecordID=493673	YES	MP, S?	Pathotroph - Fungal Parasite	NO	YES	NO	NO	NA	NA	NA	NA	NA	Also known as Tremella encephala (this was the species name that brought up more hits in the literature search - few papers were found when searching for Naematella encephala). Mycoparasite on the basidiomycete plant pathogen Stereum sanguinolentum. ***Grows saprotrophically in culture in the lab (yeast form) (Pippola and Kytoviita 2009 - Cryptogamie Mycologie 30(1): 3-19) but cannot find any lit…	1. Mondo, S.J., Dannebaum, R.O., Kuo, R.C., Louie, K.B., Bewick, A.J., LaButti, K., Haridas, S., Kuo, A., Salamov, A., Ahrendt, S.R., et al. (2017). Widespread adenine N6-methylation of active genes in fungi. Nat. Genet. 49, 964-968. Available at: http://www.nature.com/articles/ng.3859 [Accessed July 3, 2019]. 2. Pippola, E., and Kytoviita, M.M. (2009). Growth and dimorphism of the mycoparasite T…	1. Mondo, S.J., Dannebaum, R.O., Kuo, R.C., Louie, K.B., Bewick, A.J., LaButti, K., Haridas, S., Kuo, A., Salamov, A., Ahrendt, S.R., et al. (2017). Widespread adenine N6-methylation of active genes in fungi. Nat. Genet. 49, 964-968. Available at: http://www.nature.com/articles/ng.3859 [Accessed July 3, 2019].	https://mycocosm.jgi.doe.gov/Treen1/Treen1.home.html
Neole1	Neolentinus lepideus HHB-14362 v1.0	Polyporales	Agaricomycetes	Agaricomycotina	Basidiomycota	http://www.indexfungorum.org/names/NamesRecord.asp?RecordID=104553	NO	S, BR	None	NO	NO	NO	NO	NA	NA	NA	NA	NA	Brown-rot fungus usually found on coniferous species, and occasionally on hardwood species.	1. Nagy, L.G., Riley, R., Tritt, A., Adam, C., Daum, C., Floudas, D., Sun, H., Yadav, J.S., Pangilinan, J., Larsson, K.-H., et al. (2016). Comparative Genomics of Early-Diverging Mushroom-Forming Fungi Provides Insights into the Origins of Lignocellulose Decay Capabilities. Mol. Biol. Evol. 33, 959-970. Available at: https://academic.oup.com/mbe/article-lookup/doi/10.1093/molbev/msv337 [Accessed …	1. Nagy, L.G., Riley, R., Tritt, A., Adam, C., Daum, C., Floudas, D., Sun, H., Yadav, J.S., Pangilinan, J., Larsson, K.-H., et al. (2016). Comparative Genomics of Early-Diverging Mushroom-Forming Fungi Provides Insights into the Origins of Lignocellulose Decay Capabilities. Mol. Biol. Evol. 33, 959-970. Available at: https://academic.oup.com/mbe/article-lookup/doi/10.1093/molbev/msv337 [Accessed …	https://mycocosm.jgi.doe.gov/Neole1/Neole1.home.html
Obbri1	Obba rivulosa 3A-2 v1.0	Polyporales	Agaricomycetes	Agaricomycotina	Basidiomycota	http://www.indexfungorum.org/names/NamesRecord.asp?RecordID=519510	NO	S, WR	None	NO	NO	NO	NO	NA	NA	NA	NA	NA	White-rot fungus on conifer wood - also found often on burned wood. Exhibits highly selective lignin degradation - researched extensively for its use in the biopulp industry.	1. Miettinen, O., Riley, R., Barry, K., Cullen, D., de Vries, R.P., Hainaut, M., Hatakka, A., Henrissat, B., Hild√©n, K., Kuo, R., et al. (2016). Draft Genome Sequence of the White-Rot Fungus Obba rivulosa 3A-2. Genome Announc. 4, e00976-16. Available at: http://dx.doi.org/10.1093/ [Accessed July 3, 2019].	1. Miettinen, O., Riley, R., Barry, K., Cullen, D., de Vries, R.P., Hainaut, M., Hatakka, A., Henrissat, B., Hild√©n, K., Kuo, R., et al. (2016). Draft Genome Sequence of the White-Rot Fungus Obba rivulosa 3A-2. Genome Announc. 4, e00976-16. Available at: http://dx.doi.org/10.1093/ [Accessed July 3, 2019].	https://mycocosm.jgi.doe.gov/Obbri1/Obbri1.home.html
Ompol1	Omphalotus olearius VT 653.13	Agaricales	Agaricomycetes	Agaricomycotina	Basidiomycota	http://www.indexfungorum.org/names/NamesRecord.asp?RecordID=288943	NO	S, WR?	None	NO	NO	NO	NO	NA	NA	NA	NA	NA	Bioluminescent wood-decay species also known as the Jack O'Lantern mushroom. ***FUNGuild lists the genus Omphalotus as a white-rot genus, but I cannot find any literature explicitly classifying O. olearius as a white-rot fungus.	1. Wawrzyn, G.T., Quin, M.B., Choudhary, S., L√≥pez-Gallego, F., and Schmidt-Dannert, C. (2012). Draft Genome of Omphalotus olearius Provides a Predictive Framework for Sesquiterpenoid Natural Product Biosynthesis in Basidiomycota. Chem. Biol. 19, 772-783. Available at: https://www.sciencedirect.com/science/article/pii/S1074552112001767 [Accessed July 3, 2019].	1. Wawrzyn, G.T., Quin, M.B., Choudhary, S., L√≥pez-Gallego, F., and Schmidt-Dannert, C. (2012). Draft Genome of Omphalotus olearius Provides a Predictive Framework for Sesquiterpenoid Natural Product Biosynthesis in Basidiomycota. Chem. Biol. 19, 772-783. Available at: https://www.sciencedirect.com/science/article/pii/S1074552112001767 [Accessed July 3, 2019].	https://mycocosm.jgi.doe.gov/Ompol1/Ompol1.home.html
Paxru2	Paxillus adelphus Ve08.2h10 v2.0	Boletales	Agaricomycetes	Agaricomycotina	Basidiomycota	http://www.indexfungorum.org/names/NamesRecord.asp?RecordID=815076	NO	ECM	None	NO	NO	NO	NO	NA	NA	NA	NA	NA	Ectomycorrhizal species specific to alders.	1. Kohler, A., Kuo, A., Nagy, L.G., Morin, E., Barry, K.W., Buscot, F., Canb√§ck, B., Choi, C., Cichocki, N., Clum, A., et al. (2015). Convergent losses of decay mechanisms and rapid turnover of symbiosis genes in mycorrhizal mutualists. Nat. Genet. 47, 410-415. Available at: https://www.nature.com/articles/ng.3223.pdf?origin=ppub [Accessed July 3, 2019].	1. Kohler, A., Kuo, A., Nagy, L.G., Morin, E., Barry, K.W., Buscot, F., Canb√§ck, B., Choi, C., Cichocki, N., Clum, A., et al. (2015). Convergent losses of decay mechanisms and rapid turnover of symbiosis genes in mycorrhizal mutualists. Nat. Genet. 47, 410-415. Available at: https://www.nature.com/articles/ng.3223.pdf?origin=ppub [Accessed July 3, 2019].	https://mycocosm.jgi.doe.gov/Paxru2/Paxru2.home.html
Paxin1	Paxillus involutus ATCC 200175 v1.0	Boletales	Agaricomycetes	Agaricomycotina	Basidiomycota	http://www.indexfungorum.org/names/NamesRecord.asp?RecordID=191172	NO	ECM	Symbiotroph - Ectomycorrhizal	NO	NO	NO	NO	NA	NA	NA	NA	NA	Ectomycorrhizal species with wide host range - one of the most well-studied ECM species.	1. Kohler, A., Kuo, A., Nagy, L.G., Morin, E., Barry, K.W., Buscot, F., Canb√§ck, B., Choi, C., Cichocki, N., Clum, A., et al. (2015). Convergent losses of decay mechanisms and rapid turnover of symbiosis genes in mycorrhizal mutualists. Nat. Genet. 47, 410-415. Available at: https://www.nature.com/articles/ng.3223.pdf?origin=ppub [Accessed July 3, 2019].	1. Kohler, A., Kuo, A., Nagy, L.G., Morin, E., Barry, K.W., Buscot, F., Canb√§ck, B., Choi, C., Cichocki, N., Clum, A., et al. (2015). Convergent losses of decay mechanisms and rapid turnover of symbiosis genes in mycorrhizal mutualists. Nat. Genet. 47, 410-415. Available at: https://www.nature.com/articles/ng.3223.pdf?origin=ppub [Accessed July 3, 2019].	https://mycocosm.jgi.doe.gov/Paxin1/Paxin1.home.html
Ricme1	Peniophora sp. v1.0	Russulales	Agaricomycetes	Agaricomycotina	Basidiomycota	-	UNKNOWN	S, WR	Genus listed as Pathotroph-Saprotroph - Plant Pathogen-Wood Saprotroph	UNKNOWN	NO	NO	NO	NA	NA	NA	NA	NA	White-rot fungus. ***Likely that this strain is just saprotrophic, but because it is a member of a genus that contains plant pathogens the species needs to be identified in order to state this with confidence.	1. Nagy, L.G., Riley, R., Tritt, A., Adam, C., Daum, C., Floudas, D., Sun, H., Yadav, J.S., Pangilinan, J., Larsson, K.-H., et al. (2016). Comparative Genomics of Early-Diverging Mushroom-Forming Fungi Provides Insights into the Origins of Lignocellulose Decay Capabilities. Mol. Biol. Evol. 33, 959-970. Available at: https://academic.oup.com/mbe/article-lookup/doi/10.1093/molbev/msv337 [Accessed …	1. Nagy, L.G., Riley, R., Tritt, A., Adam, C., Daum, C., Floudas, D., Sun, H., Yadav, J.S., Pangilinan, J., Larsson, K.-H., et al. (2016). Comparative Genomics of Early-Diverging Mushroom-Forming Fungi Provides Insights into the Origins of Lignocellulose Decay Capabilities. Mol. Biol. Evol. 33, 959-970. Available at: https://academic.oup.com/mbe/article-lookup/doi/10.1093/molbev/msv337 [Accessed …	https://mycocosm.jgi.doe.gov/Ricme1/Ricme1.home.html
Phaca1	Phanerochaete carnosa HHB-10118-Sp v1.0	Polyporales	Agaricomycetes	Agaricomycotina	Basidiomycota	http://www.indexfungorum.org/names/NamesRecord.asp?RecordID=336228	NO	S, WR	None	NO	NO	NO	NO	NA	NA	NA	NA	NA	White-rot fungus isolated most often from coniferous softwood species.	1. Suzuki, H., MacDonald, J., Syed, K., Salamov, A., Hori, C., Aerts, A., Henrissat, B., Wiebenga, A., vanKuyk, P.A., Barry, K., et al. (2012). Comparative genomics of the white-rot fungi, Phanerochaete carnosa and P. chrysosporium, to elucidate the genetic basis of the distinct wood types they colonize. BMC Genomics 13, 444. Available at: http://bmcgenomics.biomedcentral.com/articles/10.1186/147…	1. Suzuki, H., MacDonald, J., Syed, K., Salamov, A., Hori, C., Aerts, A., Henrissat, B., Wiebenga, A., vanKuyk, P.A., Barry, K., et al. (2012). Comparative genomics of the white-rot fungi, Phanerochaete carnosa and P. chrysosporium, to elucidate the genetic basis of the distinct wood types they colonize. BMC Genomics 13, 444. Available at: http://bmcgenomics.biomedcentral.com/articles/10.1186/147…	https://mycocosm.jgi.doe.gov/Phaca1/Phaca1.home.html
Phchr2	Phanerochaete chrysosporium RP-78 v2.2	Polyporales	Agaricomycetes	Agaricomycotina	Basidiomycota	http://www.indexfungorum.org/names/NamesRecord.asp?RecordID=319705	NO	S, WR	Saprotroph - Wood Saprotroph	NO	NO	NO	NO	NA	NA	NA	NA	NA	White-rot fungus isolated most often from hardwood species - one of the most well-studied white-rot species. Unique among white-rot fungi in that it appears to leave the cellulose of wood completely untouched. Also has a uniquely high optimum temperature (40¬∫C) (Kersten and Cullen 2007).	1. Ohm, R.A., Riley, R., Salamov, A., Min, B., Choi, I.-G., and Grigoriev, I. V. (2014). Genomics of wood-degrading fungi. Fungal Genet. Biol. 72, 82-90. Available at: https://www.sciencedirect.com/science/article/pii/S1087184514000796 [Accessed July 3, 2019]. 2. Kersten, P., and Cullen, D. (2007). Extracellular oxidative systems of the lignin-degrading Basidiomycete Phanerochaete chrysosporium. …	1. Ohm, R.A., Riley, R., Salamov, A., Min, B., Choi, I.-G., and Grigoriev, I. V. (2014). Genomics of wood-degrading fungi. Fungal Genet. Biol. 72, 82-90. Available at: https://www.sciencedirect.com/science/article/pii/S1087184514000796 [Accessed July 3, 2019].	https://mycocosm.jgi.doe.gov/Phchr2/Phchr2.home.html
Phlbr1	Phlebia brevispora HHB-7030 SS6 v1.0	Polyporales	Agaricomycetes	Agaricomycotina	Basidiomycota	http://www.indexfungorum.org/names/NamesRecord.asp?RecordID=111776	NO	S, WR	None	NO	NO	NO	NO	NA	NA	NA	NA	NA	White-rot fungus.	1. Binder, M., Justo, A., Riley, R., Salamov, A., Lopez-Giraldez, F., Sj√∂kvist, E., Copeland, A., Foster, B., Sun, H., Larsson, E., et al. (2013). Phylogenetic and phylogenomic overview of the Polyporales. Mycologia 105, 1350-1373. Available at: https://www.tandfonline.com/action/journalInformation?journalCode=umyc20 [Accessed July 3, 2019].	1. Binder, M., Justo, A., Riley, R., Salamov, A., Lopez-Giraldez, F., Sj√∂kvist, E., Copeland, A., Foster, B., Sun, H., Larsson, E., et al. (2013). Phylogenetic and phylogenomic overview of the Polyporales. Mycologia 105, 1350-1373. Available at: https://www.tandfonline.com/action/journalInformation?journalCode=umyc20 [Accessed July 3, 2019].	https://mycocosm.jgi.doe.gov/Phlbr1/Phlbr1.home.html
Phlcen1	Phlebia centrifuga FBCC195	Polyporales	Agaricomycetes	Agaricomycotina	Basidiomycota	http://www.indexfungorum.org/names/NamesRecord.asp?RecordID=210240	NO	S, WR	None	NO	NO	NO	NO	NA	NA	NA	NA	NA	White-rot fungus that is often an indicator species in old growth forests - now listed as a threatened species (Franzen et al. 2007). ***JGI places this species in the order Aphyllophorales, but Index Fungorum has it in the Polyporales.	1. M√§kel√§, M.R., Peng, M., Granchi, Z., Chin-A-Woeng, T., Hegi, R., van Pelt, S.I., Ahrendt, S., Riley, R., Hainaut, M., Henrissat, B., et al. (2018). Draft Genome Sequence of the Basidiomycete White-Rot Fungus Phlebia centrifuga. Genome Announc. 6, e01414-17. Available at: http://www.ncbi.nlm.nih.gov/pubmed/29622620 [Accessed July 3, 2019]. 2. Franz√©n, I., Vasaitis, R., Penttil√§, R., and Ste…	1. M√§kel√§, M.R., Peng, M., Granchi, Z., Chin-A-Woeng, T., Hegi, R., van Pelt, S.I., Ahrendt, S., Riley, R., Hainaut, M., Henrissat, B., et al. (2018). Draft Genome Sequence of the Basidiomycete White-Rot Fungus Phlebia centrifuga. Genome Announc. 6, e01414-17. Available at: http://www.ncbi.nlm.nih.gov/pubmed/29622620 [Accessed July 3, 2019].	https://mycocosm.jgi.doe.gov/Phlcen1/Phlcen1.home.html
Phlrad1	Phlebia radiata Fr. (isolate 79, FBCC0043)	Polyporales	Agaricomycetes	Agaricomycotina	Basidiomycota	http://www.indexfungorum.org/names/NamesRecord.asp?RecordID=204324	NO	S, WR	Saprotroph - Wood Saprotroph	NO	NO	NO	NO	NA	NA	NA	NA	NA	White-rot fungus also known as the wrinkled crust fungus - most often isolated from deciduous wood.	1. Kuuskeri, J., H√§kkinen, M., Laine, P., Smolander, O.-P., Tamene, F., Miettinen, S., Nousiainen, P., Kemell, M., Auvinen, P., and Lundell, T. (2016). Time-scale dynamics of proteome and transcriptome of the white-rot fungus Phlebia radiata: growth on spruce wood and decay effect on lignocellulose. Biotechnol. Biofuels 9, 192. Available at: http://biotechnologyforbiofuels.biomedcentral.com/arti…	1. Kuuskeri, J., H√§kkinen, M., Laine, P., Smolander, O.-P., Tamene, F., Miettinen, S., Nousiainen, P., Kemell, M., Auvinen, P., and Lundell, T. (2016). Time-scale dynamics of proteome and transcriptome of the white-rot fungus Phlebia radiata: growth on spruce wood and decay effect on lignocellulose. Biotechnol. Biofuels 9, 192. Available at: http://biotechnologyforbiofuels.biomedcentral.com/arti…	https://mycocosm.jgi.doe.gov/Phlrad1/Phlrad1.home.html
Phlgi1	Phlebiopsis gigantea 11061_1 CR5-6 v1.0	Polyporales	Agaricomycetes	Agaricomycotina	Basidiomycota	http://www.indexfungorum.org/names/NamesRecord.asp?RecordID=319885	NO	S, WR	None	NO	NO	NO	NO	NA	NA	NA	NA	NA	White-rot fungus used as a biological control against Heterobasidium annosum due to its ability to tolerate resinous extractives and act antagonistically towards this species (Hori et al. 2014).	1. Hori, C., Ishida, T., Igarashi, K., Samejima, M., Suzuki, H., Master, E., Ferreira, P., Ruiz-Due√±as, F.J., Held, B., Canessa, P., et al. (2014). Analysis of the Phlebiopsis gigantea Genome, Transcriptome and Secretome Provides Insight into Its Pioneer Colonization Strategies of Wood. PLoS Genet. 10, e1004759. Available at: https://dx.plos.org/10.1371/journal.pgen.1004759 [Accessed July 3, 201…	1. Hori, C., Ishida, T., Igarashi, K., Samejima, M., Suzuki, H., Master, E., Ferreira, P., Ruiz-Due√±as, F.J., Held, B., Canessa, P., et al. (2014). Analysis of the Phlebiopsis gigantea Genome, Transcriptome and Secretome Provides Insight into Its Pioneer Colonization Strategies of Wood. PLoS Genet. 10, e1004759. Available at: https://dx.plos.org/10.1371/journal.pgen.1004759 [Accessed July 3, 201…	https://mycocosm.jgi.doe.gov/Phlgi1/Phlgi1.home.html
Pilcr1	Piloderma croceum F 1598 v1.0	Atheliales	Agaricomycetes	Agaricomycotina	Basidiomycota	http://www.indexfungorum.org/names/NamesRecord.asp?RecordID=116012	NO	ECM	None	NO	NO	NO	NO	NA	NA	NA	NA	NA	Ectomycorrhizal symbiont of both conifer and hardwood species.	1. Kohler, A., Kuo, A., Nagy, L.G., Morin, E., Barry, K.W., Buscot, F., Canb√§ck, B., Choi, C., Cichocki, N., Clum, A., et al. (2015). Convergent losses of decay mechanisms and rapid turnover of symbiosis genes in mycorrhizal mutualists. Nat. Genet. 47, 410-415. Available at: https://www.nature.com/articles/ng.3223.pdf?origin=ppub [Accessed July 3, 2019].	1. Kohler, A., Kuo, A., Nagy, L.G., Morin, E., Barry, K.W., Buscot, F., Canb√§ck, B., Choi, C., Cichocki, N., Clum, A., et al. (2015). Convergent losses of decay mechanisms and rapid turnover of symbiosis genes in mycorrhizal mutualists. Nat. Genet. 47, 410-415. Available at: https://www.nature.com/articles/ng.3223.pdf?origin=ppub [Accessed July 3, 2019].	https://mycocosm.jgi.doe.gov/Pilcr1/Pilcr1.home.html
Pirin1	Piriformospora indica DSM 11827 from MPI	Sebacinales	Agaricomycetes	Agaricomycotina	Basidiomycota	http://www.indexfungorum.org/names/NamesRecord.asp?RecordID=446949	NO	S, E	Symbiotroph - Endophyte-Orchid Mycorrhizal	NO	NO	NO	NO	NA	NA	NA	NA	NA	Root endophyte that displays a biphasic lifestyle switching between endophytism and saprotrophy (similar to hemibiotrophs but without a clear necrotrophic disease-causing phase - P. indica is actually beneficial to its hosts) (Zuccaro et al 2011). Forms a mycorrhizal-like beneficial association with its host species but is distinct from mycorrhizal species in its growth.	1. Zuccaro, A., Lahrmann, U., G√ºldener, U., Langen, G., Pfiffi, S., Biedenkopf, D., Wong, P., Samans, B., Grimm, C., Basiewicz, M., et al. (2011). Endophytic Life Strategies Decoded by Genome and Transcriptome Analyses of the Mutualistic Root Symbiont Piriformospora indica. PLoS Pathog. 7, e1002290. Available at: https://dx.plos.org/10.1371/journal.ppat.1002290 [Accessed July 3, 2019].	1. Zuccaro, A., Lahrmann, U., G√ºldener, U., Langen, G., Pfiffi, S., Biedenkopf, D., Wong, P., Samans, B., Grimm, C., Basiewicz, M., et al. (2011). Endophytic Life Strategies Decoded by Genome and Transcriptome Analyses of the Mutualistic Root Symbiont Piriformospora indica. PLoS Pathog. 7, e1002290. Available at: https://dx.plos.org/10.1371/journal.ppat.1002290 [Accessed July 3, 2019].	https://mycocosm.jgi.doe.gov/Pirin1/Pirin1.home.html
Pismi1	Pisolithus microcarpus 441 v1.0	Boletales	Agaricomycetes	Agaricomycotina	Basidiomycota	http://www.indexfungorum.org/names/NamesRecord.asp?RecordID=271043	NO	ECM	None	NO	NO	NO	NO	NA	NA	NA	NA	NA	Ectomycorrhizal symbiont that often colonizes eucalypt species.	1. Kohler, A., Kuo, A., Nagy, L.G., Morin, E., Barry, K.W., Buscot, F., Canb√§ck, B., Choi, C., Cichocki, N., Clum, A., et al. (2015). Convergent losses of decay mechanisms and rapid turnover of symbiosis genes in mycorrhizal mutualists. Nat. Genet. 47, 410-415. Available at: https://www.nature.com/articles/ng.3223.pdf?origin=ppub [Accessed July 3, 2019].	1. Kohler, A., Kuo, A., Nagy, L.G., Morin, E., Barry, K.W., Buscot, F., Canb√§ck, B., Choi, C., Cichocki, N., Clum, A., et al. (2015). Convergent losses of decay mechanisms and rapid turnover of symbiosis genes in mycorrhizal mutualists. Nat. Genet. 47, 410-415. Available at: https://www.nature.com/articles/ng.3223.pdf?origin=ppub [Accessed July 3, 2019].	https://mycocosm.jgi.doe.gov/Pismi1/Pismi1.home.html
Pisti1	Pisolithus tinctorius Marx 270 v1.0	Boletales	Agaricomycetes	Agaricomycotina	Basidiomycota	http://www.indexfungorum.org/names/NamesRecord.asp?RecordID=280309	NO	ECM	None	NO	NO	NO	NO	NA	NA	NA	NA	NA	Ectomycorrhizal symbiont that often colonizes pine species.	1. Kohler, A., Kuo, A., Nagy, L.G., Morin, E., Barry, K.W., Buscot, F., Canb√§ck, B., Choi, C., Cichocki, N., Clum, A., et al. (2015). Convergent losses of decay mechanisms and rapid turnover of symbiosis genes in mycorrhizal mutualists. Nat. Genet. 47, 410-415. Available at: https://www.nature.com/articles/ng.3223.pdf?origin=ppub [Accessed July 3, 2019].	1. Kohler, A., Kuo, A., Nagy, L.G., Morin, E., Barry, K.W., Buscot, F., Canb√§ck, B., Choi, C., Cichocki, N., Clum, A., et al. (2015). Convergent losses of decay mechanisms and rapid turnover of symbiosis genes in mycorrhizal mutualists. Nat. Genet. 47, 410-415. Available at: https://www.nature.com/articles/ng.3223.pdf?origin=ppub [Accessed July 3, 2019].	https://mycocosm.jgi.doe.gov/Pisti1/Pisti1.home.html
PleosPC15_2	Pleurotus ostreatus PC15 v2.0	Agaricales	Agaricomycetes	Agaricomycotina	Basidiomycota	http://www.indexfungorum.org/names/NamesRecord.asp?RecordID=174220	NO	S, WR	Pathotroph-Saprotroph - Endophyte-Plant Pathogen-Wood Saprotroph	NO	NO	NO	NO	NA	NA	NA	NA	NA	Oyster mushroom - white-rot wood decay species. ***FUNGuild classifies this species as a pathogen, but I cannot find any literature to support this.	1. Riley, R., Salamov, A.A., Brown, D.W., Nagy, L.G., Floudas, D., Held, B.W., Levasseur, A., Lombard, V., Morin, E., Otillar, R., et al. (2014). Extensive sampling of basidiomycete genomes demonstrates inadequacy of the white-rot/brown-rot paradigm for wood decay fungi. PNAS 111, 9923-9928. Available at: https://www.jstor.org/stable/pdf/23802688.pdf?refreqid=excelsior%3Aee00b26c59355b8e6928382a7…	1. Riley, R., Salamov, A.A., Brown, D.W., Nagy, L.G., Floudas, D., Held, B.W., Levasseur, A., Lombard, V., Morin, E., Otillar, R., et al. (2014). Extensive sampling of basidiomycete genomes demonstrates inadequacy of the white-rot/brown-rot paradigm for wood decay fungi. PNAS 111, 9923-9928. Available at: https://www.jstor.org/stable/pdf/23802688.pdf?refreqid=excelsior%3Aee00b26c59355b8e6928382a7…	https://mycocosm.jgi.doe.gov/PleosPC15_2/PleosPC15_2.home.html
PleosPC9_1	Pleurotus ostreatus PC9 v1.0	Agaricales	Agaricomycetes	Agaricomycotina	Basidiomycota	http://www.indexfungorum.org/names/NamesRecord.asp?RecordID=174220	NO	S, WR	Pathotroph-Saprotroph - Endophyte-Plant Pathogen-Wood Saprotroph	NO	NO	NO	NO	NA	NA	NA	NA	NA	***Duplicate species. Oyster mushroom - white-rot wood decay species. ***FUNGuild classifies this species as a pathogen, but I cannot find any literature to support this.	1. Alfaro, M., Castanera, R., Lav√≠n, J.L., Grigoriev, I. V, Oguiza, J.A., Ram√≠rez, L., and Pisabarro, A.G. (2016). Comparative and transcriptional analysis of the predicted secretome in the lignocellulose-degrading basidiomycete fungus Pleurotus ostreatus. Environ. Microbiol. 18, 4710-4726. Available at: https://onlinelibrary.wiley.com/doi/pdf/10.1111/1462-2920.13360 [Accessed July 3, 2019].	1. Alfaro, M., Castanera, R., Lav√≠n, J.L., Grigoriev, I. V, Oguiza, J.A., Ram√≠rez, L., and Pisabarro, A.G. (2016). Comparative and transcriptional analysis of the predicted secretome in the lignocellulose-degrading basidiomycete fungus Pleurotus ostreatus. Environ. Microbiol. 18, 4710-4726. Available at: https://onlinelibrary.wiley.com/doi/pdf/10.1111/1462-2920.13360 [Accessed July 3, 2019].	https://mycocosm.jgi.doe.gov/PleosPC9_1/PleosPC9_1.home.html
Plicr1	Plicaturopsis crispa FD-325 SS-3 v1.0	Amylocorticiales	Agaricomycetes	Agaricomycotina	Basidiomycota	http://www.indexfungorum.org/names/NamesRecord.asp?RecordID=337267	NO	S, WR	None	NO	NO	NO	NO	NA	NA	NA	NA	NA	White-rot fungus that primarily colonizes dead deciduous branches.	1. Kohler, A., Kuo, A., Nagy, L.G., Morin, E., Barry, K.W., Buscot, F., Canb√§ck, B., Choi, C., Cichocki, N., Clum, A., et al. (2015). Convergent losses of decay mechanisms and rapid turnover of symbiosis genes in mycorrhizal mutualists. Nat. Genet. 47, 410-415. Available at: https://www.nature.com/articles/ng.3223.pdf?origin=ppub [Accessed July 3, 2019].	1. Kohler, A., Kuo, A., Nagy, L.G., Morin, E., Barry, K.W., Buscot, F., Canb√§ck, B., Choi, C., Cichocki, N., Clum, A., et al. (2015). Convergent losses of decay mechanisms and rapid turnover of symbiosis genes in mycorrhizal mutualists. Nat. Genet. 47, 410-415. Available at: https://www.nature.com/articles/ng.3223.pdf?origin=ppub [Accessed July 3, 2019].	https://mycocosm.jgi.doe.gov/Plicr1/Plicr1.home.html
Polbr1	Polyporus brumalis BRFM 1820 v1.0	Polyporales	Agaricomycetes	Agaricomycotina	Basidiomycota	http://www.indexfungorum.org/names/NamesRecord.asp?RecordID=142023	NO	S, WR	None	NO	NO	NO	NO	NA	NA	NA	NA	NA	White-rot fungus often studied for its biotechnological potential - usually found on dead/decaying hardwoods.	1. Miyauchi, S., Rancon, A., Drula, E., Hage, H., Chaduli, D., Favel, A., Grisel, S., Henrissat, B., Herpo√´l-Gimbert, I., Ruiz-Due√±as, F.J., et al. (2018). Integrative visual omics of the white-rot fungus Polyporus brumalis exposes the biotechnological potential of its oxidative enzymes for delignifying raw plant biomass. Biotechnol. Biofuels 11, 201. Available at: https://biotechnologyforbiofu…	1. Miyauchi, S., Rancon, A., Drula, E., Hage, H., Chaduli, D., Favel, A., Grisel, S., Henrissat, B., Herpo√´l-Gimbert, I., Ruiz-Due√±as, F.J., et al. (2018). Integrative visual omics of the white-rot fungus Polyporus brumalis exposes the biotechnological potential of its oxidative enzymes for delignifying raw plant biomass. Biotechnol. Biofuels 11, 201. Available at: https://biotechnologyforbiofu…	https://mycocosm.jgi.doe.gov/Polbr1/Polbr1.home.html
Pospl1	Postia placenta MAD 698-R v1.0	Polyporales	Agaricomycetes	Agaricomycotina	Basidiomycota	http://www.indexfungorum.org/names/NamesRecord.asp?RecordID=103728	NO	S, BR	None	NO	NO	NO	NO	NA	NA	NA	NA	NA	Brown-rot fungus often used as a model species for comparisons to white-rot species.	1. Martinez, D., Challacombe, J., Morgenstern, I., Hibbett, D., Schmoll, M., Kubicek, C.P., Ferreira, P., Ruiz-Duenas, F.J., Martinez, A.T., Kersten, P., et al. (2009). Genome, transcriptome, and secretome analysis of wood decay fungus Postia placenta supports unique mechanisms of lignocellulose conversion. PNAS 106, 1954-1959. Available at: http://www.ncbi.nlm.nih.gov/pubmed/19193860 [Accessed J…	1. Martinez, D., Challacombe, J., Morgenstern, I., Hibbett, D., Schmoll, M., Kubicek, C.P., Ferreira, P., Ruiz-Duenas, F.J., Martinez, A.T., Kersten, P., et al. (2009). Genome, transcriptome, and secretome analysis of wood decay fungus Postia placenta supports unique mechanisms of lignocellulose conversion. PNAS 106, 1954-1959. Available at: http://www.ncbi.nlm.nih.gov/pubmed/19193860 [Accessed J…	https://mycocosm.jgi.doe.gov/Pospl1/Pospl1.home.html
PosplRSB12_1	Postia placenta MAD-698-R-SB12 v1.0	Polyporales	Agaricomycetes	Agaricomycotina	Basidiomycota	http://www.indexfungorum.org/names/NamesRecord.asp?RecordID=103728	NO	S, BR	None	NO	NO	NO	NO	NA	NA	NA	NA	NA	***Duplicate species. Brown-rot fungus often used as a model species for comparisons to white-rot species.	1. Gaskell, J., Kersten, P., Larrondo, L.F., Canessa, P., Martinez, D., Hibbett, D., Schmoll, M., Kubicek, C.P., Martinez, A.T., Yadav, J., et al. (2017). Draft genome sequence of a monokaryotic model brown-rot fungus Postia (Rhodonia) placenta SB12. Genomics Data 14, 21-23. Available at: http://www.ncbi.nlm.nih.gov/pubmed/28831381 [Accessed July 3, 2019].	1. Gaskell, J., Kersten, P., Larrondo, L.F., Canessa, P., Martinez, D., Hibbett, D., Schmoll, M., Kubicek, C.P., Martinez, A.T., Yadav, J., et al. (2017). Draft genome sequence of a monokaryotic model brown-rot fungus Postia (Rhodonia) placenta SB12. Genomics Data 14, 21-23. Available at: http://www.ncbi.nlm.nih.gov/pubmed/28831381 [Accessed July 3, 2019].	https://mycocosm.jgi.doe.gov/PosplRSB12_1/PosplRSB12_1.home.html
Psicub1_1	Psilocybe cubensis FSU12409 v1.0	Agaricales	Agaricomycetes	Agaricomycotina	Basidiomycota	http://www.indexfungorum.org/names/NamesRecord.asp?RecordID=290107	NO	S, C	None	NO	NO	NO	NO	NA	NA	NA	NA	NA	Coprophilic species which grows on herbivore dung in grasslands. In a group of fungi known as Magic Mushrooms - psychotomimetic. Produces a compound known as psilocybin.	1. Fricke, J., Blei, F., and Hoffmeister, D. (2017). Enzymatic Synthesis of Psilocybin. Angew. Chemie 56, 12352-12355. Available at: https://doi.org/10.1002/anie.201705489. [Accessed July 3, 2019].	1. Fricke, J., Blei, F., and Hoffmeister, D. (2017). Enzymatic Synthesis of Psilocybin. Angew. Chemie 56, 12352-12355. Available at: https://doi.org/10.1002/anie.201705489. [Accessed July 3, 2019].	https://mycocosm.jgi.doe.gov/Psicub1_1/Psicub1_1.home.html
Psiser1	Psilocybe serbica FSU12416 v1.0	Agaricales	Agaricomycetes	Agaricomycotina	Basidiomycota	http://www.indexfungorum.org/names/NamesRecord.asp?RecordID=321950	NO	S	None	NO	NO	NO	NO	NA	NA	NA	NA	NA	Saprotrophic wood-decay fungus. In a group of fungi known as Magic Mushrooms - psychotomimetic. Produces a compound known as psilocybin.	1. Fricke, J., Blei, F., and Hoffmeister, D. (2017). Enzymatic Synthesis of Psilocybin. Angew. Chemie 56, 12352-12355. Available at: https://doi.org/10.1002/anie.201705489. [Accessed July 3, 2019].	1. Fricke, J., Blei, F., and Hoffmeister, D. (2017). Enzymatic Synthesis of Psilocybin. Angew. Chemie 56, 12352-12355. Available at: https://doi.org/10.1002/anie.201705489. [Accessed July 3, 2019].	https://mycocosm.jgi.doe.gov/Psiser1/Psiser1.home.html
Punst1	Punctularia strigosozonata HHB-11173 SS5 v1.0	Corticiales	Agaricomycetes	Agaricomycotina	Basidiomycota	http://www.indexfungorum.org/names/NamesRecord.asp?RecordID=304837	NO	S, WR	None	NO	NO	NO	NO	NA	NA	NA	NA	NA	White-rot wood decay fungus.	1. Floudas, D., Binder, M., Riley, R., Barry, K., Blanchette, R.A., Henrissat, B., Mart√≠nez, A.T., Otillar, R., Spatafora, J.W., Yadav, J.S., et al. (2012). The Paleozoic origin of enzymatic lignin decomposition reconstructed from 31 fungal genomes. Science (80-. ). 336, 1715-1719. Available at: http://www.ncbi.nlm.nih.gov/pubmed/22745431 [Accessed July 3, 2019].	1. Floudas, D., Binder, M., Riley, R., Barry, K., Blanchette, R.A., Henrissat, B., Mart√≠nez, A.T., Otillar, R., Spatafora, J.W., Yadav, J.S., et al. (2012). The Paleozoic origin of enzymatic lignin decomposition reconstructed from 31 fungal genomes. Science (80-. ). 336, 1715-1719. Available at: http://www.ncbi.nlm.nih.gov/pubmed/22745431 [Accessed July 3, 2019].	https://mycocosm.jgi.doe.gov/Punst1/Punst1.home.html
Pycci1	Pycnoporus cinnabarinus BRFM 137	Polyporales	Agaricomycetes	Agaricomycotina	Basidiomycota	http://www.indexfungorum.org/names/NamesRecord.asp?RecordID=120171	NO	S, WR	None	NO	NO	NO	NO	NA	NA	NA	NA	NA	White-rot wood decay fungus most often found on hardwoods.	1. Levasseur, A., Lomascolo, A., Chabrol, O., Ruiz-Due√±as, F.J., Boukhris-Uzan, E., Piumi, F., K√ºes, U., Ram, A.F.J., Murat, C., Haon, M., et al. (2014). The genome of the white-rot fungus Pycnoporus cinnabarinus: a basidiomycete model with a versatile arsenal for lignocellulosic biomass breakdown. BMC Genomics 15, 486. Available at: http://bmcgenomics.biomedcentral.com/articles/10.1186/1471-21…	1. Levasseur, A., Lomascolo, A., Chabrol, O., Ruiz-Due√±as, F.J., Boukhris-Uzan, E., Piumi, F., K√ºes, U., Ram, A.F.J., Murat, C., Haon, M., et al. (2014). The genome of the white-rot fungus Pycnoporus cinnabarinus: a basidiomycete model with a versatile arsenal for lignocellulosic biomass breakdown. BMC Genomics 15, 486. Available at: http://bmcgenomics.biomedcentral.com/articles/10.1186/1471-21…	https://mycocosm.jgi.doe.gov/Pycci1/Pycci1.home.html
Rhiso1	Rhizoctonia solani AG-1 IB	Cantharellales	Agaricomycetes	Agaricomycotina	Basidiomycota	http://www.indexfungorum.org/names/NamesRecord.asp?RecordID=229666	YES	S, N	Pathotroph - Plant Pathogen	YES	NO	NO	NO	NO	YES	YES	YES	YES	Soil-borne necrotrophic plant pathogen with a wide host range of Angiosperms- causal agent of seedling blight, root rot, hypocotyl rot, crown rot, stem rot, limb rot, pod rot, stem canker, black scurf, and damping-off (Foley et al. 2016; Ajayi‚ÄêOyetunde and Bradley 2018). R. solani is a species complex. Can also grow saprotrophically in the soil (Bailey et al. 2000; Otten et al. 2004)	1. Wibberg, D., Jelonek, L., Rupp, O., Hennig, M., Eikmeyer, F., Goesmann, A., Hartmann, A., Borriss, R., Grosch, R., P√ºhler, A., et al. (2013). Establishment and interpretation of the genome sequence of the phytopathogenic fungus Rhizoctonia solani AG1-IB isolate 7/3/14. J. Biotechnol. 167, 142-155. Available at: https://www.sciencedirect.com/science/article/pii/S0168165612007584 [Accessed July…	1. Wibberg, D., Jelonek, L., Rupp, O., Hennig, M., Eikmeyer, F., Goesmann, A., Hartmann, A., Borriss, R., Grosch, R., P√ºhler, A., et al. (2013). Establishment and interpretation of the genome sequence of the phytopathogenic fungus Rhizoctonia solani AG1-IB isolate 7/3/14. J. Biotechnol. 167, 142-155. Available at: https://www.sciencedirect.com/science/article/pii/S0168165612007584 [Accessed July…	https://mycocosm.jgi.doe.gov/Rhiso1/Rhiso1.home.html
Rhives1	Rhizopogon vesiculosus Smith	Boletales	Agaricomycetes	Agaricomycotina	Basidiomycota	http://www.indexfungorum.org/names/NamesRecord.asp?RecordID=338500	NO	ECM	None	NO	NO	NO	NO	NA	NA	NA	NA	NA	Ectomycorrhizal species that is an obligate symbiont of Douglas fir. Also known as a false truffle. Sister species to R. vinicolor.	1. Mujic, A.B., Kuo, A., Tritt, A., Lipzen, A., Chen, C., Johnson, J., Sharma, A., Barry, K., Grigoriev, I. V, and Spatafora, J.W. (2017). Comparative Genomics of the Ectomycorrhizal Sister Species Rhizopogon vinicolor and Rhizopogon vesiculosus (Basidiomycota: Boletales) Reveals a Divergence of the Mating Type B Locus. G3 7, 1775-1789. Available at: http://www.ncbi.nlm.nih.gov/pubmed/28450370 [A…	1. Mujic, A.B., Kuo, A., Tritt, A., Lipzen, A., Chen, C., Johnson, J., Sharma, A., Barry, K., Grigoriev, I. V, and Spatafora, J.W. (2017). Comparative Genomics of the Ectomycorrhizal Sister Species Rhizopogon vinicolor and Rhizopogon vesiculosus (Basidiomycota: Boletales) Reveals a Divergence of the Mating Type B Locus. G3 7, 1775-1789. Available at: http://www.ncbi.nlm.nih.gov/pubmed/28450370 [A…	https://mycocosm.jgi.doe.gov/Rhives1/Rhives1.home.html
Rhivi1	Rhizopogon vinicolor AM-OR11-026 v1.0	Boletales	Agaricomycetes	Agaricomycotina	Basidiomycota	http://www.indexfungorum.org/names/NamesRecord.asp?RecordID=338503	NO	ECM	None	NO	NO	NO	NO	NA	NA	NA	NA	NA	Ectomycorrhizal species that is an obligate symbiont of Douglas fir. Also known as a false truffle. Sister species to R. vesiculosus.	1. Mujic, A.B., Kuo, A., Tritt, A., Lipzen, A., Chen, C., Johnson, J., Sharma, A., Barry, K., Grigoriev, I. V, and Spatafora, J.W. (2017). Comparative Genomics of the Ectomycorrhizal Sister Species Rhizopogon vinicolor and Rhizopogon vesiculosus (Basidiomycota: Boletales) Reveals a Divergence of the Mating Type B Locus. G3 7, 1775-1789. Available at: http://www.ncbi.nlm.nih.gov/pubmed/28450370 [A…	1. Mujic, A.B., Kuo, A., Tritt, A., Lipzen, A., Chen, C., Johnson, J., Sharma, A., Barry, K., Grigoriev, I. V, and Spatafora, J.W. (2017). Comparative Genomics of the Ectomycorrhizal Sister Species Rhizopogon vinicolor and Rhizopogon vesiculosus (Basidiomycota: Boletales) Reveals a Divergence of the Mating Type B Locus. G3 7, 1775-1789. Available at: http://www.ncbi.nlm.nih.gov/pubmed/28450370 [A…	https://mycocosm.jgi.doe.gov/Rhivi1/Rhivi1.home.html
Schco3	Schizophyllum commune H4-8 v3.0	Agaricales	Agaricomycetes	Agaricomycotina	Basidiomycota	http://www.indexfungorum.org/names/NamesRecord.asp?RecordID=208403	YES	S, WR, O, P, MP	Pathotroph-Saprotroph - Animal Pathogen-Endophyte-Wood Saprotroph	YES	YES?	YES	NO	YES	YES	YES	NO	NO	White-rot wood decay fungus that can also act pathogenically as an opportunistic parasite in living trees by infecting through wounds - conifer and hardwood species (but predominantly in hardwoods) (Takemoto et al. 2010). Also acts as an opportunistic pathogen in humans causing sinusitus and other diseases (Premamalini et al. 2011; Rihs et al. 1996). ***Has also been shown to act as a mycoparasit…	1. Ohm, R.A., de Jong, J.F., Lugones, L.G., Aerts, A., Kothe, E., Stajich, J.E., de Vries, R.P., Record, E., Levasseur, A., Baker, S.E., et al. (2010). Genome sequence of the model mushroom Schizophyllum commune. Nat. Biotechnol. 28, 957-963. Available at: https://www.nature.com/articles/nbt.1643.pdf?origin=ppub [Accessed July 3, 2019]. 2. Takemoto, S., Nakamura, H., Imamura, Y., and Shimane, T. …	1. Ohm, R.A., de Jong, J.F., Lugones, L.G., Aerts, A., Kothe, E., Stajich, J.E., de Vries, R.P., Record, E., Levasseur, A., Baker, S.E., et al. (2010). Genome sequence of the model mushroom Schizophyllum commune. Nat. Biotechnol. 28, 957-963. Available at: https://www.nature.com/articles/nbt.1643.pdf?origin=ppub [Accessed July 3, 2019].	https://mycocosm.jgi.doe.gov/Schco3/Schco3.home.html
Schpa1	Schizopora paradoxa KUC8140 v1.0	Hymenochaetales	Agaricomycetes	Agaricomycotina	Basidiomycota	http://www.indexfungorum.org/names/NamesRecord.asp?RecordID=338860	NO	S, WR	None	NO	NO	NO	NO	NA	NA	NA	NA	NA	White-rot wood decay fungus found predominantly in decidous forests in Korea.	1. Min, B., Park, H., Jang, Y., Kim, J.-J., Kim, K.H., Pangilinan, J., Lipzen, A., Riley, R., Grigoriev, I. V., Spatafora, J.W., et al. (2015). Genome sequence of a white rot fungus Schizopora paradoxa KUC8140 for wood decay and mycoremediation. J. Biotechnol. 211, 42-43. Available at: https://www.sciencedirect.com/science/article/pii/S0168165615300407 [Accessed July 3, 2019].	1. Min, B., Park, H., Jang, Y., Kim, J.-J., Kim, K.H., Pangilinan, J., Lipzen, A., Riley, R., Grigoriev, I. V., Spatafora, J.W., et al. (2015). Genome sequence of a white rot fungus Schizopora paradoxa KUC8140 for wood decay and mycoremediation. J. Biotechnol. 211, 42-43. Available at: https://www.sciencedirect.com/science/article/pii/S0168165615300407 [Accessed July 3, 2019].	https://mycocosm.jgi.doe.gov/Schpa1/Schpa1.home.html
Sclci1	Scleroderma citrinum Foug A v1.0	Boletales	Agaricomycetes	Agaricomycotina	Basidiomycota	http://www.indexfungorum.org/names/NamesRecord.asp?RecordID=181865	NO	ECM	None	NO	NO	NO	NO	NA	NA	NA	NA	NA	Ectomycorrhizal with hardwoods and conifers- also known as the common earthball (produces sperocarps known as 'earthballs').	1. Kohler, A., Kuo, A., Nagy, L.G., Morin, E., Barry, K.W., Buscot, F., Canb√§ck, B., Choi, C., Cichocki, N., Clum, A., et al. (2015). Convergent losses of decay mechanisms and rapid turnover of symbiosis genes in mycorrhizal mutualists. Nat. Genet. 47, 410-415. Available at: https://www.nature.com/articles/ng.3223.pdf?origin=ppub [Accessed July 3, 2019].	1. Kohler, A., Kuo, A., Nagy, L.G., Morin, E., Barry, K.W., Buscot, F., Canb√§ck, B., Choi, C., Cichocki, N., Clum, A., et al. (2015). Convergent losses of decay mechanisms and rapid turnover of symbiosis genes in mycorrhizal mutualists. Nat. Genet. 47, 410-415. Available at: https://www.nature.com/articles/ng.3223.pdf?origin=ppub [Accessed July 3, 2019].	https://mycocosm.jgi.doe.gov/Sclci1/Sclci1.home.html
Sebve1	Sebacina vermifera MAFF 305830 v1.0	Sebacinales	Agaricomycetes	Agaricomycotina	Basidiomycota	http://www.indexfungorum.org/names/NamesRecord.asp?RecordID=339036	NO	E, ORM	None	NO	NO	NO	NO	NA	NA	NA	NA	NA	Beneficial root-endophytic species that forms associations with a wide range of host plants - forms mycorrhizal associations with orchid species. Often described in the literature as a mycorrhizal-like root endophyte (Pirdashti et al. 2012).	1. Kohler, A., Kuo, A., Nagy, L.G., Morin, E., Barry, K.W., Buscot, F., Canb√§ck, B., Choi, C., Cichocki, N., Clum, A., et al. (2015). Convergent losses of decay mechanisms and rapid turnover of symbiosis genes in mycorrhizal mutualists. Nat. Genet. 47, 410-415. Available at: https://www.nature.com/articles/ng.3223.pdf?origin=ppub [Accessed July 3, 2019]. 2. Pirdashti, H., Yaghoubian, Y., Goltape…	1. Kohler, A., Kuo, A., Nagy, L.G., Morin, E., Barry, K.W., Buscot, F., Canb√§ck, B., Choi, C., Cichocki, N., Clum, A., et al. (2015). Convergent losses of decay mechanisms and rapid turnover of symbiosis genes in mycorrhizal mutualists. Nat. Genet. 47, 410-415. Available at: https://www.nature.com/articles/ng.3223.pdf?origin=ppub [Accessed July 3, 2019].	https://mycocosm.jgi.doe.gov/Sebve1/Sebve1.home.html
Serla_varsha1	Serpula himantioides (S.lacrymans var shastensis) MUCL38935 v1.0	Boletales	Agaricomycetes	Agaricomycotina	Basidiomycota	http://www.indexfungorum.org/names/NamesRecord.asp?RecordID=305939	YES	S, BR, O, P	None	YES	NO	NO	NO	YES	YES	YES	NO	YES	Brown-rot species complex - mostly colonizes coniferous wood, but also a bit problem in the building industry as it regular invades construction timber. ***Appears to act as a minor opportunistic pathogen: was reported to cause butt rot in Douglas fir and Japanese larch in Germany and Denmark (Seehann 1986; Koch and Thomsen 2003). Serpula lacrymans is known as its sister species.	1. Balasundaram, S. V., Hess, J., Durling, M.B., Moody, S.C., Thorbek, L., Progida, C., LaButti, K., Aerts, A., Barry, K., Grigoriev, I. V., et al. (2018). The fungus that came in from the cold: dry rot‚Äôs pre-adapted ability to invade buildings. ISME J. 12, 791-801. Available at: http://www.ncbi.nlm.nih.gov/pubmed/29305577 [Accessed July 3, 2019]. 2. Seehann, G. (1986). Butt rot in conifers cau…	1. Balasundaram, S. V., Hess, J., Durling, M.B., Moody, S.C., Thorbek, L., Progida, C., LaButti, K., Aerts, A., Barry, K., Grigoriev, I. V., et al. (2018). The fungus that came in from the cold: dry rot‚Äôs pre-adapted ability to invade buildings. ISME J. 12, 791-801. Available at: http://www.ncbi.nlm.nih.gov/pubmed/29305577 [Accessed July 3, 2019].	https://mycocosm.jgi.doe.gov/Serla_varsha1/Serla_varsha1.home.html
SerlaS7_3_2	Serpula lacrymans S7.3 v2.0	Boletales	Agaricomycetes	Agaricomycotina	Basidiomycota	http://www.indexfungorum.org/names/NamesRecord.asp?RecordID=102458	NO	S, BR	None	NO	NO	NO	NO	NA	NA	NA	NA	NA	Brown-rot wood decay fungus (often called a 'dry rot'). Known for its aggressive decomposition of construction timber (Kauserud et al. 2007).	1. Eastwood, D.C., Floudas, D., Binder, M., Majcherczyk, A., Schneider, P., Aerts, A., Asiegbu, F.O., Baker, S.E., Barry, K., Bendiksby, M., et al. (2011). The plant cell wall-decomposing machinery underlies the functional diversity of forest fungi. Science (80-. ). 333, 762‚Äì765. 2. Kauserud, H., Sveg√•rden, I.B., S√¶tre, G.P., Knudsen, H., Stensrud, √ò., Schmidt, O., Doi, S., Sugiyama, T., and…	1. Eastwood, D.C., Floudas, D., Binder, M., Majcherczyk, A., Schneider, P., Aerts, A., Asiegbu, F.O., Baker, S.E., Barry, K., Bendiksby, M., et al. (2011). The plant cell wall-decomposing machinery underlies the functional diversity of forest fungi. Science (80-. ). 333, 762‚Äì765.	https://mycocosm.jgi.doe.gov/SerlaS7_3_2/SerlaS7_3_2.home.html
SerlaS7_9_2	Serpula lacrymans S7.9 v2.0	Boletales	Agaricomycetes	Agaricomycotina	Basidiomycota	http://www.indexfungorum.org/names/NamesRecord.asp?RecordID=102458	NO	S, BR	None	NO	NO	NO	NO	NA	NA	NA	NA	NA	***Duplicate species. Brown-rot wood decay fungus (often called a 'dry rot'). Known for its aggressive decomposition of construction timber (Kauserud et al. 2007).	1. Eastwood, D.C., Floudas, D., Binder, M., Majcherczyk, A., Schneider, P., Aerts, A., Asiegbu, F.O., Baker, S.E., Barry, K., Bendiksby, M., et al. (2011). The plant cell wall-decomposing machinery underlies the functional diversity of forest fungi. Science (80-. ). 333, 762‚Äì765. 2. Kauserud, H., Sveg√•rden, I.B., S√¶tre, G.P., Knudsen, H., Stensrud, √ò., Schmidt, O., Doi, S., Sugiyama, T., and…	1. Eastwood, D.C., Floudas, D., Binder, M., Majcherczyk, A., Schneider, P., Aerts, A., Asiegbu, F.O., Baker, S.E., Barry, K., Bendiksby, M., et al. (2011). The plant cell wall-decomposing machinery underlies the functional diversity of forest fungi. Science (80-. ). 333, 762‚Äì765.	https://mycocosm.jgi.doe.gov/SerlaS7_9_2/SerlaS7_9_2.home.html
[truncated: 15 more rows]

## Sheet: MycoCosmCAZyAnnotations
MycoCosm Portal ID	MycoCosm Genome Name (Species)	Total_CAZys	AA	AA1	AA2	AA3	AA4	AA5	AA6	AA7	AA8	AA9	AA10	AA11	AA12	AA13	AA14	AA16	CBM37	CBM87	CBM	CBM1	CBM4	CBM5	CBM6	CBM8	CBM12	CBM13	CBM14	CBM16	CBM18	CBM19	CBM20	CBM21	CBM24	CBM32	CBM35	CBM38	CBM42	CBM43	CBM48	CBM50	CBM52	CBM57	CBM63	CBM66	CBM67	CBM71	CE18
[truncated: 387 more rows]
[truncated: 178 more columns]

## Sheet: MycoCosmPeptidaseAnnotations
MycoCosm Portal ID	MycoCosm Genome Name (Species)	Total_MEROPS	pepsin	retropepsin	Copia transposon endopeptidase	A28	A33	signal peptidase II	presenilin	type IV prepilin peptidase	gpr protease	omptin	papain	calpain	ubiquitin C-terminal hydrolase	ubiquitin-specific protease	C39	Aut2 peptidase	C65	C78	C83	C85	C86	C98	legumain	caspase	gingipain	separase	Ulp1endopeptidase	pyroglutamyl peptidase I	C60	C09	C40	C97	G01	G02	I22	Lentinus	I78	I87	Kazal	Ascaris	Kunitz-BPTI	clitocypin	serpin	cystatin	calpastatin	alpha2M	timp
[truncated: 387 more rows]
[truncated: 95 more columns]

[truncated: 3 more sheets: MycoCosmSMCAnnotations, MycoCosmTransporterAnnotations, MycoCosmTransFactorAnnotations]
