# Supplementary material for: Large-scale genomic analyses with machine learning uncover predictive patterns associated with fungal phytopathogenic lifestyles and traits
Source: Sci Rep. 2023 Oct 11;13:17203. doi: 10.1038/s41598-023-44005-w (PMC10567782; doi:10.1038/s41598-023-44005-w)
Supplement: Supplementary file 2 — Supplementary Information 2. [file 41598_2023_44005_MOESM2_ESM.xlsx]

## Sheet: Parsimony AUCs
Baseline AUC scores from DendroNet parsimony models (phylogenetic placement only, no genome annotation data) for all lifestyles and phytopathogenic traits tested.
	S	ECM	ENM	Pathogenic	Plant	N	B	OB	HB	Gymnosperms	Angiosperms	Stem	Leaves	Roots
Feature set: parsimony	0.7030719243833997 +/- 0.05713738613381845	0.7189083820662768 +/- 0.1600961972707708	0.4146620847651776 +/- 0.2345093322106229	0.7633774376959456 +/- 0.022976301967899654	0.758176523297491 +/- 0.019452681936557362	0.4379741186970103 +/- 0.057310583472416195	0.5094384707287934 +/- 0.02506797725095032	0.8987520128824477 +/- 0.017635423602101033	0.6664585934248854 +/- 0.06117211760303938	0.6493055555555556 +/- 0.0573705265342302	0.5315500685871056 +/- 0.1560533763445147	0.5413580246913581 +/- 0.1275998492802839	0.673941798941799 +/- 0.1437157289873917	0.501984126984127 +/- 0.0696708328019025

## Sheet: Lifestyle AUCs
AUC scores from DendroNet feature+parsimony models (includes phylogenetic placement and genome annotation data) from all 31 feature sets and for the lifestyles tested. The mean and standard deviation of the AUCs from each feature set were calculated, and the results are listed from highest mean to lowest mean AUC.
	S	N	OB	HB	B	Pathogenic	Plant	ECM	ENM	Mean
Feature set: [merops, cazy, smc]	0.841 +/- 0.009	0.814 +/- 0.007	1.0 +/- 0.0	0.934 +/- 0.012	0.828 +/- 0.01	0.879 +/- 0.004	0.937 +/- 0.003	0.998 +/- 0.003	1.0 +/- 0.0	0.915 +/- 0.076
Feature set: [cazy]	0.849 +/- 0.009	0.833 +/- 0.007	1.0 +/- 0.0	0.91 +/- 0.011	0.832 +/- 0.013	0.868 +/- 0.003	0.947 +/- 0.003	0.994 +/- 0.006	0.99 +/- 0.014	0.914 +/- 0.071
Feature set: [merops, cazy]	0.827 +/- 0.012	0.809 +/- 0.013	1.0 +/- 0.0	0.943 +/- 0.007	0.821 +/- 0.008	0.876 +/- 0.009	0.937 +/- 0.003	0.999 +/- 0.001	1.0 +/- 0.0	0.912 +/- 0.081
Feature set: [cazy, smc]	0.851 +/- 0.004	0.83 +/- 0.009	1.0 +/- 0.0	0.905 +/- 0.025	0.808 +/- 0.009	0.866 +/- 0.003	0.945 +/- 0.003	0.993 +/- 0.002	1.0 +/- 0.0	0.911 +/- 0.076
Feature set: [cazy, smc, transfactors]	0.83 +/- 0.009	0.78 +/- 0.03	1.0 +/- 0.0	0.917 +/- 0.046	0.831 +/- 0.005	0.864 +/- 0.009	0.94 +/- 0.007	0.995 +/- 0.002	1.0 +/- 0.0	0.906 +/- 0.084
Feature set: [merops, cazy, smc, transfactors]	0.821 +/- 0.009	0.794 +/- 0.015	1.0 +/- 0.0	0.907 +/- 0.045	0.813 +/- 0.016	0.879 +/- 0.003	0.938 +/- 0.001	0.998 +/- 0.001	1.0 +/- 0.0	0.906 +/- 0.084
Feature set: [cazy, transfactors]	0.802 +/- 0.024	0.782 +/- 0.017	1.0 +/- 0.0	0.916 +/- 0.029	0.832 +/- 0.008	0.861 +/- 0.01	0.94 +/- 0.004	0.995 +/- 0.003	1.0 +/- 0.0	0.903 +/- 0.087
Feature set: [merops, cazy, transfactors]	0.802 +/- 0.03	0.763 +/- 0.017	1.0 +/- 0.0	0.923 +/- 0.036	0.82 +/- 0.014	0.874 +/- 0.004	0.936 +/- 0.005	0.996 +/- 0.002	1.0 +/- 0.0	0.902 +/- 0.091
Feature set: [merops]	0.76 +/- 0.006	0.743 +/- 0.005	0.994 +/- 0.001	0.927 +/- 0.008	0.818 +/- 0.014	0.794 +/- 0.008	0.868 +/- 0.008	0.985 +/- 0.001	0.95 +/- 0.083	0.871 +/- 0.097
Feature set: [merops, smc]	0.762 +/- 0.005	0.755 +/- 0.005	0.993 +/- 0.002	0.921 +/- 0.011	0.844 +/- 0.012	0.782 +/- 0.006	0.874 +/- 0.008	0.983 +/- 0.002	0.901 +/- 0.091	0.868 +/- 0.09
Feature set: [merops, smc, transfactors]	0.748 +/- 0.03	0.729 +/- 0.016	1.0 +/- 0.0	0.948 +/- 0.005	0.823 +/- 0.013	0.784 +/- 0.009	0.868 +/- 0.008	0.983 +/- 0.003	0.867 +/- 0.168	0.861 +/- 0.1
Feature set: [merops, transfactors]	0.746 +/- 0.01	0.719 +/- 0.019	1.0 +/- 0.0	0.954 +/- 0.005	0.817 +/- 0.016	0.784 +/- 0.009	0.864 +/- 0.014	0.985 +/- 0.003	0.762 +/- 0.174	0.848 +/- 0.108
Feature set: [cazy, smc, transporters]	0.802 +/- 0.036	0.698 +/- 0.126	1.0 +/- 0.0	0.738 +/- 0.239	0.778 +/- 0.045	0.849 +/- 0.043	0.902 +/- 0.031	1.0 +/- 0.001	0.736 +/- 0.379	0.834 +/- 0.113
Feature set: [smc, transfactors]	0.735 +/- 0.014	0.777 +/- 0.021	0.994 +/- 0.003	0.947 +/- 0.023	0.763 +/- 0.011	0.814 +/- 0.008	0.863 +/- 0.012	0.985 +/- 0.002	0.485 +/- 0.278	0.818 +/- 0.158
Feature set: [cazy, transporters, transfactors]	0.745 +/- 0.07	0.481 +/- 0.124	1.0 +/- 0.0	0.815 +/- 0.14	0.813 +/- 0.032	0.865 +/- 0.018	0.912 +/- 0.023	0.937 +/- 0.174	0.747 +/- 0.309	0.813 +/- 0.151
Feature set: [transfactors]	0.711 +/- 0.014	0.734 +/- 0.022	0.998 +/- 0.002	0.944 +/- 0.018	0.67 +/- 0.018	0.812 +/- 0.008	0.889 +/- 0.007	0.989 +/- 0.004	0.526 +/- 0.276	0.808 +/- 0.161
Feature set: [merops, smc, transporters]	0.74 +/- 0.04	0.637 +/- 0.133	1.0 +/- 0.0	0.789 +/- 0.136	0.745 +/- 0.074	0.85 +/- 0.037	0.862 +/- 0.034	0.997 +/- 0.002	0.627 +/- 0.302	0.805 +/- 0.136
Feature set: [smc, transporters]	0.768 +/- 0.052	0.72 +/- 0.058	1.0 +/- 0.0	0.835 +/- 0.043	0.683 +/- 0.051	0.855 +/- 0.016	0.887 +/- 0.007	0.995 +/- 0.004	0.482 +/- 0.249	0.803 +/- 0.163
Feature set: [cazy, transporters]	0.777 +/- 0.066	0.533 +/- 0.187	1.0 +/- 0.0	0.724 +/- 0.246	0.762 +/- 0.036	0.855 +/- 0.023	0.911 +/- 0.012	0.935 +/- 0.182	0.693 +/- 0.331	0.799 +/- 0.143
Feature set: [cazy, smc, transporters, transfactors]	0.794 +/- 0.024	0.554 +/- 0.165	1.0 +/- 0.0	0.666 +/- 0.262	0.82 +/- 0.037	0.839 +/- 0.026	0.909 +/- 0.018	0.995 +/- 0.014	0.544 +/- 0.454	0.791 +/- 0.171
Feature set: [transporters]	0.732 +/- 0.048	0.672 +/- 0.126	1.0 +/- 0.0	0.882 +/- 0.039	0.726 +/- 0.041	0.855 +/- 0.017	0.883 +/- 0.017	0.994 +/- 0.005	0.31 +/- 0.21	0.784 +/- 0.212
Feature set: [merops, transporters]	0.77 +/- 0.026	0.547 +/- 0.156	1.0 +/- 0.0	0.724 +/- 0.24	0.716 +/- 0.098	0.844 +/- 0.016	0.889 +/- 0.023	0.997 +/- 0.002	0.551 +/- 0.33	0.782 +/- 0.168
Feature set: [merops, cazy, transporters, transfactors]	0.743 +/- 0.051	0.498 +/- 0.144	1.0 +/- 0.0	0.705 +/- 0.25	0.794 +/- 0.035	0.854 +/- 0.021	0.902 +/- 0.015	0.962 +/- 0.104	0.56 +/- 0.452	0.78 +/- 0.172
Feature set: [merops, cazy, transporters]	0.744 +/- 0.053	0.537 +/- 0.147	1.0 +/- 0.0	0.691 +/- 0.24	0.786 +/- 0.021	0.856 +/- 0.035	0.912 +/- 0.011	0.966 +/- 0.089	0.488 +/- 0.432	0.776 +/- 0.18
Feature set: [merops, smc, transporters, transfactors]	0.739 +/- 0.046	0.546 +/- 0.173	1.0 +/- 0.0	0.68 +/- 0.258	0.706 +/- 0.097	0.837 +/- 0.025	0.896 +/- 0.016	0.997 +/- 0.004	0.544 +/- 0.349	0.772 +/- 0.173
Feature set: [transporters, transfactors]	0.738 +/- 0.024	0.569 +/- 0.133	1.0 +/- 0.0	0.769 +/- 0.222	0.754 +/- 0.035	0.835 +/- 0.04	0.89 +/- 0.033	0.968 +/- 0.069	0.332 +/- 0.313	0.762 +/- 0.207
Feature set: [merops, cazy, smc, transporters]	0.722 +/- 0.076	0.58 +/- 0.164	1.0 +/- 0.0	0.623 +/- 0.282	0.789 +/- 0.025	0.853 +/- 0.03	0.908 +/- 0.01	0.875 +/- 0.23	0.469 +/- 0.451	0.758 +/- 0.173
Feature set: [smc, transporters, transfactors]	0.721 +/- 0.035	0.52 +/- 0.175	1.0 +/- 0.0	0.82 +/- 0.185	0.764 +/- 0.074	0.851 +/- 0.021	0.901 +/- 0.009	1.0 +/- 0.001	0.204 +/- 0.185	0.753 +/- 0.254
Feature set: [merops, transporters, transfactors]	0.75 +/- 0.032	0.507 +/- 0.142	1.0 +/- 0.0	0.613 +/- 0.283	0.731 +/- 0.08	0.832 +/- 0.018	0.892 +/- 0.016	0.953 +/- 0.099	0.468 +/- 0.382	0.75 +/- 0.19
Feature set: [merops, cazy, smc, transporters, transfactors]	0.753 +/- 0.06	0.524 +/- 0.158	1.0 +/- 0.0	0.525 +/- 0.248	0.799 +/- 0.023	0.86 +/- 0.018	0.902 +/- 0.021	0.961 +/- 0.105	0.34 +/- 0.371	0.74 +/- 0.227
Feature set: [smc]	0.71 +/- 0.003	0.436 +/- 0.009	0.948 +/- 0.003	0.665 +/- 0.004	0.537 +/- 0.003	0.68 +/- 0.001	0.629 +/- 0.005	0.836 +/- 0.005	0.679 +/- 0.03	0.68 +/- 0.15

## Sheet: Trait AUCs
AUC scores from DendroNet feature+parsimony models (includes phylogenetic placement and genome annotation data) from all 31 feature sets and for the phytopathogenic traits tested. The mean and standard deviation of the AUCs from each feature set were calculated, and the results are listed from highest mean to lowest mean AUC.
	Gymnosperms	Angiosperms	Stem	Leaves	Roots	Mean
Feature set: [cazy]	0.807 +/- 0.013	0.888 +/- 0.079	0.701 +/- 0.008	0.954 +/- 0.007	0.766 +/- 0.029	0.823 +/- 0.1
Feature set: [merops, cazy]	0.785 +/- 0.075	0.757 +/- 0.042	0.701 +/- 0.008	0.954 +/- 0.004	0.705 +/- 0.04	0.78 +/- 0.103
Feature set: [merops, cazy, smc]	0.81 +/- 0.013	0.669 +/- 0.081	0.704 +/- 0.01	0.961 +/- 0.004	0.708 +/- 0.025	0.77 +/- 0.119
Feature set: [merops, cazy, transfactors]	0.703 +/- 0.047	0.763 +/- 0.039	0.702 +/- 0.02	0.943 +/- 0.03	0.7 +/- 0.088	0.762 +/- 0.105
Feature set: [cazy, smc]	0.782 +/- 0.01	0.63 +/- 0.018	0.664 +/- 0.009	0.96 +/- 0.003	0.733 +/- 0.019	0.754 +/- 0.13
Feature set: [cazy, transfactors]	0.566 +/- 0.04	0.775 +/- 0.016	0.702 +/- 0.022	0.936 +/- 0.044	0.759 +/- 0.106	0.748 +/- 0.134
Feature set: [merops, cazy, smc, transfactors]	0.677 +/- 0.055	0.757 +/- 0.04	0.692 +/- 0.013	0.936 +/- 0.033	0.647 +/- 0.09	0.742 +/- 0.116
Feature set: [cazy, smc, transfactors]	0.585 +/- 0.077	0.654 +/- 0.042	0.693 +/- 0.01	0.929 +/- 0.038	0.749 +/- 0.096	0.722 +/- 0.13
Feature set: [smc, transporters]	0.697 +/- 0.089	0.684 +/- 0.108	0.696 +/- 0.035	0.884 +/- 0.082	0.607 +/- 0.045	0.714 +/- 0.102
Feature set: [merops]	0.72 +/- 0.03	0.711 +/- 0.092	0.671 +/- 0.022	0.909 +/- 0.01	0.556 +/- 0.005	0.713 +/- 0.127
Feature set: [merops, transfactors]	0.582 +/- 0.053	0.767 +/- 0.021	0.656 +/- 0.024	0.912 +/- 0.027	0.64 +/- 0.044	0.711 +/- 0.131
Feature set: [merops, smc, transporters, transfactors]	0.691 +/- 0.094	0.713 +/- 0.148	0.692 +/- 0.033	0.845 +/- 0.112	0.608 +/- 0.055	0.71 +/- 0.086
Feature set: [transporters]	0.715 +/- 0.084	0.679 +/- 0.167	0.683 +/- 0.022	0.928 +/- 0.036	0.532 +/- 0.069	0.707 +/- 0.142
Feature set: [transporters, transfactors]	0.738 +/- 0.053	0.606 +/- 0.119	0.69 +/- 0.028	0.859 +/- 0.096	0.603 +/- 0.054	0.699 +/- 0.106
Feature set: [merops, smc, transporters]	0.708 +/- 0.068	0.663 +/- 0.136	0.701 +/- 0.038	0.809 +/- 0.107	0.56 +/- 0.075	0.688 +/- 0.09
Feature set: [merops, transporters]	0.664 +/- 0.075	0.704 +/- 0.104	0.685 +/- 0.051	0.817 +/- 0.086	0.57 +/- 0.078	0.688 +/- 0.089
Feature set: [cazy, transporters]	0.759 +/- 0.088	0.558 +/- 0.112	0.706 +/- 0.026	0.844 +/- 0.059	0.559 +/- 0.074	0.685 +/- 0.126
Feature set: [merops, smc]	0.679 +/- 0.02	0.538 +/- 0.05	0.67 +/- 0.013	0.929 +/- 0.006	0.573 +/- 0.016	0.678 +/- 0.153
Feature set: [merops, smc, transfactors]	0.523 +/- 0.036	0.609 +/- 0.046	0.66 +/- 0.012	0.947 +/- 0.026	0.642 +/- 0.055	0.676 +/- 0.16
Feature set: [merops, cazy, transporters, transfactors]	0.744 +/- 0.067	0.498 +/- 0.055	0.686 +/- 0.059	0.808 +/- 0.105	0.592 +/- 0.057	0.666 +/- 0.123
Feature set: [smc, transporters, transfactors]	0.655 +/- 0.096	0.632 +/- 0.121	0.672 +/- 0.038	0.805 +/- 0.105	0.562 +/- 0.101	0.665 +/- 0.089
Feature set: [merops, cazy, smc, transporters]	0.763 +/- 0.069	0.485 +/- 0.073	0.669 +/- 0.062	0.827 +/- 0.094	0.571 +/- 0.084	0.663 +/- 0.139
Feature set: [cazy, smc, transporters, transfactors]	0.635 +/- 0.1	0.512 +/- 0.047	0.706 +/- 0.034	0.838 +/- 0.113	0.619 +/- 0.044	0.662 +/- 0.12
Feature set: [merops, cazy, smc, transporters, transfactors]	0.664 +/- 0.083	0.523 +/- 0.086	0.682 +/- 0.044	0.824 +/- 0.103	0.612 +/- 0.076	0.661 +/- 0.11
Feature set: [cazy, transporters, transfactors]	0.698 +/- 0.103	0.523 +/- 0.071	0.694 +/- 0.027	0.809 +/- 0.118	0.57 +/- 0.068	0.659 +/- 0.114
Feature set: [merops, transporters, transfactors]	0.653 +/- 0.094	0.505 +/- 0.118	0.668 +/- 0.061	0.859 +/- 0.127	0.604 +/- 0.066	0.658 +/- 0.129
Feature set: [merops, cazy, transporters]	0.737 +/- 0.068	0.477 +/- 0.058	0.679 +/- 0.097	0.812 +/- 0.076	0.568 +/- 0.069	0.655 +/- 0.133
Feature set: [cazy, smc, transporters]	0.682 +/- 0.097	0.539 +/- 0.121	0.711 +/- 0.03	0.765 +/- 0.091	0.572 +/- 0.067	0.654 +/- 0.095
Feature set: [transfactors]	0.36 +/- 0.037	0.664 +/- 0.048	0.715 +/- 0.015	0.892 +/- 0.015	0.625 +/- 0.041	0.651 +/- 0.192
Feature set: [smc, transfactors]	0.294 +/- 0.015	0.546 +/- 0.032	0.696 +/- 0.017	0.937 +/- 0.019	0.586 +/- 0.022	0.612 +/- 0.234
Feature set: [smc]	0.523 +/- 0.008	0.439 +/- 0.006	0.671 +/- 0.005	0.825 +/- 0.007	0.466 +/- 0.005	0.585 +/- 0.161
