# Supplementary material for: Large-scale genomic analyses with machine learning uncover predictive patterns associated with fungal phytopathogenic lifestyles and traits
Source: Sci Rep. 2023 Oct 11;13:17203. doi: 10.1038/s41598-023-44005-w (PMC10567782; doi:10.1038/s41598-023-44005-w)
Supplement: Supplementary file 3 — Supplementary Information 3. [file 41598_2023_44005_MOESM3_ESM.xlsx]

## Sheet: Lifestyles_FriedmanAndNemenyi
Lifestyles
Results from the Friedman test run on the AUC scores from DendroNet's feature+parsimony models to determine whether there were statistically significant differences in lifestyle prediction scores between the 31 feature sets. Results from the post-hoc Nemenyi test are also shown, with significant results (p < 0.05) highlighted in yellow.
Friedman Test Results:	𝞦² = 128.3608093819091, p = 3.931910291884543e-14
Nemenyi Post-Hoc Results: (significant results highlighted in yellow)
	[merops, cazy, smc]	[cazy]	[merops, cazy]	[cazy, smc]	[cazy, smc, transfactors]	[merops, cazy, smc, transfactors]	[cazy, transfactors]	[merops, cazy, transfactors]	[merops]	[merops, smc]	[merops, smc, transfactors]	[merops, transfactors]	[cazy, smc, transporters]	[smc, transfactors]	[cazy, transporters, transfactors]	[transfactors]	[merops, smc, transporters]	[smc, transporters]	[cazy, transporters]	[cazy, smc, transporters, transfactors]	[transporters]	[merops, transporters]	[merops, cazy, transporters, transfactors]	[merops, cazy, transporters]	[merops, smc, transporters, transfactors]	[transporters, transfactors]	[merops, cazy, smc, transporters]	[smc, transporters, transfactors]	[merops, transporters, transfactors]	[merops, cazy, smc, transporters, transfactors]	[smc]
[merops, cazy, smc]	1	0.9	0.9	0.9	0.9	0.9	0.9	0.9	0.585872	0.629885	0.814755	0.691508	0.9	0.103823	0.612277	0.0638162	0.274774	0.497823	0.419557	0.726722	0.134636	0.366855	0.162705	0.283217	0.117298	0.0340176	0.0533758	0.220689	0.00835006	0.129556	0.001
[cazy]	0.9	1	0.9	0.9	0.9	0.9	0.9	0.9	0.805953	0.849969	0.9	0.9	0.9	0.250227	0.832359	0.168684	0.515443	0.717918	0.647492	0.9	0.308989	0.603476	0.356491	0.524246	0.274774	0.0995946	0.145436	0.450388	0.0295069	0.300348	0.001
[merops, cazy]	0.9	0.9	1	0.9	0.9	0.9	0.9	0.9	0.656295	0.700313	0.885181	0.761936	0.9	0.139928	0.682706	0.087802	0.346279	0.568264	0.497823	0.797148	0.179901	0.450388	0.213518	0.356491	0.156844	0.0488162	0.0758035	0.283217	0.0127136	0.174759	0.001
[cazy, smc]	0.9	0.9	0.9	1	0.9	0.9	0.9	0.9	0.9	0.9	0.9	0.9	0.9	0.497823	0.9	0.377334	0.744327	0.9	0.876376	0.9	0.559459	0.832359	0.603476	0.753131	0.524246	0.250227	0.336257	0.682706	0.0915837	0.550658	0.001
[cazy, smc, transfactors]	0.9	0.9	0.9	0.9	1	0.9	0.9	0.9	0.9	0.9	0.9	0.9	0.9	0.356491	0.9	0.250227	0.621083	0.823558	0.753131	0.9	0.429978	0.709114	0.479546	0.629885	0.387888	0.156844	0.220689	0.559459	0.0510122	0.419557	0.001
[merops, cazy, smc, transfactors]	0.9	0.9	0.9	0.9	0.9	1	0.9	0.9	0.9	0.9	0.9	0.9	0.9	0.346279	0.9	0.242373	0.612277	0.814755	0.744327	0.9	0.419557	0.700313	0.47005	0.621083	0.377334	0.151115	0.213518	0.550658	0.0488162	0.409043	0.001
[cazy, transfactors]	0.9	0.9	0.9	0.9	0.9	0.9	1	0.9	0.9	0.9	0.9	0.9	0.9	0.429978	0.9	0.308989	0.682706	0.885181	0.814755	0.9	0.497823	0.770738	0.541854	0.691508	0.460323	0.199578	0.274774	0.621083	0.069623	0.488808	0.001
[merops, cazy, transfactors]	0.9	0.9	0.9	0.9	0.9	0.9	0.9	1	0.9	0.9	0.9	0.9	0.9	0.488808	0.9	0.366855	0.735525	0.9	0.867573	0.9	0.550658	0.823558	0.594674	0.744327	0.515443	0.242373	0.32645	0.673901	0.087802	0.541854	0.001
[merops]	0.585872	0.805953	0.656295	0.9	0.9	0.9	0.9	0.9	1	0.9	0.9	0.9	0.9	0.9	0.9	0.9	0.9	0.9	0.9	0.9	0.9	0.9	0.9	0.9	0.9	0.9	0.9	0.9	0.9	0.9	0.550658
[merops, smc]	0.629885	0.849969	0.700313	0.9	0.9	0.9	0.9	0.9	0.9	1	0.9	0.9	0.9	0.9	0.9	0.9	0.9	0.9	0.9	0.9	0.9	0.9	0.9	0.9	0.9	0.9	0.9	0.9	0.9	0.9	0.506639
[merops, smc, transfactors]	0.814755	0.9	0.885181	0.9	0.9	0.9	0.9	0.9	0.9	0.9	1	0.9	0.9	0.9	0.9	0.9	0.9	0.9	0.9	0.9	0.9	0.9	0.9	0.9	0.9	0.9	0.9	0.9	0.9	0.9	0.300348
[merops, transfactors]	0.691508	0.9	0.761936	0.9	0.9	0.9	0.9	0.9	0.9	0.9	0.9	1	0.9	0.9	0.9	0.9	0.9	0.9	0.9	0.9	0.9	0.9	0.9	0.9	0.9	0.9	0.9	0.9	0.9	0.9	0.440264
[cazy, smc, transporters]	0.9	0.9	0.9	0.9	0.9	0.9	0.9	0.9	0.9	0.9	0.9	0.9	1	0.9	0.9	0.9	0.9	0.9	0.9	0.9	0.9	0.9	0.9	0.9	0.9	0.9	0.9	0.9	0.9	0.9	0.125003
[smc, transfactors]	0.103823	0.250227	0.139928	0.497823	0.356491	0.346279	0.429978	0.488808	0.9	0.9	0.9	0.9	0.9	1	0.9	0.9	0.9	0.9	0.9	0.9	0.9	0.9	0.9	0.9	0.9	0.9	0.9	0.9	0.9	0.9	0.9
[cazy, transporters, transfactors]	0.612277	0.832359	0.682706	0.9	0.9	0.9	0.9	0.9	0.9	0.9	0.9	0.9	0.9	0.9	1	0.9	0.9	0.9	0.9	0.9	0.9	0.9	0.9	0.9	0.9	0.9	0.9	0.9	0.9	0.9	0.524246
[transfactors]	0.0638162	0.168684	0.087802	0.377334	0.250227	0.242373	0.308989	0.366855	0.9	0.9	0.9	0.9	0.9	0.9	0.9	1	0.9	0.9	0.9	0.9	0.9	0.9	0.9	0.9	0.9	0.9	0.9	0.9	0.9	0.9	0.9
[merops, smc, transporters]	0.274774	0.515443	0.346279	0.744327	0.621083	0.612277	0.682706	0.735525	0.9	0.9	0.9	0.9	0.9	0.9	0.9	0.9	1	0.9	0.9	0.9	0.9	0.9	0.9	0.9	0.9	0.9	0.9	0.9	0.9	0.9	0.841163
[smc, transporters]	0.497823	0.717918	0.568264	0.9	0.823558	0.814755	0.885181	0.9	0.9	0.9	0.9	0.9	0.9	0.9	0.9	0.9	0.9	1	0.9	0.9	0.9	0.9	0.9	0.9	0.9	0.9	0.9	0.9	0.9	0.9	0.63869
[cazy, transporters]	0.419557	0.647492	0.497823	0.876376	0.753131	0.744327	0.814755	0.867573	0.9	0.9	0.9	0.9	0.9	0.9	0.9	0.9	0.9	0.9	1	0.9	0.9	0.9	0.9	0.9	0.9	0.9	0.9	0.9	0.9	0.9	0.709114
[cazy, smc, transporters, transfactors]	0.726722	0.9	0.797148	0.9	0.9	0.9	0.9	0.9	0.9	0.9	0.9	0.9	0.9	0.9	0.9	0.9	0.9	0.9	0.9	1	0.9	0.9	0.9	0.9	0.9	0.9	0.9	0.9	0.9	0.9	0.398471
[transporters]	0.134636	0.308989	0.179901	0.559459	0.429978	0.419557	0.497823	0.550658	0.9	0.9	0.9	0.9	0.9	0.9	0.9	0.9	0.9	0.9	0.9	0.9	1	0.9	0.9	0.9	0.9	0.9	0.9	0.9	0.9	0.9	0.9
[merops, transporters]	0.366855	0.603476	0.450388	0.832359	0.709114	0.700313	0.770738	0.823558	0.9	0.9	0.9	0.9	0.9	0.9	0.9	0.9	0.9	0.9	0.9	0.9	0.9	1	0.9	0.9	0.9	0.9	0.9	0.9	0.9	0.9	0.753131
[merops, cazy, transporters, transfactors]	0.162705	0.356491	0.213518	0.603476	0.479546	0.47005	0.541854	0.594674	0.9	0.9	0.9	0.9	0.9	0.9	0.9	0.9	0.9	0.9	0.9	0.9	0.9	0.9	1	0.9	0.9	0.9	0.9	0.9	0.9	0.9	0.9
[merops, cazy, transporters]	0.283217	0.524246	0.356491	0.753131	0.629885	0.621083	0.691508	0.744327	0.9	0.9	0.9	0.9	0.9	0.9	0.9	0.9	0.9	0.9	0.9	0.9	0.9	0.9	0.9	1	0.9	0.9	0.9	0.9	0.9	0.9	0.832359
[merops, smc, transporters, transfactors]	0.117298	0.274774	0.156844	0.524246	0.387888	0.377334	0.460323	0.515443	0.9	0.9	0.9	0.9	0.9	0.9	0.9	0.9	0.9	0.9	0.9	0.9	0.9	0.9	0.9	0.9	1	0.9	0.9	0.9	0.9	0.9	0.9
[transporters, transfactors]	0.0340176	0.0995946	0.0488162	0.250227	0.156844	0.151115	0.199578	0.242373	0.9	0.9	0.9	0.9	0.9	0.9	0.9	0.9	0.9	0.9	0.9	0.9	0.9	0.9	0.9	0.9	0.9	1	0.9	0.9	0.9	0.9	0.9
[merops, cazy, smc, transporters]	0.0533758	0.145436	0.0758035	0.336257	0.220689	0.213518	0.274774	0.32645	0.9	0.9	0.9	0.9	0.9	0.9	0.9	0.9	0.9	0.9	0.9	0.9	0.9	0.9	0.9	0.9	0.9	0.9	1	0.9	0.9	0.9	0.9
[smc, transporters, transfactors]	0.220689	0.450388	0.283217	0.682706	0.559459	0.550658	0.621083	0.673901	0.9	0.9	0.9	0.9	0.9	0.9	0.9	0.9	0.9	0.9	0.9	0.9	0.9	0.9	0.9	0.9	0.9	0.9	0.9	1	0.9	0.9	0.9
[merops, transporters, transfactors]	0.00835006	0.0295069	0.0127136	0.0915837	0.0510122	0.0488162	0.069623	0.087802	0.9	0.9	0.9	0.9	0.9	0.9	0.9	0.9	0.9	0.9	0.9	0.9	0.9	0.9	0.9	0.9	0.9	0.9	0.9	0.9	1	0.9	0.9
[merops, cazy, smc, transporters, transfactors]	0.129556	0.300348	0.174759	0.550658	0.419557	0.409043	0.488808	0.541854	0.9	0.9	0.9	0.9	0.9	0.9	0.9	0.9	0.9	0.9	0.9	0.9	0.9	0.9	0.9	0.9	0.9	0.9	0.9	0.9	0.9	1	0.9
[smc]	0.001	0.001	0.001	0.001	0.001	0.001	0.001	0.001	0.550658	0.506639	0.300348	0.440264	0.125003	0.9	0.524246	0.9	0.841163	0.63869	0.709114	0.398471	0.9	0.753131	0.9	0.832359	0.9	0.9	0.9	0.9	0.9	0.9	1

## Sheet: Traits_FriedmanAndNemenyi
Phytopathogenic Traits
Results from the Friedman test run on the AUC scores from DendroNet's feature+parsimony models to determine whether there were statistically significant differences in trait prediction scores between the 31 feature sets. Results from the post-hoc Nemenyi test are also shown, with significant results (p < 0.05) highlighted in yellow.
Friedman Test Results:	𝞦² = 59.583551914773494, p = 0.0010337330916283048
Nemenyi Post-Hoc Results: (significant results highlighted in yellow)
	[cazy]	[merops, cazy]	[merops, cazy, smc]	[merops, cazy, transfactors]	[cazy, smc]	[cazy, transfactors]	[merops, cazy, smc, transfactors]	[cazy, smc, transfactors]	[smc, transporters]	[merops]	[merops, transfactors]	[merops, smc, transporters, transfactors]	[transporters]	[transporters, transfactors]	[merops, smc, transporters]	[merops, transporters]	[cazy, transporters]	[merops, smc]	[merops, smc, transfactors]	[merops, cazy, transporters, transfactors]	[smc, transporters, transfactors]	[merops, cazy, smc, transporters]	[cazy, smc, transporters, transfactors]	[merops, cazy, smc, transporters, transfactors]	[cazy, transporters, transfactors]	[merops, transporters, transfactors]	[merops, cazy, transporters]	[cazy, smc, transporters]	[transfactors]	[smc, transfactors]	[smc]
[cazy]	1	0.9	0.9	0.9	0.9	0.9	0.9	0.9	0.9	0.822269	0.881324	0.9	0.857702	0.9	0.727779	0.550621	0.9	0.538809	0.704161	0.47904	0.118846	0.34154	0.798647	0.397373	0.411549	0.20018	0.19116	0.645107	0.9	0.727779	0.00879861
[merops, cazy]	0.9	1	0.9	0.9	0.9	0.9	0.9	0.9	0.9	0.9	0.9	0.9	0.9	0.9	0.9	0.798647	0.9	0.786836	0.9	0.727779	0.304707	0.609672	0.9	0.656915	0.668727	0.453019	0.43946	0.893132	0.9	0.9	0.0359051
[merops, cazy, smc]	0.9	0.9	1	0.9	0.9	0.9	0.9	0.9	0.9	0.9	0.9	0.9	0.9	0.9	0.9	0.727779	0.9	0.715971	0.881324	0.656915	0.238168	0.538809	0.9	0.586051	0.597862	0.369078	0.355164	0.822269	0.9	0.9	0.0244534
[merops, cazy, transfactors]	0.9	0.9	0.9	1	0.9	0.9	0.9	0.9	0.9	0.9	0.9	0.9	0.9	0.9	0.9	0.9	0.9	0.9	0.9	0.9	0.550621	0.834079	0.9	0.881324	0.893132	0.680538	0.668727	0.9	0.9	0.9	0.106634
[cazy, smc]	0.9	0.9	0.9	0.9	1	0.9	0.9	0.9	0.9	0.9	0.9	0.9	0.9	0.9	0.9	0.9	0.9	0.9	0.9	0.9	0.9	0.9	0.9	0.9	0.9	0.9	0.9	0.9	0.9	0.9	0.515188
[cazy, transfactors]	0.9	0.9	0.9	0.9	0.9	1	0.9	0.9	0.9	0.9	0.9	0.9	0.9	0.9	0.9	0.9	0.9	0.9	0.9	0.9	0.775026	0.9	0.9	0.9	0.9	0.9	0.893132	0.9	0.9	0.9	0.259379
[merops, cazy, smc, transfactors]	0.9	0.9	0.9	0.9	0.9	0.9	1	0.9	0.9	0.9	0.9	0.9	0.9	0.9	0.9	0.9	0.9	0.9	0.9	0.9	0.9	0.9	0.9	0.9	0.9	0.9	0.9	0.9	0.9	0.9	0.526999
[cazy, smc, transfactors]	0.9	0.9	0.9	0.9	0.9	0.9	0.9	1	0.9	0.9	0.9	0.9	0.9	0.9	0.9	0.9	0.9	0.9	0.9	0.9	0.9	0.9	0.9	0.9	0.9	0.9	0.9	0.9	0.9	0.9	0.786836
[smc, transporters]	0.9	0.9	0.9	0.9	0.9	0.9	0.9	0.9	1	0.9	0.9	0.9	0.9	0.9	0.9	0.9	0.9	0.9	0.9	0.9	0.9	0.9	0.9	0.9	0.9	0.9	0.9	0.9	0.9	0.9	0.786836
[merops]	0.822269	0.9	0.9	0.9	0.9	0.9	0.9	0.9	0.9	1	0.9	0.9	0.9	0.9	0.9	0.9	0.9	0.9	0.9	0.9	0.9	0.9	0.9	0.9	0.9	0.9	0.9	0.9	0.9	0.9	0.9
[merops, transfactors]	0.881324	0.9	0.9	0.9	0.9	0.9	0.9	0.9	0.9	0.9	1	0.9	0.9	0.9	0.9	0.9	0.9	0.9	0.9	0.9	0.9	0.9	0.9	0.9	0.9	0.9	0.9	0.9	0.9	0.9	0.9
[merops, smc, transporters, transfactors]	0.9	0.9	0.9	0.9	0.9	0.9	0.9	0.9	0.9	0.9	0.9	1	0.9	0.9	0.9	0.9	0.9	0.9	0.9	0.9	0.9	0.9	0.9	0.9	0.9	0.9	0.9	0.9	0.9	0.9	0.881324
[transporters]	0.857702	0.9	0.9	0.9	0.9	0.9	0.9	0.9	0.9	0.9	0.9	0.9	1	0.9	0.9	0.9	0.9	0.9	0.9	0.9	0.9	0.9	0.9	0.9	0.9	0.9	0.9	0.9	0.9	0.9	0.9
[transporters, transfactors]	0.9	0.9	0.9	0.9	0.9	0.9	0.9	0.9	0.9	0.9	0.9	0.9	0.9	1	0.9	0.9	0.9	0.9	0.9	0.9	0.9	0.9	0.9	0.9	0.9	0.9	0.9	0.9	0.9	0.9	0.9
[merops, smc, transporters]	0.727779	0.9	0.9	0.9	0.9	0.9	0.9	0.9	0.9	0.9	0.9	0.9	0.9	0.9	1	0.9	0.9	0.9	0.9	0.9	0.9	0.9	0.9	0.9	0.9	0.9	0.9	0.9	0.9	0.9	0.9
[merops, transporters]	0.550621	0.798647	0.727779	0.9	0.9	0.9	0.9	0.9	0.9	0.9	0.9	0.9	0.9	0.9	0.9	1	0.9	0.9	0.9	0.9	0.9	0.9	0.9	0.9	0.9	0.9	0.9	0.9	0.9	0.9	0.9
[cazy, transporters]	0.9	0.9	0.9	0.9	0.9	0.9	0.9	0.9	0.9	0.9	0.9	0.9	0.9	0.9	0.9	0.9	1	0.9	0.9	0.9	0.9	0.9	0.9	0.9	0.9	0.9	0.9	0.9	0.9	0.9	0.9
[merops, smc]	0.538809	0.786836	0.715971	0.9	0.9	0.9	0.9	0.9	0.9	0.9	0.9	0.9	0.9	0.9	0.9	0.9	0.9	1	0.9	0.9	0.9	0.9	0.9	0.9	0.9	0.9	0.9	0.9	0.9	0.9	0.9
[merops, smc, transfactors]	0.704161	0.9	0.881324	0.9	0.9	0.9	0.9	0.9	0.9	0.9	0.9	0.9	0.9	0.9	0.9	0.9	0.9	0.9	1	0.9	0.9	0.9	0.9	0.9	0.9	0.9	0.9	0.9	0.9	0.9	0.9
[merops, cazy, transporters, transfactors]	0.47904	0.727779	0.656915	0.9	0.9	0.9	0.9	0.9	0.9	0.9	0.9	0.9	0.9	0.9	0.9	0.9	0.9	0.9	0.9	1	0.9	0.9	0.9	0.9	0.9	0.9	0.9	0.9	0.9	0.9	0.9
[smc, transporters, transfactors]	0.118846	0.304707	0.238168	0.550621	0.9	0.775026	0.9	0.9	0.9	0.9	0.9	0.9	0.9	0.9	0.9	0.9	0.9	0.9	0.9	0.9	1	0.9	0.9	0.9	0.9	0.9	0.9	0.9	0.9	0.9	0.9
[merops, cazy, smc, transporters]	0.34154	0.609672	0.538809	0.834079	0.9	0.9	0.9	0.9	0.9	0.9	0.9	0.9	0.9	0.9	0.9	0.9	0.9	0.9	0.9	0.9	0.9	1	0.9	0.9	0.9	0.9	0.9	0.9	0.9	0.9	0.9
[cazy, smc, transporters, transfactors]	0.798647	0.9	0.9	0.9	0.9	0.9	0.9	0.9	0.9	0.9	0.9	0.9	0.9	0.9	0.9	0.9	0.9	0.9	0.9	0.9	0.9	0.9	1	0.9	0.9	0.9	0.9	0.9	0.9	0.9	0.9
[merops, cazy, smc, transporters, transfactors]	0.397373	0.656915	0.586051	0.881324	0.9	0.9	0.9	0.9	0.9	0.9	0.9	0.9	0.9	0.9	0.9	0.9	0.9	0.9	0.9	0.9	0.9	0.9	0.9	1	0.9	0.9	0.9	0.9	0.9	0.9	0.9
[cazy, transporters, transfactors]	0.411549	0.668727	0.597862	0.893132	0.9	0.9	0.9	0.9	0.9	0.9	0.9	0.9	0.9	0.9	0.9	0.9	0.9	0.9	0.9	0.9	0.9	0.9	0.9	0.9	1	0.9	0.9	0.9	0.9	0.9	0.9
[merops, transporters, transfactors]	0.20018	0.453019	0.369078	0.680538	0.9	0.9	0.9	0.9	0.9	0.9	0.9	0.9	0.9	0.9	0.9	0.9	0.9	0.9	0.9	0.9	0.9	0.9	0.9	0.9	0.9	1	0.9	0.9	0.9	0.9	0.9
[merops, cazy, transporters]	0.19116	0.43946	0.355164	0.668727	0.9	0.893132	0.9	0.9	0.9	0.9	0.9	0.9	0.9	0.9	0.9	0.9	0.9	0.9	0.9	0.9	0.9	0.9	0.9	0.9	0.9	0.9	1	0.9	0.9	0.9	0.9
[cazy, smc, transporters]	0.645107	0.893132	0.822269	0.9	0.9	0.9	0.9	0.9	0.9	0.9	0.9	0.9	0.9	0.9	0.9	0.9	0.9	0.9	0.9	0.9	0.9	0.9	0.9	0.9	0.9	0.9	0.9	1	0.9	0.9	0.9
[transfactors]	0.9	0.9	0.9	0.9	0.9	0.9	0.9	0.9	0.9	0.9	0.9	0.9	0.9	0.9	0.9	0.9	0.9	0.9	0.9	0.9	0.9	0.9	0.9	0.9	0.9	0.9	0.9	0.9	1	0.9	0.845892
[smc, transfactors]	0.727779	0.9	0.9	0.9	0.9	0.9	0.9	0.9	0.9	0.9	0.9	0.9	0.9	0.9	0.9	0.9	0.9	0.9	0.9	0.9	0.9	0.9	0.9	0.9	0.9	0.9	0.9	0.9	0.9	1	0.9
[smc]	0.00879861	0.0359051	0.0244534	0.106634	0.515188	0.259379	0.526999	0.786836	0.786836	0.9	0.9	0.881324	0.9	0.9	0.9	0.9	0.9	0.9	0.9	0.9	0.9	0.9	0.9	0.9	0.9	0.9	0.9	0.9	0.845892	0.9	1

## Sheet: Lifestyles_PairedTests
Lifestyles
Results from paired statistical tests on the AUC scores from DendroNet models. The AUC scores from the parsimony models (phylogenetic data only) were the baseline values and were compared to the scores from the feature+parsimony models using a one-tailed alternative hypothesis (i.e., Ha = AUC scores from the feature+parsimony models are higher than those from the parsimony models). The paired dif…
PTT	Student's Paired T-Test
WSR	Wilcoxon Signed-Rank Test
	Top three feature sets highlighted in yellow
	[merops, cazy, transporters, transfactors]	[transporters, transfactors]	[merops, cazy, smc, transfactors]	[merops, transfactors]	[merops]	[cazy, transfactors]	[transporters]	[merops, cazy]	[cazy, transporters]	[transfactors]	[merops, cazy, smc, transporters, transfactors]	[cazy, smc]	[merops, transporters]	[merops, cazy, smc, transporters]	[merops, cazy, transporters]	[smc, transporters, transfactors]	[cazy, smc, transfactors]	[cazy, smc, transporters, transfactors]	[smc]	[cazy, transporters, transfactors]	[merops, transporters, transfactors]	[merops, cazy, smc]	[merops, smc]	[smc, transporters]	[merops, smc, transfactors]	[smc, transfactors]	[merops, smc, transporters]	[cazy, smc, transporters]	[merops, cazy, transfactors]	[merops, smc, transporters, transfactors]	[cazy]
Ectomycorrhizae	PTT Significant: 0.0017895564470994762	PTT Significant: 0.00022279286895459294	PTT Significant: 0.0003961742718606832	PTT Significant: 0.0005495520788616462	PTT Significant: 0.0005412294804098531	PTT Significant: 0.00042704615152818837	PTT Significant: 0.00040196199014766275	PTT Significant: 0.0003962879813697107	PTT Significant: 0.02866430078118884	PTT Significant: 0.00048325895739023705	PTT Significant: 0.002206978309266576	PTT Significant: 0.0004390177556099052	PTT Significant: 0.0004113232760909603	PTT Significant: 0.02765441880251697	PTT Significant: 0.005481171844094883	PTT Significant: 0.00037448459205016493	PTT Significant: 0.00043469985618555456	PTT Significant: 0.0005884157370507854	PTT Significant: 0.02812650528382202	PTT Significant: 0.023826809915239316	PTT Significant: 0.0012897962457444755	PTT Significant: 0.0003996081277439231	PTT Significant: 0.0005499069297019104	PTT Significant: 0.00045892874508500595	PTT Significant: 0.0005774694166196497	PTT Significant: 0.000553742440783597	PTT Significant: 0.0004169132668282649	PTT Significant: 0.00038873115019120335	PTT Significant: 0.0004145235355962019	PTT Significant: 0.0003925418904387629	PTT Significant: 0.00046987830610512407
Endomycorrhizae	PTT Not significant: 0.25961412452807375	PTT Not significant: 0.697464890443223	PTT Significant: 3.503368065458809e-05	PTT Significant: 0.007657684714766689	PTT Significant: 0.00010210814272169443	PTT Significant: 3.503368065458809e-05	PTT Not significant: 0.9365190750638446	PTT Significant: 3.503368065458809e-05	PTT Significant: 0.016582445926784015	PTT Not significant: 0.1932868080659731	PTT Not significant: 0.6682163028452474	PTT Significant: 3.503368065458809e-05	PTT Not significant: 0.17393751648990047	PTT Not significant: 0.39403414904506334	PTT Not significant: 0.28836422547883545	PTT Not significant: 0.942174631766031	PTT Significant: 3.503368065458809e-05	PTT Not significant: 0.26857001477189246	PTT Significant: 0.0050752448155740254	PTT Significant: 0.045286577595381426	PTT Not significant: 0.381908652089041	PTT Significant: 3.503368065458809e-05	PTT Significant: 9.927167408142827e-05	PTT Not significant: 0.3314748241353454	PTT Significant: 0.00033646249222843514	PTT Not significant: 0.2609066853828562	PTT Significant: 0.04413754189540262	PTT Significant: 0.01268873498577733	PTT Significant: 3.503368065458809e-05	PTT Not significant: 0.09327368928207401	PTT Significant: 4.413059899002254e-05
Saprotrophs	PTT Not significant: 0.09079577004505113	PTT Not significant: 0.07273180853537974	PTT Significant: 0.0004101786327024256	PTT Significant: 0.021187521157062805	PTT Significant: 0.013288960954934769	PTT Significant: 0.0007412569103503894	PTT Not significant: 0.09507094940131147	PTT Significant: 0.0001661577222162238	PTT Significant: 0.031244228437117123	PTT Not significant: 0.31898469553811654	PTT Not significant: 0.0910282668009897	PTT Significant: 4.319702045962318e-05	PTT Significant: 0.007009176921537418	PTT Not significant: 0.3024542197602267	PTT Not significant: 0.12925069689389207	PTT Not significant: 0.2187524481171339	PTT Significant: 8.164175447105795e-05	PTT Significant: 0.0011301788782239193	PTT Not significant: 0.3786392320434498	PTT Not significant: 0.05289472717174347	PTT Significant: 0.008881904503474961	PTT Significant: 3.2682285523314833e-05	PTT Significant: 0.00810005469535587	PTT Significant: 0.04180919995293528	PTT Significant: 0.02510050482030804	PTT Not significant: 0.09875015146298127	PTT Not significant: 0.1173424757628618	PTT Significant: 0.005293714583224967	PTT Significant: 0.0004281292488725677	PTT Not significant: 0.08820845159234957	PTT Significant: 3.007156684577964e-05
Necrotrophs	PTT Not significant: 0.11144147334814987	PTT Significant: 0.033235662124850775	WSR Significant: 0.001953125	PTT Significant: 2.0600389906870546e-06	PTT Significant: 1.6220369821451123e-07	PTT Significant: 3.965843829730247e-08	PTT Significant: 0.0006624349262576849	PTT Significant: 2.2704586772996184e-08	PTT Not significant: 0.06385594925151242	PTT Significant: 1.017479873411898e-06	WSR Not significant: 0.212890625	PTT Significant: 3.0116055261615044e-08	PTT Not significant: 0.0690492832023794	PTT Significant: 0.021699587777840097	PTT Not significant: 0.07234242899141674	WSR Not significant: 0.125	PTT Significant: 6.744166821394624e-08	PTT Significant: 0.03712714905856423	PTT Not significant: 0.5258066951912213	PTT Not significant: 0.23082124548011274	WSR Not significant: 0.3671875	PTT Significant: 7.53871978376989e-08	PTT Significant: 1.3200422661049322e-07	PTT Significant: 1.2287565748727008e-06	PTT Significant: 1.244304520714496e-07	PTT Significant: 2.626680258572508e-07	PTT Significant: 0.001086101192265873	PTT Significant: 0.0003367374184173368	PTT Significant: 2.641288635118043e-07	PTT Not significant: 0.0845790227641165	PTT Significant: 2.652176217630767e-08
Obligate Biotrophs	WSR Significant: 0.001953125	WSR Significant: 0.001953125	WSR Significant: 0.001953125	WSR Significant: 0.001953125	WSR Significant: 0.001953125	WSR Significant: 0.001953125	WSR Significant: 0.001953125	WSR Significant: 0.001953125	WSR Significant: 0.001953125	PTT Significant: 1.1709157634603626e-07	WSR Significant: 0.001953125	WSR Significant: 0.001953125	WSR Significant: 0.001953125	WSR Significant: 0.001953125	WSR Significant: 0.001953125	WSR Significant: 0.001953125	WSR Significant: 0.001953125	WSR Significant: 0.001953125	PTT Significant: 3.322931778115056e-05	WSR Significant: 0.001953125	WSR Significant: 0.001953125	WSR Significant: 0.001953125	WSR Significant: 0.001953125	WSR Significant: 0.001953125	WSR Significant: 0.001953125	PTT Significant: 1.6095585729394713e-07	WSR Significant: 0.001953125	WSR Significant: 0.001953125	WSR Significant: 0.001953125	WSR Significant: 0.001953125	WSR Significant: 0.001953125
Hemibiotrophs	PTT Not significant: 0.33660256769973607	PTT Not significant: 0.11031567752462874	PTT Significant: 2.371902455301757e-06	PTT Significant: 4.12981744482959e-07	PTT Significant: 1.5269957434739379e-06	PTT Significant: 1.709800379932724e-06	PTT Significant: 7.297133331018638e-05	PTT Significant: 1.0345047212821065e-06	PTT Not significant: 0.26060746322616113	PTT Significant: 2.696089727630205e-07	PTT Not significant: 0.9056893950624623	PTT Significant: 2.304196346792794e-06	PTT Not significant: 0.2794959318374644	PTT Not significant: 0.6508431073478279	PTT Not significant: 0.391981953873236	PTT Significant: 0.02846679416806927	PTT Significant: 7.98848652034655e-06	PTT Not significant: 0.5021394953942048	WSR Not significant: 0.28515625	PTT Significant: 0.010918092442273734	PTT Not significant: 0.6981079363642266	PTT Significant: 9.849022003308333e-07	WSR Significant: 0.001953125	PTT Significant: 0.00015756153317847182	PTT Significant: 5.789961345526249e-07	PTT Significant: 9.14133476357222e-07	PTT Significant: 0.026402694086221656	PTT Not significant: 0.20522666716969112	PTT Significant: 2.2310314097705376e-06	PTT Not significant: 0.43646857965030406	PTT Significant: 1.0682553300139313e-06
Biotrophs	PTT Significant: 4.646944084025715e-08	PTT Significant: 9.837577282355075e-08	PTT Significant: 1.2350954751572582e-09	PTT Significant: 1.589027403141167e-09	PTT Significant: 1.837273892284054e-09	PTT Significant: 5.937242366378627e-10	PTT Significant: 2.1054889844318181e-07	WSR Significant: 0.001953125	PTT Significant: 8.130044287348589e-08	PTT Significant: 1.1219563754656893e-07	PTT Significant: 1.1369787892454985e-10	PTT Significant: 1.054988473571715e-09	PTT Significant: 0.00036882635793688683	PTT Significant: 2.981439409572445e-09	PTT Significant: 1.701389965851617e-08	PTT Significant: 1.7957752114502715e-05	PTT Significant: 2.5443348092096543e-10	PTT Significant: 8.973427639118614e-08	PTT Significant: 0.00675088436697453	PTT Significant: 2.3388880201793387e-08	PTT Significant: 6.806055166650738e-05	PTT Significant: 1.6487166352963072e-10	PTT Significant: 3.239612973358018e-10	PTT Significant: 4.747627941775686e-05	PTT Significant: 4.45664713893645e-11	PTT Significant: 7.146007034917881e-09	PTT Significant: 1.7703412652003618e-05	PTT Significant: 5.1466810736042214e-09	PTT Significant: 3.4114804274852973e-09	PTT Significant: 0.0001771765179147161	PTT Significant: 3.4807151950917883e-09
Pathogens	PTT Significant: 4.4837801057938106e-05	PTT Significant: 0.0011914089201851936	WSR Significant: 0.001953125	WSR Significant: 0.009765625	WSR Significant: 0.001953125	PTT Significant: 2.0456477307926052e-06	PTT Significant: 5.647711662180916e-06	PTT Significant: 9.959671310886773e-07	PTT Significant: 4.0678518376990204e-05	PTT Significant: 0.0003196211171302247	PTT Significant: 9.507964292104957e-06	WSR Significant: 0.001953125	PTT Significant: 1.1311268136676657e-05	PTT Significant: 1.0814049595271211e-06	PTT Significant: 5.461960895124569e-05	PTT Significant: 4.625771129459243e-07	WSR Significant: 0.001953125	PTT Significant: 0.00017560543476113018	WSR Not significant: 1.0	PTT Significant: 6.061111663532482e-06	PTT Significant: 0.0002582684750252104	WSR Significant: 0.001953125	WSR Significant: 0.009765625	WSR Significant: 0.001953125	WSR Significant: 0.005859375	WSR Significant: 0.001953125	PTT Significant: 0.00043545876199214224	PTT Significant: 0.0005602716236198544	WSR Significant: 0.001953125	PTT Significant: 9.29234611200542e-05	WSR Significant: 0.001953125
Plant Pathogens	PTT Significant: 4.993647984583813e-08	PTT Significant: 1.7829668868215327e-06	PTT Significant: 2.160755647470164e-09	PTT Significant: 9.984532451240319e-08	PTT Significant: 3.0955301662294334e-07	PTT Significant: 4.949039023464688e-09	PTT Significant: 1.4143415410113578e-06	PTT Significant: 3.8909215527651685e-09	PTT Significant: 7.148702745537255e-08	PTT Significant: 5.42300349054937e-09	PTT Significant: 8.074355539199383e-07	PTT Significant: 1.5278013282969838e-09	PTT Significant: 1.9370218063268492e-06	PTT Significant: 1.977820256083424e-08	PTT Significant: 2.9094120730499475e-08	PTT Significant: 9.84961203260991e-08	PTT Significant: 1.3988211689443347e-09	PTT Significant: 3.7453871498181845e-07	PTT Not significant: 0.9999999824066439	PTT Significant: 9.946408602176907e-08	PTT Significant: 2.9502761250833047e-08	PTT Significant: 4.44646650512051e-09	PTT Significant: 5.252663065629471e-08	PTT Significant: 5.408871655422657e-08	PTT Significant: 9.9448902750942e-07	PTT Significant: 2.639868155872774e-06	PTT Significant: 0.0001233299519126117	PTT Significant: 1.1832472073723688e-06	PTT Significant: 1.711128960552816e-09	PTT Significant: 1.1445256706531449e-07	PTT Significant: 2.1341833139681556e-09

## Sheet: Traits_PairedTests
Phytopathogenic Traits
Results from paired statistical tests on the AUC scores from DendroNet models. The AUC scores from the parsimony models (phylogenetic data only) were the baseline values and were compared to the scores from the feature+parsimony models using a one-tailed alternative hypothesis (i.e., Ha = AUC scores from the feature+parsimony models are higher than those from the parsimony models). The paired dif…
PTT	Student's Paired T-Test
WSR	Wilcoxon Signed-Rank Test
	Top three feature sets highlighted in yellow
	[merops, cazy, transporters, transfactors]	[transporters, transfactors]	[merops, cazy, smc, transfactors]	[merops, transfactors]	[merops]	[cazy, transfactors]	[transporters]	[merops, cazy]	[cazy, transporters]	[transfactors]	[merops, cazy, smc, transporters, transfactors]	[cazy, smc]	[merops, transporters]	[merops, cazy, smc, transporters]	[merops, cazy, transporters]	[smc, transporters, transfactors]	[cazy, smc, transfactors]	[cazy, smc, transporters, transfactors]	[smc]	[cazy, transporters, transfactors]	[merops, transporters, transfactors]	[merops, cazy, smc]	[merops, smc]	[smc, transporters]	[merops, smc, transfactors]	[smc, transfactors]	[merops, smc, transporters]	[cazy, smc, transporters]	[merops, cazy, transfactors]	[merops, smc, transporters, transfactors]	[cazy]
Gymnosperm Pathogens	PTT Significant: 0.007461855211167605	PTT Significant: 0.01612766176507738	PTT Not significant: 0.07936613271550103	WSR Not significant: 0.935546875	PTT Significant: 0.006842098476019374	PTT Not significant: 0.9918561482023757	PTT Significant: 0.03696454852184922	PTT Significant: 0.00407816795779319	PTT Significant: 0.010100221410987114	PTT Not significant: 0.9999993946067348	PTT Not significant: 0.3660616296572767	WSR Significant: 0.001953125	PTT Not significant: 0.35280136445054944	PTT Significant: 0.004172724514725338	WSR Significant: 0.009765625	PTT Not significant: 0.45038564075414333	PTT Not significant: 0.9631147298687983	PTT Not significant: 0.6027744086797109	WSR Not significant: 1.0	PTT Not significant: 0.1666398164069957	PTT Not significant: 0.4614929277265417	WSR Significant: 0.001953125	PTT Not significant: 0.111868446412147	PTT Not significant: 0.10447882724531837	PTT Not significant: 0.9995749500152612	PTT Not significant: 0.999999973889809	PTT Significant: 0.0034145152809799775	PTT Not significant: 0.22702077887481564	PTT Significant: 0.03829260446282199	PTT Not significant: 0.17464974383880055	PTT Significant: 1.0370883825338802e-05
Angiosperm Pathogens	WSR Not significant: 0.8984375	WSR Not significant: 0.248046875	WSR Significant: 0.001953125	WSR Significant: 0.001953125	PTT Significant: 0.0042796482173508245	WSR Significant: 0.001953125	PTT Not significant: 0.07182522169056867	PTT Significant: 0.0007508177811086592	PTT Not significant: 0.3532723672039092	WSR Significant: 0.00390625	PTT Not significant: 0.5554104998441824	WSR Significant: 0.013671875	PTT Significant: 0.00952424396549962	PTT Not significant: 0.7665005498661088	PTT Not significant: 0.8296961567164318	PTT Not significant: 0.10903444302241422	WSR Significant: 0.00390625	WSR Not significant: 0.91796875	PTT Not significant: 0.9463100666150557	WSR Not significant: 0.8203125	PTT Not significant: 0.6373809031497426	WSR Significant: 0.01953125	PTT Not significant: 0.45372103688857546	WSR Significant: 0.02734375	WSR Significant: 0.048828125	WSR Not significant: 0.673828125	PTT Significant: 0.027752681815965748	WSR Not significant: 0.751953125	WSR Significant: 0.001953125	PTT Significant: 0.013013355765451979	PTT Significant: 0.00023276393752802581
Stem Pathogens	PTT Significant: 0.005349234058734534	PTT Significant: 0.005229216167285541	PTT Significant: 0.003711077871279762	PTT Significant: 0.017178753155292676	PTT Significant: 0.005953541825876363	PTT Significant: 0.004147791332093145	PTT Significant: 0.007182905550113697	PTT Significant: 0.0027028894967338385	PTT Significant: 0.004787757632545471	PTT Significant: 0.002025135614941693	PTT Significant: 0.014621078752793837	PTT Significant: 0.01039972176658373	PTT Significant: 0.007911305557579778	PTT Significant: 0.023960508769331344	PTT Significant: 0.02149004239254855	PTT Significant: 0.008229949962986163	PTT Significant: 0.004561390085896705	PTT Significant: 0.004101784529242964	PTT Significant: 0.008172978428982545	PTT Significant: 0.006485701670425809	PTT Significant: 0.026617069620476292	PTT Significant: 0.002040960278278247	PTT Significant: 0.0075540695433758435	PTT Significant: 0.004934239175236386	PTT Significant: 0.01183073807330579	PTT Significant: 0.002196704036674051	PTT Significant: 0.007258564248411729	PTT Significant: 0.0025994742709527356	PTT Significant: 0.0018840530140675836	PTT Significant: 0.003422006741524456	PTT Significant: 0.00247596854424134
Foliar Pathogens	WSR Significant: 0.037109375	PTT Significant: 0.007694299839988265	PTT Significant: 0.0006992741097869761	PTT Significant: 0.0008002266584026412	PTT Significant: 0.0006780726442570013	PTT Significant: 3.297769996084692e-05	PTT Significant: 0.000920576846950781	PTT Significant: 0.00018592578960474452	WSR Significant: 0.00390625	PTT Significant: 0.0007568748991068242	WSR Significant: 0.048828125	PTT Significant: 0.00015632952911784177	PTT Significant: 0.00679352447399495	PTT Significant: 0.02847936321487684	PTT Significant: 0.006991650699553309	PTT Significant: 0.025861937705485394	PTT Significant: 0.0005534445617239952	PTT Significant: 0.03948771486304855	WSR Significant: 0.00390625	PTT Significant: 0.005626103706419673	PTT Significant: 0.028381783669575753	PTT Significant: 0.00015513572306032205	PTT Significant: 0.0003629730686812186	PTT Significant: 0.0006756977739464643	PTT Significant: 0.00017477363324045514	PTT Significant: 0.00048213932392348854	PTT Significant: 0.04742854723799558	PTT Not significant: 0.12762319305290645	WSR Significant: 0.001953125	PTT Significant: 0.01193870035888668	PTT Significant: 0.00023097836130126471
Root Pathogens	PTT Significant: 0.007233372760720592	PTT Significant: 0.01063158075408264	PTT Significant: 0.00808330815942493	PTT Significant: 8.541356173038851e-05	PTT Significant: 0.02439712287709225	WSR Significant: 0.001953125	PTT Not significant: 0.21725463163605707	PTT Significant: 5.5307825593315776e-05	PTT Not significant: 0.08093442477901774	PTT Significant: 0.0005506969534002559	PTT Significant: 0.011121253502553762	PTT Significant: 1.5016040262963526e-06	PTT Not significant: 0.08912839259799488	PTT Not significant: 0.06509270504266347	WSR Significant: 0.001953125	PTT Not significant: 0.05060951721460875	PTT Significant: 0.0006649025707649502	PTT Significant: 0.0032295920921765484	WSR Not significant: 0.951171875	PTT Significant: 0.03297992109829911	PTT Significant: 0.0018650093352471026	PTT Significant: 3.366675475233325e-05	PTT Significant: 0.003722989852317935	PTT Significant: 0.002108721566074966	PTT Significant: 0.0007600321291075051	PTT Significant: 0.002105286795191665	WSR Significant: 0.013671875	PTT Significant: 0.048694218946503866	PTT Significant: 0.0007079656239957864	PTT Significant: 0.005665909841888174	PTT Significant: 4.505814695248536e-06
