# Supplementary material for: Large-scale genomic analyses with machine learning uncover predictive patterns associated with fungal phytopathogenic lifestyles and traits
Source: Sci Rep. 2023 Oct 11;13:17203. doi: 10.1038/s41598-023-44005-w (PMC10567782; doi:10.1038/s41598-023-44005-w)
Supplement: Supplementary file 4 — Supplementary Information 4. [file 41598_2023_44005_MOESM4_ESM.xlsx]

## Sheet: CAZymes
Data S6. DendroNet feature importances from the feature+parsimony models for all five genome annotation groups (each annotation is on a separate sheet). The raw, fraction, and correlation values for the individual genomic features (gene families) that improved DendroNet’s predictive performance of a lifestyle or trait over the parsimony model are reported for each annotation. A fraction value gre…
Feature (Gene Family)	Fraction Score	Raw Score	Correlation Direction
Saprotrophs
GT2	0.935	0.129	-
GH5	0.594	0.082	+
EXPN	0.526	0.072	+
CBM1	0.487	0.067	+
CE5	0.467	0.064	-
CE	0.437	0.06	-
PL	0.432	0.06	-
AA14	0.424	0.058	+
CBM	0.389	0.054	+
AA	0.373	0.051	+
GH18	0.365	0.05	-
GH16	0.341	0.047	+
CBM63	0.309	0.043	-
CE4	0.293	0.04	-
GH47	0.26	0.036	-
Total_CAZys	0.25	0.034	+
GT	0.225	0.031	-
AA3	0.223	0.031	+
GH	0.216	0.03	+
CE16	0.114	0.016	+
AA9	0.112	0.015	+
GH36	0.111	0.015	-
GH26	0.071	0.01	-
GT48	0.068	0.009	+
GH30	0.029	0.004	+
GH78	0.024	0.003	-
GH28	0.018	0.002	+
GH3	0.002	0.0	-
Ectomycorrhizae
AA	1.001	0.417	-
CBM	0.993	0.413	-
GH18	0.976	0.406	-
GT2	0.97	0.404	+
GH5	0.964	0.401	-
GH	0.962	0.401	-
GT	0.953	0.397	-
Total_CAZys	0.932	0.388	-
GH16	0.912	0.38	-
CE1	0.884	0.368	-
GH88	0.851	0.354	-
CE	0.841	0.35	-
GH115	0.838	0.349	-
AA3	0.834	0.347	-
EXPN	0.797	0.332	-
GH154	0.795	0.331	-
GH78	0.788	0.328	-
GH145	0.78	0.325	-
GH7	0.766	0.319	-
GH31	0.76	0.316	-
AA8	0.749	0.312	-
CE3	0.749	0.312	-
AA1	0.738	0.307	+
GT31	0.717	0.299	-
AA2	0.696	0.29	-
GH47	0.685	0.285	-
GT17	0.679	0.283	-
GH2	0.663	0.276	-
PL8	0.653	0.272	-
GH10	0.641	0.267	-
CBM1	0.633	0.263	-
CE8	0.627	0.261	-
GH43	0.607	0.253	-
GH93	0.606	0.252	-
GH32	0.603	0.251	-
CBM6	0.594	0.247	-
CBM38	0.591	0.246	-
PL1	0.58	0.241	-
GH76	0.578	0.241	-
GT32	0.574	0.239	-
GH35	0.568	0.237	-
GH71	0.568	0.236	-
GT64	0.563	0.234	-
CE5	0.56	0.233	-
CE15	0.56	0.233	-
GH125	0.558	0.232	-
GH3	0.549	0.229	-
GH64	0.549	0.228	-
CBM63	0.537	0.223	-
CBM35	0.531	0.221	-
GH28	0.528	0.22	-
GH11	0.525	0.219	-
GH127	0.509	0.212	-
GH139	0.504	0.21	-
AA12	0.502	0.209	-
CBM48	0.495	0.206	-
CBM8	0.494	0.206	-
GH74	0.481	0.2	-
AA7	0.477	0.199	-
GH53	0.473	0.197	-
GH92	0.472	0.196	-
CBM71	0.47	0.196	+
AA11	0.47	0.196	+
GT43	0.465	0.194	-
AA10	0.464	0.193	-
GH131	0.454	0.189	-
CBM20	0.451	0.188	-
PL26	0.45	0.187	-
CBM18	0.45	0.187	-
GT23	0.443	0.184	-
PL4	0.438	0.182	-
GH44	0.433	0.18	-
GT1	0.431	0.179	-
GH12	0.431	0.179	-
AA13	0.429	0.178	-
CBM19	0.424	0.176	-
GH23	0.421	0.175	-
GT25	0.417	0.173	-
GH104	0.415	0.173	-
CBM42	0.414	0.172	-
GH135	0.414	0.172	-
PL	0.407	0.17	-
CE2	0.405	0.169	-
GH67	0.398	0.166	-
GH4	0.398	0.166	-
GH81	0.396	0.165	-
CBM87	0.394	0.164	+
GT47	0.39	0.162	-
GH30	0.387	0.161	-
GT109	0.386	0.161	-
PL9	0.385	0.16	-
GH62	0.384	0.16	-
GT8	0.384	0.16	-
GH26	0.383	0.159	-
GH114	0.38	0.158	-
PL11	0.379	0.158	-
CBM32	0.378	0.157	-
GH45	0.378	0.157	-
GT55	0.375	0.156	-
GT14	0.37	0.154	-
PL7	0.365	0.152	-
GH42	0.36	0.15	-
GH17	0.36	0.15	-
PL27	0.358	0.149	-
GT73	0.356	0.148	-
GH36	0.354	0.147	-
GT15	0.353	0.147	+
CE12	0.346	0.144	-
GH128	0.344	0.143	-
GH94	0.344	0.143	-
GT28	0.343	0.143	-
GH75	0.338	0.141	-
GH51	0.338	0.141	-
PL3	0.336	0.14	-
GH33	0.335	0.139	-
AA4	0.334	0.139	-
GH15	0.333	0.139	-
GH63	0.329	0.137	-
GH19	0.327	0.136	-
GH105	0.324	0.135	-
GH39	0.323	0.135	-
GT10	0.323	0.135	-
GH146	0.323	0.135	-
GT81	0.32	0.133	-
GH55	0.313	0.13	-
GT69	0.311	0.129	-
GH52	0.307	0.128	-
GH142	0.307	0.128	-
GH54	0.301	0.125	-
GH130	0.29	0.121	-
GH97	0.285	0.118	-
GT58	0.282	0.117	+
GT51	0.276	0.115	-
GH140	0.266	0.111	-
GH13	0.26	0.108	-
GH84	0.259	0.108	-
GH6	0.256	0.107	-
AA9	0.254	0.106	-
GH49	0.249	0.104	-
PL20	0.248	0.103	-
CBM57	0.245	0.102	+
AA16	0.242	0.101	-
GT39	0.242	0.101	+
GH162	0.235	0.098	-
GT49	0.231	0.096	+
GT91	0.229	0.095	-
GH57	0.218	0.091	-
GH143	0.21	0.087	-
GH8	0.209	0.087	+
GH72	0.207	0.086	-
GT62	0.202	0.084	-
GH132	0.2	0.083	-
GT54	0.2	0.083	-
GT61	0.2	0.083	-
GT34	0.199	0.083	-
CE16	0.198	0.082	-
CE14	0.196	0.082	-
GT71	0.195	0.081	-
GH20	0.192	0.08	+
GH136	0.171	0.071	-
CBM66	0.168	0.07	-
GT66	0.16	0.067	+
GT59	0.157	0.065	+
CBM37	0.156	0.065	+
CE18	0.155	0.065	+
PL38	0.155	0.064	-
CBM52	0.148	0.062	+
GT77	0.148	0.062	-
GH106	0.148	0.061	-
CBM67	0.147	0.061	-
CBM4	0.137	0.057	-
CBM16	0.121	0.05	-
CBM43	0.119	0.049	-
GT50	0.11	0.046	+
GH1	0.11	0.046	-
GH133	0.107	0.044	-
GH46	0.084	0.035	-
CBM24	0.082	0.034	-
GH65	0.061	0.025	+
GT22	0.051	0.021	+
GT21	0.046	0.019	+
GH79	0.045	0.019	-
GH95	0.03	0.012	-
CE9	0.019	0.008	-
GT20	0.002	0.001	+
Endomycorrhizae
GT5	0.681	0.283	-
AA7	0.645	0.269	-
GH37	0.574	0.239	-
PL14	0.558	0.232	-
PL3	0.558	0.232	-
GH9	0.547	0.228	-
AA2	0.539	0.224	-
AA4	0.523	0.218	+
AA16	0.52	0.216	+
GH85	0.517	0.215	-
CBM21	0.509	0.212	-
GT15	0.463	0.193	+
GH13	0.444	0.185	-
CE4	0.416	0.173	-
GT43	0.406	0.169	+
GH26	0.397	0.165	-
CBM12	0.378	0.157	-
PL26	0.356	0.148	-
GH152	0.346	0.144	-
PL35	0.337	0.14	-
GH10	0.327	0.136	-
CBM66	0.316	0.131	-
GT49	0.307	0.128	-
GT59	0.307	0.128	+
GT57	0.294	0.122	+
GH16	0.264	0.11	-
GT54	0.261	0.109	-
GT47	0.247	0.103	-
GT90	0.247	0.103	-
GT91	0.218	0.091	-
CE14	0.209	0.087	-
GT64	0.207	0.086	-
PL11	0.196	0.081	-
CBM48	0.193	0.08	+
GH46	0.179	0.075	-
CBM87	0.177	0.074	+
CE9	0.168	0.07	-
GT21	0.155	0.064	+
GH44	0.147	0.061	-
AA10	0.125	0.052	-
GH84	0.122	0.051	-
CBM4	0.122	0.051	-
GH94	0.119	0.05	+
AA8	0.117	0.049	-
AA9	0.114	0.047	-
GH104	0.1	0.042	-
GT81	0.1	0.042	-
GT69	0.095	0.039	+
CBM5	0.084	0.035	-
GH133	0.079	0.033	+
CBM16	0.051	0.021	-
GT77	0.051	0.021	-
GH131	0.049	0.02	-
GT3	0.04	0.017	-
GH4	0.035	0.015	-
GT22	0.008	0.003	+
Pathogenic
Total_CAZys	0.815	0.088	+
GH	0.775	0.083	+
AA	0.761	0.082	-
GT	0.745	0.08	+
CBM	0.617	0.066	+
CE	0.473	0.051	+
CBM63	0.391	0.042	+
AA3	0.26	0.028	+
GH97	0.183	0.02	-
GT90	0.112	0.012	+
GH18	0.044	0.005	+
GH133	0.02	0.002	+
GH52	0.006	0.001	-
Plant Pathogenic
GT	0.767	0.147	+
CBM63	0.707	0.136	+
CBM	0.698	0.134	+
GH	0.65	0.125	+
Total_CAZys	0.623	0.12	+
AA	0.617	0.118	+
GH32	0.615	0.118	+
CE	0.529	0.102	+
GH18	0.491	0.094	+
GT2	0.484	0.093	+
CE5	0.481	0.092	+
PL	0.454	0.087	+
AA5	0.423	0.081	-
EXPN	0.417	0.08	+
GH3	0.388	0.074	+
GH5	0.378	0.073	+
PL1	0.372	0.071	+
CBM35	0.339	0.065	+
GH25	0.326	0.063	-
CE8	0.318	0.061	+
GH47	0.315	0.06	+
CBM50	0.306	0.059	+
GH12	0.301	0.058	+
GH31	0.299	0.057	+
GH43	0.285	0.055	+
GH16	0.268	0.051	-
PL3	0.265	0.051	+
GH13	0.214	0.041	+
AA7	0.186	0.036	+
AA2	0.166	0.032	+
GH27	0.144	0.028	+
AA3	0.142	0.027	+
AA1	0.135	0.026	+
GT8	0.13	0.025	+
CE4	0.111	0.021	+
GH131	0.089	0.017	+
GH105	0.078	0.015	+
GT90	0.071	0.014	+
CBM5	0.06	0.012	-
AA14	0.039	0.008	-
AA16	0.027	0.005	+
PL4	0.005	0.001	+
GH2	0.002	0.0	+
Necrotrophs
Total_CAZys	0.948	0.379	+
GT	0.937	0.375	+
GH	0.93	0.372	+
AA	0.93	0.372	+
CBM	0.9	0.36	+
CE	0.895	0.358	+
AA3	0.737	0.295	+
GH23	0.689	0.275	-
CBM48	0.662	0.265	-
GT39	0.657	0.263	-
GH16	0.655	0.262	+
GH25	0.647	0.259	-
GT2	0.642	0.257	+
PL35	0.637	0.255	-
CBM21	0.637	0.255	-
GT22	0.618	0.247	-
PL14	0.595	0.238	-
CBM13	0.592	0.237	-
EXPN	0.569	0.227	-
GH5	0.549	0.219	-
GH52	0.542	0.217	-
GH38	0.527	0.211	-
GT57	0.522	0.209	-
GT77	0.52	0.208	-
CBM12	0.52	0.208	-
GT48	0.512	0.205	-
AA14	0.512	0.205	-
GT64	0.5	0.2	+
GH162	0.49	0.196	-
AA6	0.49	0.196	-
GH146	0.488	0.195	+
GH71	0.485	0.194	+
CBM67	0.481	0.193	+
GT49	0.481	0.192	-
GH9	0.478	0.191	-
AA9	0.477	0.191	+
GT15	0.47	0.188	-
CBM57	0.47	0.188	+
GT24	0.441	0.176	-
GH24	0.441	0.176	-
GH37	0.435	0.174	-
GT21	0.428	0.171	-
GT33	0.423	0.169	-
CBM52	0.422	0.169	-
AA5	0.422	0.169	-
GT35	0.404	0.161	-
GH152	0.401	0.16	-
CBM50	0.396	0.158	+
GH133	0.394	0.158	-
GT10	0.393	0.157	-
GH18	0.39	0.156	+
GT47	0.389	0.156	-
GT3	0.368	0.147	-
GH8	0.368	0.147	+
GT43	0.365	0.146	-
GH44	0.365	0.146	-
GH104	0.359	0.144	-
PL8	0.356	0.143	+
CE14	0.355	0.142	-
GT20	0.345	0.138	+
GH4	0.342	0.137	+
CBM5	0.341	0.136	-
GT54	0.34	0.136	-
GT5	0.331	0.132	-
GH15	0.31	0.124	-
CBM16	0.309	0.124	-
GT23	0.307	0.123	-
CBM18	0.304	0.121	+
CBM1	0.303	0.121	-
GH84	0.3	0.12	-
CBM8	0.299	0.119	-
CE16	0.295	0.118	-
GH143	0.29	0.116	-
GH141	0.289	0.116	+
GH130	0.287	0.115	-
GH19	0.283	0.113	-
GT41	0.283	0.113	-
CBM38	0.282	0.113	-
GH85	0.277	0.111	-
GT50	0.274	0.11	-
GT91	0.273	0.109	-
CE4	0.272	0.109	-
CBM87	0.265	0.106	+
GH97	0.262	0.105	-
CBM37	0.254	0.102	+
GT109	0.253	0.101	+
GH10	0.251	0.1	+
GT66	0.251	0.1	-
GH115	0.248	0.099	+
AA1	0.245	0.098	+
PL7	0.245	0.098	+
PL11	0.243	0.097	-
AA10	0.242	0.097	-
GT90	0.241	0.096	-
GH74	0.239	0.095	+
GT17	0.235	0.094	+
CBM4	0.228	0.091	-
GT76	0.227	0.091	-
GH89	0.223	0.089	-
GT73	0.2	0.08	-
CBM14	0.198	0.079	-
GH136	0.181	0.073	-
GH75	0.178	0.071	+
GT58	0.177	0.071	-
GH57	0.172	0.069	-
GH134	0.161	0.064	-
GH114	0.157	0.063	-
GH3	0.157	0.063	+
GT59	0.153	0.061	-
CE1	0.153	0.061	+
GH7	0.149	0.059	+
GH49	0.145	0.058	+
PL38	0.135	0.054	-
GH88	0.133	0.053	+
GT28	0.127	0.051	-
GH51	0.127	0.051	+
AA12	0.124	0.05	+
GH20	0.119	0.047	-
PL20	0.118	0.047	+
GH46	0.117	0.047	-
GH13	0.104	0.042	-
CBM24	0.098	0.039	+
PL	0.096	0.038	+
CBM71	0.096	0.038	+
GH39	0.096	0.038	+
GH79	0.091	0.036	+
GH139	0.089	0.036	+
GT1	0.084	0.034	+
GH53	0.083	0.033	+
GT55	0.08	0.032	+
CBM66	0.08	0.032	+
GT13	0.078	0.031	-
GT69	0.077	0.031	+
CBM20	0.074	0.03	+
GH26	0.072	0.029	-
CBM19	0.066	0.026	+
CE15	0.065	0.026	-
GH32	0.063	0.025	+
CBM6	0.062	0.025	+
GT4	0.06	0.024	+
GH127	0.058	0.023	+
AA7	0.05	0.02	+
GT51	0.049	0.02	-
GH140	0.04	0.016	-
CE18	0.038	0.015	+
GH132	0.027	0.011	+
GT81	0.023	0.009	-
AA2	0.022	0.009	-
GH131	0.009	0.004	+
GT14	0.003	0.001	-
AA4	0.001	0.0	+
Hemibiotrophs
CBM	1.034	0.242	+
GT	1.033	0.242	+
Total_CAZys	0.909	0.213	+
GH	0.888	0.208	+
AA	0.85	0.199	+
CBM1	0.652	0.153	-
CE	0.633	0.148	+
GT2	0.524	0.123	+
CBM13	0.51	0.12	-
GH5	0.496	0.116	-
GH23	0.434	0.102	-
GH16	0.398	0.093	+
CE4	0.391	0.092	+
GT49	0.385	0.09	-
GH152	0.348	0.082	-
AA6	0.335	0.079	-
GH18	0.329	0.077	+
GT39	0.327	0.077	+
PL14	0.301	0.071	-
AA3	0.301	0.071	+
GH85	0.295	0.069	-
GT43	0.27	0.063	-
CBM21	0.259	0.061	+
GT1	0.226	0.053	+
PL7	0.222	0.052	-
CBM12	0.221	0.052	-
AA1	0.217	0.051	+
AA14	0.213	0.05	-
AA9	0.207	0.049	+
PL35	0.207	0.048	-
GH3	0.184	0.043	+
GT48	0.157	0.037	-
GH13	0.148	0.035	+
GT20	0.14	0.033	-
PL	0.121	0.028	+
PL8	0.088	0.021	-
GH9	0.066	0.016	-
CBM5	0.011	0.003	-
Biotrophs
CBM	1.03	0.341	-
AA9	0.942	0.312	-
CBM1	0.92	0.304	-
GH7	0.862	0.285	-
GT69	0.857	0.284	-
GH74	0.851	0.282	-
CBM50	0.84	0.278	-
CE1	0.835	0.276	-
Total_CAZys	0.828	0.274	-
GH131	0.816	0.27	-
GT15	0.802	0.266	-
GH6	0.776	0.257	-
CBM48	0.772	0.256	-
PL1	0.766	0.254	-
CE15	0.751	0.249	-
GH	0.732	0.242	-
PL	0.731	0.242	-
GH10	0.722	0.239	-
PL4	0.704	0.233	-
CE12	0.701	0.232	-
GH11	0.684	0.226	-
GH27	0.649	0.215	-
PL8	0.638	0.211	-
GH16	0.638	0.211	-
GT41	0.637	0.211	-
CBM43	0.616	0.204	-
GT76	0.6	0.199	-
GH45	0.596	0.197	-
GT	0.585	0.194	-
GH15	0.583	0.193	-
GH145	0.58	0.192	-
GT59	0.576	0.191	-
AA8	0.572	0.189	-
AA2	0.571	0.189	-
CE	0.562	0.186	-
AA	0.546	0.181	-
AA3	0.525	0.174	-
CBM35	0.504	0.167	-
GH125	0.487	0.161	-
CBM18	0.483	0.16	-
GH132	0.454	0.15	-
GH5	0.452	0.15	-
CBM20	0.443	0.147	-
GH63	0.44	0.146	-
GT57	0.437	0.145	-
GH38	0.435	0.144	-
GT22	0.435	0.144	-
CE8	0.431	0.143	-
GT48	0.423	0.14	-
CBM63	0.418	0.138	-
GT25	0.414	0.137	-
GH76	0.41	0.136	-
GH62	0.402	0.133	-
GH18	0.4	0.132	-
GH20	0.394	0.13	-
GH154	0.392	0.13	-
GH1	0.388	0.128	-
GH135	0.385	0.127	-
AA12	0.383	0.127	-
GT5	0.38	0.126	-
GT58	0.378	0.125	-
AA6	0.364	0.12	-
GH54	0.36	0.119	-
GT43	0.349	0.116	-
CE3	0.341	0.113	-
EXPN	0.336	0.111	+
GH35	0.334	0.11	-
GH44	0.323	0.107	-
PL3	0.318	0.105	-
AA1	0.315	0.104	-
CE5	0.313	0.103	-
CBM12	0.312	0.103	+
GH133	0.31	0.103	-
GH105	0.309	0.102	-
CBM13	0.304	0.101	-
GH2	0.289	0.096	-
GH95	0.283	0.094	+
GH146	0.283	0.094	-
GT90	0.275	0.091	-
GH72	0.274	0.091	-
GH92	0.268	0.089	-
PL20	0.265	0.088	+
PL9	0.261	0.086	-
GT3	0.261	0.086	-
GH93	0.257	0.085	-
GH25	0.253	0.084	+
AA16	0.244	0.081	-
GT35	0.241	0.08	-
GH81	0.238	0.079	-
GH71	0.233	0.077	+
GT4	0.232	0.077	-
CBM24	0.23	0.076	-
CE9	0.227	0.075	-
GT1	0.222	0.074	-
GT62	0.22	0.073	-
GT66	0.22	0.073	-
GT32	0.215	0.071	-
CBM42	0.21	0.069	-
GT8	0.209	0.069	-
GH47	0.203	0.067	-
AA5	0.203	0.067	-
AA14	0.199	0.066	+
GH53	0.198	0.066	-
GH139	0.196	0.065	-
GT31	0.189	0.062	-
GH142	0.185	0.061	-
GH17	0.184	0.061	-
PL26	0.182	0.06	-
GH136	0.173	0.057	-
GT10	0.171	0.057	-
GT21	0.166	0.055	-
GH65	0.158	0.052	-
GT34	0.155	0.051	-
AA13	0.149	0.049	-
GT77	0.147	0.049	-
GH114	0.143	0.047	-
GT2	0.142	0.047	-
GH4	0.136	0.045	+
CBM6	0.126	0.042	-
GH19	0.122	0.04	-
GT109	0.121	0.04	-
GH49	0.12	0.04	-
AA11	0.119	0.04	-
GH8	0.118	0.039	+
GH89	0.116	0.038	+
GH36	0.116	0.038	-
CBM16	0.115	0.038	-
GH97	0.114	0.038	-
GT51	0.113	0.038	-
GT54	0.11	0.037	-
PL7	0.108	0.036	+
GH43	0.108	0.036	-
GH94	0.107	0.035	-
GH52	0.105	0.035	-
GH13	0.105	0.035	-
GH134	0.104	0.034	-
CBM57	0.101	0.033	+
GH143	0.098	0.032	-
CE16	0.097	0.032	-
GH67	0.094	0.031	-
CE4	0.093	0.031	-
GT13	0.091	0.03	+
GH85	0.091	0.03	+
PL11	0.089	0.029	-
PL27	0.087	0.029	-
GH51	0.087	0.029	-
GT73	0.084	0.028	-
GH26	0.083	0.027	-
GH140	0.08	0.027	-
CBM37	0.076	0.025	+
PL38	0.075	0.025	-
GH162	0.07	0.023	-
GH24	0.068	0.022	-
GH46	0.066	0.022	-
CBM32	0.065	0.022	-
GT64	0.065	0.022	+
GH32	0.063	0.021	-
GH55	0.062	0.021	+
GH84	0.057	0.019	-
GT33	0.054	0.018	-
GH79	0.051	0.017	-
CE2	0.05	0.016	-
PL14	0.048	0.016	+
GH64	0.045	0.015	-
GH33	0.044	0.015	-
GT17	0.04	0.013	-
GT24	0.04	0.013	-
CBM87	0.038	0.012	+
GH75	0.037	0.012	+
CBM8	0.036	0.012	-
GT91	0.029	0.01	-
GT20	0.027	0.009	-
GT55	0.021	0.007	-
GT81	0.016	0.005	-
GT14	0.013	0.004	-
GT50	0.013	0.004	-
GH3	0.012	0.004	-
GH78	0.003	0.001	-
CE18	0.001	0.0	+
GH57	0.001	0.0	+
Obligate Biotrophs
Total_CAZys	0.994	0.101	-
GH	0.952	0.096	-
GT	0.928	0.094	+
GH5	0.911	0.092	+
AA	0.911	0.092	-
CBM	0.911	0.092	-
CE	0.889	0.09	+
GH18	0.807	0.082	+
CBM1	0.74	0.075	-
EXPN	0.712	0.072	+
CE16	0.638	0.065	-
GH128	0.616	0.062	-
GH1	0.586	0.059	-
AA11	0.527	0.053	-
GT62	0.521	0.053	-
GT2	0.517	0.052	+
GH115	0.501	0.051	-
CE9	0.491	0.05	-
GH88	0.328	0.033	-
GH55	0.316	0.032	-
GH154	0.306	0.031	-
GH105	0.288	0.029	-
CE4	0.276	0.028	+
GH3	0.272	0.028	-
CE15	0.233	0.024	-
GT8	0.203	0.021	-
GH64	0.201	0.02	-
AA1	0.191	0.019	+
AA8	0.167	0.017	-
GH29	0.089	0.009	-
CBM20	0.089	0.009	-
GH93	0.08	0.008	-
CE12	0.056	0.006	-
GT43	0.054	0.005	+
GH95	0.04	0.004	-
AA14	0.032	0.003	-
GH135	0.016	0.002	-
Angiosperm Pathogens
GH32	1.066	0.368	+
GT58	1.026	0.355	+
CE5	0.971	0.335	+
GH81	0.943	0.326	+
GT3	0.939	0.324	+
GT2	0.895	0.309	+
AA11	0.84	0.29	+
GT71	0.84	0.29	+
GT22	0.828	0.286	+
GT32	0.824	0.285	-
GH37	0.82	0.283	+
GH114	0.814	0.281	+
GH125	0.812	0.281	+
GT57	0.768	0.265	+
GT41	0.764	0.264	+
GT1	0.756	0.261	+
AA12	0.727	0.251	+
GT34	0.717	0.248	+
GH26	0.707	0.244	+
GH2	0.689	0.238	+
GH63	0.685	0.237	+
CBM63	0.663	0.229	+
GH72	0.661	0.228	+
GT	0.653	0.226	+
GH36	0.606	0.209	+
GT33	0.598	0.206	+
GT62	0.598	0.206	+
GH20	0.582	0.201	+
GH38	0.57	0.197	+
CE1	0.562	0.194	+
CBM18	0.562	0.194	+
GH31	0.542	0.187	+
GT39	0.538	0.186	+
GT90	0.534	0.184	-
GT8	0.534	0.184	-
GH105	0.526	0.182	+
AA13	0.522	0.18	+
GH133	0.518	0.179	+
GT59	0.514	0.178	+
GH43	0.506	0.175	+
CBM35	0.49	0.169	+
PL9	0.484	0.167	+
CE	0.482	0.167	+
GT24	0.478	0.165	+
GH67	0.472	0.163	+
GT66	0.467	0.161	+
AA8	0.451	0.156	+
PL1	0.435	0.15	+
GH47	0.431	0.149	+
GH17	0.407	0.141	+
AA9	0.403	0.139	+
GH142	0.397	0.137	+
CE9	0.391	0.135	+
GH95	0.381	0.132	+
CBM24	0.373	0.129	+
GH18	0.371	0.128	+
CE3	0.371	0.128	+
GH46	0.365	0.126	+
GH154	0.363	0.126	+
GT55	0.345	0.119	+
GT10	0.341	0.118	+
GH3	0.339	0.117	+
GT43	0.334	0.115	+
GT50	0.332	0.115	+
GH89	0.33	0.114	+
GH106	0.33	0.114	+
GH23	0.31	0.107	-
GH64	0.308	0.106	-
CE2	0.306	0.106	+
CBM6	0.306	0.106	+
GT31	0.296	0.102	-
GT35	0.292	0.101	+
GH88	0.292	0.101	+
GT91	0.282	0.097	-
GH12	0.28	0.097	-
GH52	0.278	0.096	+
CE14	0.27	0.093	+
GH94	0.264	0.091	+
GT21	0.256	0.088	+
PL38	0.246	0.085	+
GH134	0.242	0.084	-
GH65	0.238	0.082	+
GH146	0.238	0.082	+
CBM52	0.236	0.082	+
AA7	0.236	0.082	+
GH85	0.23	0.08	-
CBM16	0.226	0.078	+
GH141	0.222	0.077	+
GH115	0.22	0.076	+
GH62	0.218	0.075	+
GT51	0.214	0.074	+
PL4	0.214	0.074	+
GH54	0.206	0.071	+
GT76	0.185	0.064	+
GH11	0.185	0.064	+
GH130	0.179	0.062	+
GH10	0.173	0.06	+
GH132	0.169	0.058	+
GH162	0.163	0.056	+
CBM42	0.159	0.055	+
GH139	0.159	0.055	+
GT48	0.157	0.054	+
GH84	0.155	0.053	+
PL11	0.147	0.051	+
GT54	0.135	0.047	+
GH33	0.131	0.045	+
GT4	0.129	0.045	-
GH92	0.125	0.043	-
GH76	0.125	0.043	+
CE4	0.125	0.043	+
GH44	0.119	0.041	+
GT61	0.117	0.04	+
PL20	0.115	0.04	+
GT15	0.113	0.039	-
GH140	0.111	0.038	+
GH143	0.111	0.038	+
GT77	0.111	0.038	+
AA4	0.105	0.036	+
CE12	0.105	0.036	-
GH136	0.099	0.034	+
GT73	0.091	0.032	+
CBM71	0.091	0.032	+
CBM4	0.091	0.032	+
GH152	0.083	0.029	+
GH19	0.083	0.029	+
GH35	0.077	0.027	+
GT13	0.075	0.026	+
CBM14	0.071	0.025	-
GH97	0.071	0.025	+
GH127	0.071	0.025	+
GH	0.069	0.024	+
CBM38	0.066	0.023	+
GT20	0.058	0.02	+
GH135	0.056	0.019	-
GT25	0.052	0.018	-
Total_CAZys	0.05	0.017	+
PL27	0.048	0.016	+
CE8	0.046	0.016	+
GH7	0.038	0.013	+
PL	0.034	0.012	+
AA5	0.032	0.011	-
CBM43	0.03	0.01	-
GH4	0.024	0.008	+
GH53	0.024	0.008	+
CBM21	0.022	0.008	+
CBM	0.022	0.008	+
CBM32	0.012	0.004	+
GH5	0.01	0.003	+
GT109	0.008	0.003	+
Gymnosperm Pathogens
GH125	0.945	0.172	-
GT3	0.865	0.157	-
GH114	0.837	0.152	-
CE9	0.78	0.142	-
GT8	0.758	0.138	-
GT35	0.75	0.136	-
GH72	0.648	0.118	-
GT34	0.635	0.115	-
CBM52	0.627	0.114	-
CBM13	0.565	0.103	+
AA11	0.563	0.102	-
GT39	0.559	0.101	-
GT81	0.548	0.1	+
GH65	0.535	0.097	-
GT4	0.503	0.091	+
GH94	0.491	0.089	-
GT24	0.469	0.085	-
GT50	0.461	0.084	-
GH89	0.433	0.079	+
GT64	0.429	0.078	-
CE2	0.421	0.076	-
AA13	0.418	0.076	-
CE1	0.414	0.075	-
GH1	0.406	0.074	+
GH64	0.397	0.072	-
CBM32	0.391	0.071	-
GT32	0.389	0.071	-
GT10	0.387	0.07	-
CBM50	0.384	0.07	-
GT21	0.38	0.069	-
AA12	0.374	0.068	-
GH105	0.359	0.065	-
GH9	0.357	0.065	+
PL35	0.348	0.063	+
AA14	0.348	0.063	+
CBM16	0.34	0.062	+
GH38	0.312	0.057	-
GT51	0.31	0.056	-
GT62	0.304	0.055	-
PL14	0.297	0.054	+
GH146	0.293	0.053	-
CBM38	0.287	0.052	-
GH106	0.285	0.052	-
GH31	0.278	0.051	-
GH17	0.257	0.047	-
CBM5	0.255	0.046	+
GH35	0.21	0.038	+
GT58	0.21	0.038	-
GH140	0.208	0.038	-
GH57	0.204	0.037	+
GH154	0.193	0.035	-
CBM48	0.189	0.034	-
CBM87	0.183	0.033	+
GT109	0.183	0.033	-
CBM37	0.166	0.03	+
CBM4	0.166	0.03	+
CBM71	0.161	0.029	+
CBM18	0.159	0.029	-
CE14	0.153	0.028	+
AA10	0.149	0.027	+
CBM	0.142	0.026	-
GH95	0.14	0.025	-
GH63	0.138	0.025	-
CE16	0.138	0.025	+
AA2	0.13	0.024	-
AA8	0.121	0.022	-
GH62	0.119	0.022	-
GT22	0.117	0.021	-
GT25	0.115	0.021	+
GH162	0.115	0.021	-
GH97	0.093	0.017	+
GH67	0.093	0.017	-
AA9	0.091	0.017	-
GT33	0.079	0.014	-
GH55	0.079	0.014	+
GH104	0.072	0.013	-
CBM67	0.072	0.013	+
CBM66	0.059	0.011	-
GT23	0.059	0.011	+
GH16	0.053	0.01	+
GH142	0.051	0.009	-
GH139	0.047	0.008	-
GH132	0.045	0.008	-
GH128	0.036	0.007	-
GH24	0.021	0.004	-
GH4	0.013	0.002	+
PL38	0.008	0.002	+
Leaf-Infecting Pathogens
GT2	0.978	0.247	+
GH18	0.949	0.239	-
PL	0.828	0.209	+
CBM	0.813	0.205	-
CE	0.752	0.19	+
AA9	0.734	0.185	-
GH5	0.724	0.183	+
GH16	0.716	0.181	-
GT	0.71	0.179	+
AA3	0.71	0.179	-
GH43	0.71	0.179	+
Total_CAZys	0.695	0.175	-
GH3	0.692	0.175	-
AA	0.687	0.173	-
GH	0.687	0.173	-
GT71	0.682	0.172	+
CBM50	0.669	0.169	-
GT22	0.543	0.137	+
GH74	0.535	0.135	-
CBM1	0.503	0.127	-
GH30	0.501	0.126	-
GH65	0.488	0.123	+
AA14	0.464	0.117	-
GH55	0.459	0.116	-
CBM18	0.438	0.11	+
GH47	0.438	0.11	+
CBM63	0.419	0.106	+
GT1	0.414	0.104	+
GT31	0.398	0.101	+
CBM13	0.385	0.097	-
CE5	0.375	0.095	+
GT32	0.37	0.093	+
GH75	0.357	0.09	-
GH13	0.354	0.089	-
AA6	0.312	0.079	-
GH44	0.309	0.078	+
CE4	0.307	0.077	+
GT8	0.307	0.077	+
GT10	0.27	0.068	+
GH29	0.27	0.068	-
GT28	0.26	0.065	+
CE15	0.252	0.063	-
GH28	0.241	0.061	-
CBM32	0.239	0.06	+
GH25	0.236	0.06	-
GH76	0.236	0.06	+
CBM5	0.218	0.055	-
GT4	0.186	0.047	-
GT33	0.165	0.042	+
PL27	0.16	0.04	+
GH140	0.157	0.04	-
GH32	0.136	0.034	+
CE8	0.115	0.029	-
PL14	0.094	0.024	-
CBM14	0.079	0.02	+
CBM37	0.073	0.019	+
GH128	0.068	0.017	-
AA5	0.068	0.017	+
GT54	0.066	0.017	+
GH46	0.042	0.011	+
CBM71	0.026	0.007	+
GH31	0.026	0.007	+
GH9	0.026	0.007	-
AA1	0.024	0.006	-
GH130	0.008	0.002	+
CBM52	0.005	0.001	+
Stem-Infecting Pathogens
GH31	1.593	0.316	+
GH3	1.558	0.309	+
AA3	1.494	0.297	+
CE16	1.41	0.28	+
GH	1.362	0.27	+
GH95	1.331	0.264	+
AA1	1.321	0.262	+
Total_CAZys	1.321	0.262	+
AA	1.318	0.262	+
GH5	1.317	0.261	+
GH115	1.315	0.261	+
CBM	1.259	0.25	+
GH43	1.248	0.248	+
GH15	1.247	0.248	+
CBM50	1.241	0.246	+
GH20	1.237	0.246	+
CBM1	1.186	0.235	+
CE	1.185	0.235	+
GH145	1.182	0.235	+
GH16	1.177	0.234	+
GT20	1.163	0.231	+
GT4	1.157	0.23	+
CBM20	1.154	0.229	+
GH28	1.133	0.225	+
GT	1.119	0.222	+
GH18	1.116	0.222	+
GH7	1.094	0.217	+
GH92	1.084	0.215	-
PL14	1.054	0.209	+
GH23	1.048	0.208	+
GH35	0.99	0.197	+
GH47	0.978	0.194	+
GH13	0.967	0.192	+
GH37	0.965	0.192	+
CBM6	0.962	0.191	+
AA9	0.958	0.19	+
GT48	0.948	0.188	+
GT2	0.93	0.185	+
GH1	0.916	0.182	+
AA14	0.914	0.181	+
AA6	0.905	0.18	+
CE4	0.9	0.179	+
CBM21	0.899	0.178	+
CBM42	0.892	0.177	+
GH71	0.881	0.175	+
GT35	0.867	0.172	+
GH74	0.867	0.172	+
GH55	0.866	0.172	+
CBM5	0.855	0.17	+
GH45	0.847	0.168	+
GH9	0.846	0.168	+
GT17	0.843	0.167	+
GH12	0.83	0.165	+
GH25	0.818	0.162	+
PL8	0.815	0.162	+
EXPN	0.79	0.157	+
GH79	0.785	0.156	+
GH51	0.771	0.153	+
PL26	0.763	0.152	+
CE12	0.76	0.151	+
GH33	0.754	0.15	+
CBM13	0.754	0.15	+
GT8	0.752	0.149	-
PL35	0.726	0.144	+
PL	0.712	0.141	+
GH30	0.707	0.14	+
AA16	0.693	0.138	+
CE15	0.692	0.137	+
GH10	0.687	0.136	+
GH29	0.682	0.135	+
GT47	0.672	0.133	-
GH27	0.668	0.133	+
GH17	0.668	0.133	+
CBM12	0.665	0.132	+
GH106	0.656	0.13	+
GT1	0.647	0.128	+
GT15	0.644	0.128	+
GH128	0.642	0.127	+
GH89	0.634	0.126	+
GH2	0.634	0.126	+
AA5	0.622	0.123	+
CBM66	0.613	0.122	+
GH63	0.603	0.12	+
CE9	0.597	0.119	+
CBM18	0.589	0.117	+
GH88	0.586	0.116	+
GH72	0.577	0.115	-
CE5	0.577	0.115	-
PL7	0.564	0.112	+
GT31	0.56	0.111	-
GH49	0.538	0.107	+
CBM38	0.522	0.104	+
GH141	0.515	0.102	+
GT49	0.513	0.102	+
GH152	0.511	0.102	+
GT14	0.504	0.1	+
GH75	0.499	0.099	+
GH4	0.494	0.098	+
CE8	0.494	0.098	+
GH8	0.491	0.098	+
GH6	0.488	0.097	+
GH146	0.487	0.097	+
GH94	0.485	0.096	+
GH154	0.485	0.096	+
CE3	0.485	0.096	+
GH78	0.483	0.096	+
PL1	0.483	0.096	+
GT55	0.473	0.094	+
PL11	0.469	0.093	+
GH76	0.468	0.093	+
PL20	0.466	0.093	+
CE18	0.454	0.09	+
GT91	0.442	0.088	-
GH85	0.442	0.088	+
GT59	0.442	0.088	+
AA10	0.423	0.084	+
PL4	0.418	0.083	+
GH52	0.414	0.082	+
GT54	0.41	0.081	+
GH136	0.386	0.077	+
CBM52	0.386	0.077	-
AA8	0.384	0.076	+
GT23	0.382	0.076	+
GH130	0.379	0.075	-
GT90	0.376	0.075	+
GH131	0.37	0.073	+
AA7	0.367	0.073	+
GT28	0.361	0.072	+
CBM67	0.361	0.072	+
GT77	0.358	0.071	-
GT76	0.351	0.07	+
GH93	0.34	0.068	+
GH67	0.339	0.067	+
GT66	0.337	0.067	-
CBM35	0.33	0.065	+
PL3	0.322	0.064	+
GH140	0.317	0.063	-
GT61	0.314	0.062	+
GT10	0.302	0.06	+
CE1	0.297	0.059	+
GT50	0.297	0.059	+
CBM57	0.295	0.059	+
GH39	0.295	0.059	+
GT3	0.294	0.058	+
CBM19	0.292	0.058	-
CBM43	0.288	0.057	+
CBM4	0.283	0.056	+
GT41	0.283	0.056	+
GT32	0.283	0.056	-
CBM48	0.28	0.056	+
GH38	0.277	0.055	+
GH135	0.272	0.054	-
GH54	0.271	0.054	+
GH139	0.269	0.053	+
GT24	0.267	0.053	+
GT109	0.264	0.052	+
GT13	0.264	0.052	+
GT69	0.263	0.052	+
GT21	0.257	0.051	+
CBM16	0.255	0.051	+
GT51	0.247	0.049	-
CBM37	0.239	0.048	+
GH46	0.233	0.046	+
PL9	0.232	0.046	+
PL38	0.23	0.046	+
CBM8	0.205	0.041	+
CBM71	0.205	0.041	+
GH11	0.185	0.037	+
GH105	0.183	0.036	+
GH133	0.168	0.033	+
AA11	0.163	0.032	-
AA2	0.162	0.032	+
GH97	0.149	0.03	+
GT39	0.148	0.029	+
AA12	0.148	0.029	+
PL27	0.14	0.028	+
AA13	0.14	0.028	+
GT22	0.137	0.027	+
GH84	0.127	0.025	+
CBM87	0.124	0.025	+
AA4	0.113	0.023	+
GH36	0.107	0.021	+
GH44	0.106	0.021	+
CE14	0.099	0.02	+
GH24	0.082	0.016	+
GH19	0.072	0.014	+
GH125	0.067	0.013	+
GH57	0.056	0.011	+
GH26	0.05	0.01	+
GT81	0.047	0.009	+
GT73	0.025	0.005	+
GH142	0.025	0.005	-
GH162	0.012	0.002	+
GH104	0.012	0.002	+
GT64	0.009	0.002	-
Root-Infecting Pathogens
CBM1	1.561	0.325	+
CBM13	1.275	0.266	+
GH35	1.06	0.221	+
AA12	1.044	0.218	+
GH115	1.022	0.213	+
GH55	0.999	0.208	+
CE4	0.955	0.199	+
CBM20	0.936	0.195	+
CE8	0.869	0.181	+
CE3	0.85	0.177	+
GH128	0.847	0.177	+
GH88	0.758	0.158	+
PL1	0.752	0.157	+
CBM42	0.746	0.155	+
CE16	0.742	0.155	+
PL3	0.708	0.147	+
GH1	0.708	0.147	+
GH10	0.669	0.14	+
GH114	0.654	0.136	+
GH74	0.622	0.13	+
CBM6	0.606	0.126	+
GH39	0.584	0.122	+
GH9	0.517	0.108	+
GH89	0.514	0.107	-
GH162	0.511	0.106	+
CBM50	0.504	0.105	+
GH25	0.498	0.104	+
GH146	0.489	0.102	+
GH75	0.431	0.09	+
GH33	0.4	0.083	+
GH6	0.4	0.083	+
GH11	0.393	0.082	+
GT5	0.39	0.081	-
CBM52	0.387	0.081	-
GH45	0.384	0.08	+
GH145	0.371	0.077	+
GH93	0.371	0.077	+
GH17	0.365	0.076	+
AA6	0.365	0.076	+
GH79	0.365	0.076	+
GH154	0.359	0.075	+
GH24	0.355	0.074	+
PL26	0.349	0.073	+
GT3	0.339	0.071	-
GH134	0.339	0.071	+
GT20	0.336	0.07	+
CE1	0.327	0.068	+
GT49	0.327	0.068	-
CBM48	0.324	0.067	+
PL7	0.32	0.067	+
GH127	0.32	0.067	+
GT10	0.317	0.066	-
GH30	0.314	0.065	+
PL8	0.311	0.065	+
AA1	0.311	0.065	+
GT51	0.305	0.063	-
CBM21	0.295	0.062	+
GT22	0.292	0.061	+
GT4	0.289	0.06	+
GT25	0.286	0.06	-
GT76	0.282	0.059	+
CBM38	0.279	0.058	+
GH78	0.279	0.058	+
GT21	0.257	0.054	+
CE12	0.251	0.052	+
GH92	0.247	0.052	-
GT41	0.228	0.048	-
CE15	0.228	0.048	+
GT64	0.219	0.046	+
GH27	0.219	0.046	+
GT43	0.209	0.044	-
PL11	0.197	0.041	+
GT47	0.178	0.037	-
GT8	0.171	0.036	+
CBM5	0.168	0.035	+
AA4	0.165	0.034	+
GH29	0.165	0.034	+
GH136	0.162	0.034	+
CBM12	0.149	0.031	+
GH53	0.14	0.029	+
AA8	0.127	0.026	+
CBM37	0.124	0.026	+
GH32	0.121	0.025	+
GT39	0.114	0.024	+
CBM63	0.108	0.022	-
GT34	0.108	0.022	+
PL27	0.095	0.02	-
GH81	0.092	0.019	+
GH47	0.089	0.019	+
GH67	0.086	0.018	+
GH141	0.086	0.018	+
GH106	0.086	0.018	+
CBM14	0.076	0.016	-
AA14	0.076	0.016	+
AA10	0.073	0.015	+
GH8	0.067	0.014	+
GT33	0.063	0.013	+
CE14	0.06	0.013	+
GT50	0.06	0.013	-
GT55	0.051	0.011	+
CE18	0.048	0.01	+
GT31	0.035	0.007	-
GH132	0.029	0.006	+
GH85	0.025	0.005	+
GT61	0.025	0.005	-
CBM87	0.022	0.005	+
GH44	0.022	0.005	-
GT66	0.01	0.002	+
CBM8	0.006	0.001	+

## Sheet: Peptidases (MEROPS)
Feature (Gene Family)	Fraction Score	Raw Score	Correlation Direction
Ectomycorrhizae
proteasome	1.034	0.421	+
prolyl oligopeptidase	1.031	0.42	-
S33	1.03	0.42	-
Total_MEROPS	0.981	0.399	-
pepsin	0.932	0.38	+
M20	0.913	0.372	-
beta-aspartyl dipeptidase	0.87	0.354	-
S10	0.847	0.345	-
Copia transposon endopeptidase	0.822	0.335	+
carboxypeptidase A	0.786	0.32	-
Lentinus	0.775	0.316	+
gamma-glutamyltransferase	0.691	0.281	-
S28	0.671	0.273	-
D-Ala-D-Ala carboxypeptidase B	0.655	0.267	-
I87	0.647	0.263	-
M24	0.63	0.256	+
ubiquitin C-terminal hydrolase	0.623	0.254	-
cytophagalysin	0.602	0.245	-
M02	0.599	0.244	+
C83	0.597	0.243	+
M01	0.585	0.238	-
YIB	0.58	0.236	-
ubiquitin-specific protease	0.579	0.236	+
legumain	0.568	0.231	+
immune inhibitor A	0.567	0.231	-
calpain	0.559	0.228	+
LexA	0.557	0.227	-
U62	0.544	0.222	-
C44	0.531	0.216	-
subtilisin	0.531	0.216	-
C39	0.53	0.216	-
M10	0.526	0.214	-
I78	0.513	0.209	-
C45	0.51	0.208	-
PfpI endopeptidase	0.493	0.201	-
C69	0.49	0.2	-
M81	0.489	0.199	-
C-terminal processing peptidase	0.483	0.197	-
calpastatin	0.483	0.196	-
M86	0.481	0.196	-
separase	0.477	0.194	+
pyroglutamyl peptidase I	0.466	0.19	-
IAP	0.457	0.186	-
picornain	0.448	0.182	-
S66	0.448	0.182	-
thermolysin	0.445	0.181	-
alpha2M	0.442	0.18	+
S63	0.432	0.176	-
deuterolysin	0.431	0.175	-
C98	0.427	0.174	+
M18	0.426	0.173	-
A28	0.424	0.173	+
S59	0.424	0.173	-
leucyl aminopeptidase	0.42	0.171	+
C86	0.414	0.168	-
FtsH endopeptidase	0.413	0.168	-
gingipain	0.403	0.164	-
S51	0.402	0.164	-
S15	0.388	0.158	-
U73	0.376	0.153	-
DmpA aminopeptidase	0.375	0.153	-
S53	0.373	0.152	-
U32	0.373	0.152	-
S81	0.372	0.151	-
I22	0.365	0.149	-
enhancin	0.364	0.148	-
clitocypin	0.359	0.146	+
M93	0.354	0.144	-
C40	0.338	0.138	-
NIa protease	0.337	0.137	-
astacin/adamalysin	0.33	0.135	-
lon protease	0.33	0.135	+
oprin	0.33	0.134	-
dipeptidyl-peptidase III	0.318	0.13	+
cystatin	0.318	0.13	-
C60	0.317	0.129	-
N06	0.316	0.129	+
S64	0.31	0.126	-
N11	0.309	0.126	-
N09	0.309	0.126	-
M15	0.307	0.125	+
fungalysin	0.3	0.122	+
Aut2 peptidase	0.3	0.122	-
C59	0.296	0.12	-
M54	0.289	0.118	-
glycyl aminopeptidase	0.287	0.117	-
papain	0.279	0.114	-
serpin	0.274	0.112	+
N10	0.263	0.107	-
ClpP endopeptidase	0.262	0.107	+
glutamyl aminopeptidase	0.251	0.102	-
M88	0.246	0.1	-
IC	0.246	0.1	-
aminopeptidase Y	0.243	0.099	-
A33	0.241	0.098	+
signal peptidase II	0.229	0.093	-
gpr protease	0.228	0.093	-
C97	0.224	0.091	-
M77	0.222	0.09	-
protease IV	0.221	0.09	-
M98	0.22	0.09	-
C09	0.219	0.089	-
M87	0.214	0.087	-
type IV prepilin peptidase	0.213	0.087	-
G01	0.208	0.085	+
U69	0.195	0.08	+
Kazal	0.172	0.07	-
C89	0.162	0.066	+
gamma-glutamyl hydrolase	0.157	0.064	-
pitrilysin	0.154	0.063	-
C78	0.152	0.062	-
presenilin	0.15	0.061	-
T02	0.149	0.061	+
Ascaris	0.142	0.058	-
G02	0.123	0.05	-
I63	0.119	0.049	-
D-Ala-D-Ala peptidase C	0.116	0.047	-
aminopeptidase T	0.106	0.043	+
Kunitz-BPTI	0.101	0.041	+
M76	0.036	0.015	+
T05	0.035	0.014	+
caspase	0.014	0.006	-
Endomycorrhizae
Rhomboid	0.753	0.283	+
deuterolysin	0.714	0.269	-
cytophagalysin	0.63	0.237	-
fungalysin	0.584	0.22	-
retropepsin	0.524	0.197	-
I78	0.464	0.174	-
C97	0.412	0.155	+
dipeptidyl-peptidase III	0.406	0.153	+
U62	0.376	0.142	-
carboxypeptidase A	0.349	0.131	-
immune inhibitor A	0.313	0.118	-
leucyl aminopeptidase	0.304	0.114	-
T05	0.28	0.105	-
M98	0.262	0.098	-
Ste24 endopeptidase	0.253	0.095	+
legumain	0.25	0.094	+
pitrilysin	0.238	0.089	+
calpain	0.208	0.078	+
neprilysin	0.201	0.076	+
Ulp1endopeptidase	0.198	0.075	+
C78	0.168	0.063	-
M10	0.153	0.058	-
C60	0.147	0.055	-
N08	0.144	0.054	-
astacin/adamalysin	0.141	0.053	-
S51	0.138	0.052	-
S2P protease	0.138	0.052	-
M54	0.135	0.051	-
S66	0.108	0.041	-
thermolysin	0.105	0.039	+
signal peptidase I	0.093	0.035	-
M76	0.09	0.034	+
C86	0.087	0.033	-
D-Ala-D-Ala peptidase C	0.081	0.03	-
Ascaris	0.081	0.03	-
Lentinus	0.069	0.026	-
LexA	0.069	0.026	-
type IV prepilin peptidase	0.057	0.021	-
C09	0.048	0.018	-
gamma-glutamyl hydrolase	0.048	0.018	-
A33	0.039	0.015	-
I63	0.039	0.015	-
ClpP endopeptidase	0.033	0.012	+
M02	0.033	0.012	-
proteasome	0.012	0.004	+
M80	0.009	0.003	-
C69	0.006	0.002	-
separase	0.003	0.001	-
Pathogenic
Total_MEROPS	1.695	0.106	+
prolyl oligopeptidase	1.099	0.069	+
S33	0.858	0.054	+
pepsin	0.608	0.038	-
PfpI endopeptidase	0.602	0.038	-
I63	0.58	0.036	-
S15	0.505	0.032	+
S10	0.321	0.02	-
proteasome	0.16	0.01	+
Plant Pathogenic
Total_MEROPS	1.267	0.119	+
prolyl oligopeptidase	1.105	0.104	+
pepsin	0.989	0.093	-
S33	0.922	0.087	+
S10	0.913	0.086	+
proteasome	0.53	0.05	+
beta-aspartyl dipeptidase	0.315	0.03	+
subtilisin	0.222	0.021	+
aminopeptidase Y	0.105	0.01	+
S15	0.077	0.007	+
papain	0.041	0.004	+
Necrotrophs
Total_MEROPS	1.136	0.376	+
S33	1.116	0.37	+
prolyl oligopeptidase	1.067	0.353	+
M67	0.903	0.299	-
proteasome	0.902	0.299	-
ubiquitin-specific protease	0.879	0.291	-
M03	0.825	0.273	-
M24	0.724	0.24	+
signal peptidase I	0.715	0.237	-
pepsin	0.668	0.221	-
T02	0.634	0.21	+
leucyl aminopeptidase	0.604	0.2	-
YIB	0.595	0.197	+
aminopeptidase Y	0.585	0.194	+
G02	0.58	0.192	+
legumain	0.578	0.191	-
DmpA aminopeptidase	0.578	0.191	+
C89	0.568	0.188	+
M86	0.553	0.183	-
beta-aspartyl dipeptidase	0.534	0.177	+
S2P protease	0.529	0.175	-
gamma-glutamyltransferase	0.52	0.172	+
C83	0.502	0.166	-
ClpP endopeptidase	0.494	0.163	-
fungalysin	0.492	0.163	+
M76	0.487	0.161	-
Copia transposon endopeptidase	0.483	0.16	-
IC	0.483	0.16	-
A28	0.46	0.152	+
pitrilysin	0.449	0.149	-
gamma-glutamyl hydrolase	0.447	0.148	+
oprin	0.442	0.146	-
S10	0.429	0.142	-
U73	0.417	0.138	-
thermolysin	0.402	0.133	+
cytophagalysin	0.397	0.131	-
C98	0.395	0.131	+
M02	0.39	0.129	-
C69	0.384	0.127	-
NIa protease	0.383	0.127	-
C65	0.378	0.125	-
FtsH endopeptidase	0.377	0.125	-
lon protease	0.374	0.124	-
Lentinus	0.362	0.12	-
M20	0.352	0.117	+
timp	0.346	0.115	-
S64	0.335	0.111	-
S59	0.329	0.109	-
omptin	0.321	0.106	+
signal peptidase II	0.319	0.106	-
glutamyl aminopeptidase	0.317	0.105	-
T05	0.307	0.101	+
PfpI endopeptidase	0.301	0.1	+
C85	0.292	0.097	-
calpastatin	0.291	0.096	-
M01	0.287	0.095	-
astacin/adamalysin	0.284	0.094	+
separase	0.275	0.091	+
A33	0.273	0.09	-
caspase	0.269	0.089	+
S63	0.261	0.086	-
I63	0.255	0.085	-
gpr protease	0.254	0.084	-
deuterolysin	0.253	0.084	+
chymotrypsin	0.249	0.082	+
picornain	0.248	0.082	-
N06	0.248	0.082	-
M88	0.238	0.079	-
cystatin	0.237	0.078	-
C78	0.237	0.078	+
C86	0.235	0.078	-
M15	0.234	0.077	-
neprilysin	0.232	0.077	-
hedgehog	0.23	0.076	+
M98	0.228	0.076	+
membrane dipeptidase	0.221	0.073	+
C59	0.221	0.073	+
C44	0.221	0.073	-
LexA	0.219	0.072	-
C40	0.212	0.07	+
protease IV	0.207	0.069	-
C45	0.201	0.067	-
M10	0.199	0.066	+
I22	0.199	0.066	+
N10	0.198	0.066	+
clitocypin	0.197	0.065	-
retropepsin	0.19	0.063	-
prenyl protease 2	0.182	0.06	+
type IV prepilin peptidase	0.182	0.06	-
I87	0.176	0.058	+
M18	0.175	0.058	+
N11	0.17	0.056	+
alpha2M	0.166	0.055	-
Ascaris	0.165	0.055	+
Kazal	0.163	0.054	+
Kunitz-BPTI	0.159	0.053	-
S81	0.156	0.052	+
calpain	0.154	0.051	-
S66	0.15	0.05	+
M54	0.15	0.05	+
Ste24 endopeptidase	0.141	0.047	-
N08	0.14	0.046	-
aminopeptidase T	0.136	0.045	+
D-Ala-D-Ala peptidase C	0.135	0.045	-
S51	0.115	0.038	+
pyroglutamyl peptidase I	0.109	0.036	+
enhancin	0.106	0.035	-
serpin	0.103	0.034	-
C-terminal processing peptidase	0.094	0.031	-
S53	0.085	0.028	-
C60	0.048	0.016	-
dipeptidyl-peptidase III	0.047	0.015	+
N09	0.024	0.008	+
M80	0.013	0.004	-
C09	0.006	0.002	-
Hemibiotrophs
prolyl oligopeptidase	0.882	0.236	+
pepsin	0.879	0.236	-
Total_MEROPS	0.869	0.233	+
S33	0.837	0.224	+
proteasome	0.698	0.187	-
M24	0.369	0.099	+
M20	0.343	0.092	+
ubiquitin-specific protease	0.315	0.084	+
S81	0.274	0.073	+
M67	0.251	0.067	-
M77	0.24	0.064	+
beta-aspartyl dipeptidase	0.238	0.064	+
leucyl aminopeptidase	0.231	0.062	-
S2P protease	0.214	0.057	-
PfpI endopeptidase	0.181	0.049	-
Ste24 endopeptidase	0.166	0.044	-
S10	0.035	0.01	+
legumain	0.021	0.006	-
Copia transposon endopeptidase	0.019	0.005	-
aminopeptidase Y	0.01	0.003	+
Biotrophs
Total_MEROPS	0.771	0.248	-
S33	0.758	0.244	+
prolyl oligopeptidase	0.755	0.243	-
IC	0.642	0.206	-
neprilysin	0.596	0.191	-
subtilisin	0.583	0.187	-
cytophagalysin	0.569	0.183	-
M77	0.561	0.18	-
M01	0.483	0.155	+
Ste24 endopeptidase	0.444	0.143	-
YIB	0.427	0.137	-
Lentinus	0.376	0.121	-
DmpA aminopeptidase	0.37	0.119	+
M81	0.365	0.117	-
S66	0.357	0.115	-
proteasome	0.355	0.114	-
C40	0.345	0.111	-
immune inhibitor A	0.342	0.11	-
U62	0.338	0.108	-
leucyl aminopeptidase	0.328	0.105	-
deuterolysin	0.314	0.101	-
M67	0.301	0.097	+
aminopeptidase Y	0.3	0.096	-
S15	0.29	0.093	-
ubiquitin C-terminal hydrolase	0.283	0.091	-
I87	0.265	0.085	-
C85	0.254	0.082	-
T02	0.247	0.079	+
astacin/adamalysin	0.245	0.079	-
S10	0.231	0.074	-
Rhomboid	0.207	0.067	-
M10	0.207	0.066	-
carboxypeptidase A	0.207	0.066	-
C83	0.206	0.066	-
calpain	0.204	0.065	-
fungalysin	0.2	0.064	-
M02	0.198	0.064	+
retropepsin	0.193	0.062	-
C44	0.189	0.061	-
M76	0.185	0.059	-
U73	0.184	0.059	+
cystatin	0.182	0.058	-
Kazal	0.181	0.058	-
PfpI endopeptidase	0.179	0.058	-
M54	0.174	0.056	-
N08	0.171	0.055	+
M96	0.165	0.053	+
I78	0.164	0.053	-
I63	0.158	0.051	-
A28	0.158	0.051	+
I22	0.158	0.051	-
M80	0.156	0.05	+
N11	0.139	0.045	-
membrane dipeptidase	0.136	0.044	+
C97	0.136	0.044	-
C65	0.131	0.042	+
Kunitz-BPTI	0.129	0.041	-
S81	0.128	0.041	-
separase	0.112	0.036	-
protease IV	0.109	0.035	-
presenilin	0.104	0.034	-
U32	0.103	0.033	-
gamma-glutamyltransferase	0.102	0.033	+
Aut2 peptidase	0.097	0.031	-
U69	0.092	0.03	-
serpin	0.088	0.028	-
C78	0.083	0.027	-
Ascaris	0.08	0.026	-
glycyl aminopeptidase	0.08	0.026	+
Ulp1endopeptidase	0.078	0.025	-
gpr protease	0.076	0.024	-
gamma-glutamyl hydrolase	0.071	0.023	-
D-Ala-D-Ala peptidase C	0.066	0.021	-
type IV prepilin peptidase	0.062	0.02	-
S63	0.059	0.019	-
M87	0.049	0.016	-
C09	0.048	0.015	-
M15	0.045	0.014	-
N09	0.032	0.01	-
alpha2M	0.031	0.01	-
aminopeptidase T	0.027	0.009	+
signal peptidase II	0.027	0.009	+
N10	0.025	0.008	-
clitocypin	0.022	0.007	-
legumain	0.019	0.006	+
M86	0.016	0.005	-
hedgehog	0.003	0.001	+
C86	0.003	0.001	+
M03	0.001	0.0	-
M88	0.001	0.0	-
Obligate Biotrophs
Total_MEROPS	1.061	0.101	-
membrane dipeptidase	0.956	0.091	-
prolyl oligopeptidase	0.922	0.088	-
S33	0.918	0.088	-
proteasome	0.911	0.087	+
PfpI endopeptidase	0.846	0.081	-
T02	0.791	0.075	-
D-Ala-D-Ala carboxypeptidase B	0.759	0.072	-
M20	0.755	0.072	-
Rhomboid	0.519	0.05	-
carboxypeptidase A	0.354	0.034	-
C45	0.338	0.032	-
fungalysin	0.177	0.017	-
deuterolysin	0.078	0.007	-
gpr protease	0.065	0.006	-
Angiosperm Pathogens
chymotrypsin	1.547	0.261	+
legumain	1.429	0.241	+
ubiquitin-specific protease	1.405	0.237	+
DmpA aminopeptidase	1.356	0.228	+
S2P protease	1.27	0.214	+
ClpP endopeptidase	1.25	0.211	+
M01	1.221	0.206	+
Aut2 peptidase	1.217	0.205	+
C44	1.217	0.205	+
carboxypeptidase A	1.16	0.195	+
T05	1.115	0.188	+
I87	1.087	0.183	+
C39	1.05	0.177	+
C40	0.969	0.163	+
immune inhibitor A	0.855	0.144	+
aminopeptidase Y	0.794	0.134	+
M10	0.782	0.132	+
C-terminal processing peptidase	0.717	0.121	+
S81	0.684	0.115	+
S51	0.651	0.11	-
IAP	0.619	0.104	+
gamma-glutamyl hydrolase	0.594	0.1	+
C83	0.554	0.093	+
pitrilysin	0.55	0.093	+
U69	0.546	0.092	+
Lentinus	0.529	0.089	+
M86	0.529	0.089	+
calpain	0.521	0.088	+
C98	0.513	0.086	+
presenilin	0.509	0.086	+
I78	0.493	0.083	-
lon protease	0.472	0.08	+
gingipain	0.472	0.08	+
astacin/adamalysin	0.456	0.077	-
M98	0.456	0.077	+
M02	0.415	0.07	+
gpr protease	0.415	0.07	+
alpha2M	0.399	0.067	+
Ste24 endopeptidase	0.395	0.067	+
M76	0.395	0.067	+
N11	0.391	0.066	+
separase	0.366	0.062	+
M77	0.35	0.059	+
Kazal	0.334	0.056	+
C45	0.322	0.054	+
Kunitz-BPTI	0.318	0.053	+
D-Ala-D-Ala peptidase C	0.318	0.053	+
I22	0.318	0.053	+
C89	0.293	0.049	-
C59	0.293	0.049	+
serpin	0.293	0.049	+
thermolysin	0.277	0.047	+
aminopeptidase T	0.269	0.045	+
C65	0.269	0.045	-
M15	0.252	0.043	+
dipeptidyl-peptidase III	0.228	0.038	+
M96	0.216	0.036	-
protease IV	0.195	0.033	-
U73	0.195	0.033	+
C86	0.187	0.032	-
YIB	0.163	0.027	+
calpastatin	0.147	0.025	+
Ascaris	0.147	0.025	+
PfpI endopeptidase	0.147	0.025	-
glutamyl aminopeptidase	0.138	0.023	+
S59	0.106	0.018	+
M88	0.073	0.012	+
type IV prepilin peptidase	0.073	0.012	+
oprin	0.073	0.012	+
C09	0.057	0.01	+
N09	0.041	0.007	+
cystatin	0.041	0.007	+
IC	0.037	0.006	-
U32	0.033	0.005	+
picornain	0.033	0.005	+
enhancin	0.024	0.004	+
S15	0.016	0.003	+
Gymnosperm Pathogens
I87	2.149	0.203	-
M01	2.063	0.195	-
legumain	1.855	0.176	-
DmpA aminopeptidase	1.823	0.172	-
ClpP endopeptidase	1.66	0.157	-
PfpI endopeptidase	1.427	0.135	-
Aut2 peptidase	1.358	0.128	-
pitrilysin	1.317	0.125	-
T05	1.289	0.122	-
gamma-glutamyl hydrolase	1.231	0.117	-
I78	1.195	0.113	-
A28	1.125	0.106	+
C-terminal processing peptidase	1.076	0.102	-
chymotrypsin	1.052	0.1	-
presenilin	0.991	0.094	-
signal peptidase I	0.97	0.092	-
fungalysin	0.93	0.088	+
D-Ala-D-Ala peptidase C	0.913	0.086	+
carboxypeptidase A	0.86	0.081	-
S51	0.848	0.08	-
M02	0.791	0.075	+
M76	0.779	0.074	-
gingipain	0.726	0.069	-
C86	0.693	0.066	+
U69	0.652	0.062	-
hedgehog	0.644	0.061	+
deuterolysin	0.628	0.059	+
astacin/adamalysin	0.62	0.059	-
Copia transposon endopeptidase	0.579	0.055	+
N11	0.546	0.052	-
S28	0.546	0.052	+
IAP	0.53	0.05	-
YIB	0.481	0.046	-
immune inhibitor A	0.44	0.042	-
C69	0.424	0.04	+
aminopeptidase Y	0.412	0.039	-
M86	0.4	0.038	+
C44	0.379	0.036	-
C59	0.367	0.035	-
timp	0.367	0.035	+
Kazal	0.351	0.033	-
C65	0.326	0.031	+
C40	0.318	0.03	-
papain	0.265	0.025	-
C45	0.257	0.024	-
C09	0.196	0.019	+
G02	0.192	0.018	-
M15	0.155	0.015	+
caspase	0.147	0.014	+
M10	0.139	0.013	-
S63	0.122	0.012	-
N09	0.082	0.008	-
N06	0.082	0.008	+
Ste24 endopeptidase	0.077	0.007	-
glutamyl aminopeptidase	0.057	0.005	-
ubiquitin-specific protease	0.037	0.003	-
C39	0.024	0.002	-
Leaf-Infecting Pathogens
ubiquitin-specific protease	1.066	0.221	+
M18	1.037	0.215	+
proteasome	0.967	0.2	-
S33	0.89	0.185	-
S28	0.884	0.183	-
Total_MEROPS	0.836	0.173	-
pepsin	0.836	0.173	-
prolyl oligopeptidase	0.836	0.173	-
M24	0.731	0.151	-
C44	0.718	0.149	+
M03	0.673	0.14	+
aminopeptidase Y	0.667	0.138	+
fungalysin	0.606	0.126	-
beta-aspartyl dipeptidase	0.6	0.124	-
caspase	0.597	0.124	-
S10	0.593	0.123	+
S53	0.479	0.099	-
calpain	0.472	0.098	-
gamma-glutamyl hydrolase	0.447	0.093	+
presenilin	0.447	0.093	+
Copia transposon endopeptidase	0.421	0.087	-
papain	0.405	0.084	+
IAP	0.402	0.083	-
U62	0.38	0.079	-
subtilisin	0.345	0.071	+
Aut2 peptidase	0.325	0.067	+
T02	0.322	0.067	-
M20	0.319	0.066	-
Kunitz-BPTI	0.233	0.048	+
G01	0.233	0.048	-
M87	0.23	0.048	+
C78	0.191	0.04	-
Ste24 endopeptidase	0.182	0.038	+
M96	0.172	0.036	-
S81	0.131	0.027	-
G02	0.128	0.026	-
Lentinus	0.08	0.017	+
Ascaris	0.073	0.015	-
lon protease	0.073	0.015	+
separase	0.073	0.015	+
M86	0.035	0.007	+
T05	0.019	0.004	+
ClpP endopeptidase	0.01	0.002	+
Stem-Infecting Pathogens
pepsin	1.866	0.315	+
beta-aspartyl dipeptidase	1.747	0.294	+
S33	1.674	0.282	+
prolyl oligopeptidase	1.634	0.275	+
Total_MEROPS	1.63	0.275	+
pyroglutamyl peptidase I	1.56	0.263	+
caspase	1.527	0.257	+
M20	1.487	0.251	+
aminopeptidase Y	1.394	0.235	+
gamma-glutamyltransferase	1.355	0.228	+
S53	1.209	0.204	-
M24	1.183	0.199	+
ubiquitin C-terminal hydrolase	1.179	0.199	+
subtilisin	1.163	0.196	+
D-Ala-D-Ala carboxypeptidase B	1.157	0.195	+
S28	1.156	0.195	-
papain	1.121	0.189	-
M10	1.068	0.18	+
M67	1.053	0.177	+
Rhomboid	1.026	0.173	+
proteasome	1.024	0.173	+
S10	0.996	0.168	+
C-terminal processing peptidase	0.989	0.167	-
fungalysin	0.923	0.156	+
membrane dipeptidase	0.919	0.155	+
signal peptidase II	0.861	0.145	+
calpain	0.85	0.143	+
alpha2M	0.82	0.138	+
NIa protease	0.809	0.136	+
Ste24 endopeptidase	0.784	0.132	-
PfpI endopeptidase	0.775	0.131	+
T02	0.762	0.128	+
M54	0.749	0.126	-
M03	0.745	0.126	-
YIB	0.74	0.125	+
S2P protease	0.733	0.123	+
I87	0.712	0.12	-
N09	0.711	0.12	+
A28	0.707	0.119	+
C59	0.681	0.115	+
C39	0.665	0.112	+
thermolysin	0.641	0.108	+
cystatin	0.641	0.108	-
N08	0.614	0.103	+
IAP	0.582	0.098	+
C69	0.575	0.097	-
C45	0.575	0.097	-
glycyl aminopeptidase	0.557	0.094	+
prenyl protease 2	0.542	0.091	+
IC	0.538	0.091	+
I22	0.535	0.09	+
gpr protease	0.531	0.09	+
C40	0.527	0.089	-
deuterolysin	0.527	0.089	+
M15	0.52	0.088	+
M77	0.496	0.084	+
hedgehog	0.494	0.083	+
presenilin	0.487	0.082	+
M02	0.476	0.08	+
aminopeptidase T	0.465	0.078	+
M80	0.46	0.077	+
signal peptidase I	0.445	0.075	+
LexA	0.443	0.075	+
D-Ala-D-Ala peptidase C	0.425	0.072	+
protease IV	0.418	0.07	+
glutamyl aminopeptidase	0.41	0.069	+
S63	0.392	0.066	+
S51	0.385	0.065	-
calpastatin	0.374	0.063	+
S81	0.374	0.063	+
C78	0.366	0.062	+
enhancin	0.366	0.062	+
M01	0.357	0.06	+
omptin	0.333	0.056	+
serpin	0.319	0.054	+
C09	0.315	0.053	+
carboxypeptidase A	0.313	0.053	+
ubiquitin-specific protease	0.306	0.052	+
S59	0.304	0.051	+
picornain	0.3	0.051	+
S15	0.297	0.05	+
immune inhibitor A	0.295	0.05	+
C89	0.293	0.049	-
N11	0.293	0.049	+
I78	0.289	0.049	-
FtsH endopeptidase	0.278	0.047	+
dipeptidyl-peptidase III	0.256	0.043	+
U62	0.255	0.043	+
C83	0.249	0.042	-
M76	0.245	0.041	+
C86	0.238	0.04	-
cytophagalysin	0.233	0.039	+
A33	0.227	0.038	+
I63	0.227	0.038	+
leucyl aminopeptidase	0.196	0.033	+
Lentinus	0.179	0.03	+
M81	0.179	0.03	-
U32	0.172	0.029	-
timp	0.168	0.028	+
G02	0.157	0.027	+
M87	0.156	0.026	+
C98	0.136	0.023	+
M98	0.128	0.022	+
pitrilysin	0.128	0.022	+
retropepsin	0.103	0.017	+
oprin	0.095	0.016	+
S66	0.092	0.015	+
legumain	0.079	0.013	+
C85	0.053	0.009	-
M88	0.051	0.009	+
U73	0.048	0.008	+
C60	0.033	0.006	+
ClpP endopeptidase	0.022	0.004	+
N10	0.016	0.003	+

## Sheet: SM Clusters
Feature (Gene Family)	Fraction Score	Raw Score	Correlation Direction
Ectomycorrhizae
Total_SMCs	1.402	0.362	-
PKS	1.329	0.343	-
NRPS-Like	1.066	0.275	-
NRPS	0.855	0.221	-
PKS-Like	0.489	0.126	-
DMAT	0.147	0.038	-
Obligate Biotrophs
Total_SMCs	0.891	0.047	-
PKS	0.198	0.01	-
HYBRID	0.179	0.009	-
NRPS-Like	0.065	0.003	-
Leaf-Infecting Pathogens
Total_SMCs	1.454	0.179	-
PKS	0.955	0.118	-
NRPS-Like	0.595	0.073	-
TC	0.542	0.067	-
PKS-Like	0.182	0.022	+
Stem-Infecting Pathogens
Total_SMCs	1.591	0.268	+
TC	1.498	0.252	+
PKS	1.423	0.24	+
NRPS-Like	1.276	0.215	+
HYBRID	1.254	0.211	+
NRPS	0.826	0.139	-
DMAT	0.328	0.055	+

## Sheet: Transcription Factors
Feature (Gene Family)	Fraction Score	Raw Score	Correlation Direction
Ectomycorrhizae
PF04082_Fungal specific transcription factor domain	1.02	0.42	-
PF00096_Zinc finger, C2H2 type	0.986	0.405	+
PF00046_Homeodomain	0.986	0.405	+
PF00172_Fungal Zn(2)-Cys(6) binuclear cluster domain	0.981	0.403	-
Total_TransFactors	0.978	0.402	-
PF00249_Myb-like DNA-binding domain	0.935	0.385	-
PF00320_GATA zinc finger	0.923	0.38	+
PF00505_HMG (high mobility group) box	0.849	0.349	+
PF00010_Helix-loop-helix DNA-binding domain	0.702	0.289	-
PF00170_bZIP transcription factor	0.64	0.263	-
PF02178_AT hook motif	0.638	0.262	-
PF00352_Transcription factor TFIID (or TATA-binding protein, TBP)	0.591	0.243	+
PF04855_SNF5 / SMARCB1 / INI1	0.53	0.218	+
PF07093_SGT1 protein	0.468	0.192	-
PF02200_STE like transcription factor	0.463	0.19	-
PF04299_Putative FMN-binding domain	0.448	0.184	-
PF04769_Mating-type protein MAT alpha 1 HMG-box	0.409	0.168	-
PF04684_BAF1 / ABF1 chromatin reorganising factor	0.4	0.165	-
PF05224_NDT80 / PhoG like DNA-binding family	0.396	0.163	-
PF02268_Transcription initiation factor IIA, gamma subunit, helical domain	0.378	0.156	+
PF04153_NOT2 / NOT3 / NOT5 family	0.303	0.125	-
PF00649_Copper fist DNA binding domain	0.298	0.123	+
PF08731_Transcription factor AFT	0.297	0.122	-
PF03106_WRKY DNA -binding domain	0.295	0.121	-
PF02891_MIZ/SP-RING zinc finger	0.293	0.12	-
PF00907_T-box	0.282	0.116	-
PF07741_Brf1-like TBP-binding domain	0.274	0.113	+
PF03847_Transcription initiation factor TFIID subunit A	0.265	0.109	+
PF04054_CCR4-Not complex component, Not1	0.259	0.106	+
PF08164_Apoptosis-antagonizing transcription factor, C-terminal	0.249	0.102	-
PF07716_Basic region leucine zipper	0.243	0.1	-
PF00319_SRF-type transcription factor (DNA-binding and dimerisation domain)	0.24	0.099	+
PF02751_Transcription initiation factor IIA, gamma subunit	0.239	0.098	+
PF03343_SART-1 family	0.238	0.098	+
PF04516_CP2 transcription factor	0.222	0.091	-
PF02257_RFX DNA-binding domain	0.22	0.09	+
PF01422_NF-X1 type zinc finger	0.175	0.072	+
PF00808_Histone-like transcription factor (CBF/NF-Y) and archaeal histone	0.149	0.061	+
PF00989_PAS fold	0.147	0.061	-
PF07975_TFIIH C1-like domain	0.132	0.054	+
PF02045_CCAAT-binding transcription factor (CBF-B/NF-YA) subunit B	0.122	0.05	+
PF03849_Transcription factor Tfb2	0.11	0.045	+
PF08523_Multiprotein bridging factor 1	0.096	0.039	+
PF03660_PHF5-like protein	0.074	0.03	+
PF01381_Helix-turn-helix	0.06	0.025	+
PF01125_G10 protein	0.053	0.022	+
PF09197_Rap1, DNA-binding	0.032	0.013	-
Pathogenic
Total_TransFactors	1.685	0.104	+
PF00172_Fungal Zn(2)-Cys(6) binuclear cluster domain	1.517	0.093	+
PF04082_Fungal specific transcription factor domain	1.404	0.087	+
PF00096_Zinc finger, C2H2 type	1.391	0.086	-
PF00249_Myb-like DNA-binding domain	0.466	0.029	-
PF02178_AT hook motif	0.053	0.003	+
PF07716_Basic region leucine zipper	0.029	0.002	-
Plant Pathogenic
PF04082_Fungal specific transcription factor domain	1.012	0.118	+
Total_TransFactors	0.945	0.11	+
PF00172_Fungal Zn(2)-Cys(6) binuclear cluster domain	0.929	0.108	+
PF00096_Zinc finger, C2H2 type	0.866	0.101	-
PF00170_bZIP transcription factor	0.159	0.018	+
PF00249_Myb-like DNA-binding domain	0.111	0.013	-
PF00046_Homeodomain	0.039	0.005	-
Necrotrophs
PF04082_Fungal specific transcription factor domain	1.241	0.372	+
Total_TransFactors	1.216	0.365	+
PF00172_Fungal Zn(2)-Cys(6) binuclear cluster domain	1.159	0.348	+
PF00319_SRF-type transcription factor (DNA-binding and dimerisation domain)	1.025	0.307	-
PF00096_Zinc finger, C2H2 type	1.006	0.302	+
PF02671_Paired amphipathic helix repeat	0.963	0.289	-
PF00320_GATA zinc finger	0.943	0.283	-
PF03914_CBF/Mak21 family	0.916	0.275	-
PF00505_HMG (high mobility group) box	0.907	0.272	-
PF04153_NOT2 / NOT3 / NOT5 family	0.9	0.27	+
PF02928_C5HC2 zinc finger	0.89	0.267	-
PF02178_AT hook motif	0.833	0.25	+
PF00649_Copper fist DNA binding domain	0.823	0.247	-
PF00447_HSF-type DNA-binding	0.806	0.242	-
PF08295_Sin3 family co-repressor	0.757	0.227	-
PF00010_Helix-loop-helix DNA-binding domain	0.753	0.226	+
PF00249_Myb-like DNA-binding domain	0.744	0.223	+
PF00250_Forkhead domain	0.724	0.217	-
PF00808_Histone-like transcription factor (CBF/NF-Y) and archaeal histone	0.687	0.206	+
PF02002_TFIIE alpha subunit	0.669	0.201	-
PF07716_Basic region leucine zipper	0.632	0.19	-
PF04383_KilA-N domain	0.629	0.189	-
PF03343_SART-1 family	0.621	0.186	-
PF02791_DDT domain	0.593	0.178	-
PF04855_SNF5 / SMARCB1 / INI1	0.59	0.177	-
PF00352_Transcription factor TFIID (or TATA-binding protein, TBP)	0.588	0.176	-
PF00170_bZIP transcription factor	0.586	0.176	+
PF01125_G10 protein	0.567	0.17	-
PF03847_Transcription initiation factor TFIID subunit A	0.554	0.166	-
PF07741_Brf1-like TBP-binding domain	0.537	0.161	-
PF00046_Homeodomain	0.493	0.148	+
PF03849_Transcription factor Tfb2	0.49	0.147	+
PF07975_TFIIH C1-like domain	0.482	0.144	-
PF05764_YL1 nuclear protein	0.46	0.138	+
PF08164_Apoptosis-antagonizing transcription factor, C-terminal	0.46	0.138	-
PF03106_WRKY DNA -binding domain	0.437	0.131	-
PF07093_SGT1 protein	0.428	0.129	-
PF02751_Transcription initiation factor IIA, gamma subunit	0.425	0.128	+
PF04684_BAF1 / ABF1 chromatin reorganising factor	0.396	0.119	-
PF11951_Fungal specific transcription factor domain	0.389	0.117	+
PF03660_PHF5-like protein	0.372	0.112	-
PF03101_FAR1 DNA-binding domain	0.361	0.108	-
PF02045_CCAAT-binding transcription factor (CBF-B/NF-YA) subunit B	0.353	0.106	-
PF04054_CCR4-Not complex component, Not1	0.335	0.101	-
PF08731_Transcription factor AFT	0.333	0.1	-
PF04299_Putative FMN-binding domain	0.298	0.089	+
PF02268_Transcription initiation factor IIA, gamma subunit, helical domain	0.293	0.088	-
PF00907_T-box	0.25	0.075	-
PF01381_Helix-turn-helix	0.242	0.073	-
PF02200_STE like transcription factor	0.237	0.071	-
PF05179_RNA pol II accessory factor, Cdc73 family, C-terminal	0.222	0.067	-
PF08523_Multiprotein bridging factor 1	0.207	0.062	-
PF04910_Transcriptional repressor TCF25	0.17	0.051	-
PF01388_ARID/BRIGHT DNA binding domain	0.141	0.042	+
PF07544_RNA polymerase II transcription mediator complex subunit 9	0.069	0.021	+
PF01422_NF-X1 type zinc finger	0.057	0.017	+
PF02891_MIZ/SP-RING zinc finger	0.019	0.006	+
PF01285_TEA/ATTS domain	0.007	0.002	-
PF00989_PAS fold	0.006	0.002	+
Hemibiotrophs
PF00172_Fungal Zn(2)-Cys(6) binuclear cluster domain	0.987	0.287	+
Total_TransFactors	0.962	0.28	+
PF04082_Fungal specific transcription factor domain	0.907	0.264	+
PF00096_Zinc finger, C2H2 type	0.889	0.259	-
PF00046_Homeodomain	0.504	0.147	-
PF00447_HSF-type DNA-binding	0.479	0.139	-
PF00010_Helix-loop-helix DNA-binding domain	0.476	0.139	+
PF00249_Myb-like DNA-binding domain	0.401	0.117	-
PF00505_HMG (high mobility group) box	0.389	0.113	-
PF02671_Paired amphipathic helix repeat	0.342	0.1	-
PF04855_SNF5 / SMARCB1 / INI1	0.342	0.099	-
PF03914_CBF/Mak21 family	0.315	0.092	-
PF08295_Sin3 family co-repressor	0.308	0.09	-
PF04153_NOT2 / NOT3 / NOT5 family	0.289	0.084	+
PF00170_bZIP transcription factor	0.255	0.074	+
PF00320_GATA zinc finger	0.246	0.072	-
PF02928_C5HC2 zinc finger	0.233	0.068	-
PF03849_Transcription factor Tfb2	0.218	0.063	-
PF01381_Helix-turn-helix	0.217	0.063	-
PF11951_Fungal specific transcription factor domain	0.188	0.055	+
PF00808_Histone-like transcription factor (CBF/NF-Y) and archaeal histone	0.153	0.045	-
PF07716_Basic region leucine zipper	0.15	0.044	-
PF00319_SRF-type transcription factor (DNA-binding and dimerisation domain)	0.096	0.028	+
PF07741_Brf1-like TBP-binding domain	0.071	0.021	-
PF02751_Transcription initiation factor IIA, gamma subunit	0.055	0.016	-
PF02268_Transcription initiation factor IIA, gamma subunit, helical domain	0.05	0.015	-
Biotrophs
PF01422_NF-X1 type zinc finger	1.798	0.278	-
Total_TransFactors	1.451	0.225	-
PF00096_Zinc finger, C2H2 type	1.41	0.218	-
PF01381_Helix-turn-helix	1.409	0.218	-
PF00505_HMG (high mobility group) box	1.37	0.212	+
PF00172_Fungal Zn(2)-Cys(6) binuclear cluster domain	1.12	0.173	-
PF00989_PAS fold	1.056	0.163	-
PF02671_Paired amphipathic helix repeat	1.037	0.161	+
PF07544_RNA polymerase II transcription mediator complex subunit 9	0.979	0.152	-
PF02002_TFIIE alpha subunit	0.894	0.138	-
PF05179_RNA pol II accessory factor, Cdc73 family, C-terminal	0.853	0.132	-
PF04910_Transcriptional repressor TCF25	0.806	0.125	+
PF00046_Homeodomain	0.802	0.124	+
PF00808_Histone-like transcription factor (CBF/NF-Y) and archaeal histone	0.721	0.112	-
PF01285_TEA/ATTS domain	0.673	0.104	-
PF12550_Transcriptional activator of glycolytic enzymes	0.67	0.104	-
PF04769_Mating-type protein MAT alpha 1 HMG-box	0.656	0.102	-
PF03343_SART-1 family	0.492	0.076	-
PF00319_SRF-type transcription factor (DNA-binding and dimerisation domain)	0.492	0.076	-
PF00907_T-box	0.48	0.074	-
PF04082_Fungal specific transcription factor domain	0.48	0.074	-
PF08295_Sin3 family co-repressor	0.429	0.066	+
PF02751_Transcription initiation factor IIA, gamma subunit	0.401	0.062	-
PF00250_Forkhead domain	0.391	0.061	-
PF02178_AT hook motif	0.37	0.057	-
PF01388_ARID/BRIGHT DNA binding domain	0.369	0.057	-
PF00649_Copper fist DNA binding domain	0.337	0.052	+
PF07716_Basic region leucine zipper	0.324	0.05	-
PF02268_Transcription initiation factor IIA, gamma subunit, helical domain	0.316	0.049	-
PF08731_Transcription factor AFT	0.285	0.044	-
PF04855_SNF5 / SMARCB1 / INI1	0.241	0.037	+
PF08523_Multiprotein bridging factor 1	0.204	0.032	+
PF04054_CCR4-Not complex component, Not1	0.156	0.024	-
PF03106_WRKY DNA -binding domain	0.142	0.022	-
PF00010_Helix-loop-helix DNA-binding domain	0.123	0.019	-
PF07741_Brf1-like TBP-binding domain	0.091	0.014	-
PF08164_Apoptosis-antagonizing transcription factor, C-terminal	0.073	0.011	+
PF03660_PHF5-like protein	0.063	0.01	-
PF02200_STE like transcription factor	0.062	0.01	+
PF04218_CENP-B N-terminal DNA-binding domain	0.059	0.009	-
PF09197_Rap1, DNA-binding	0.025	0.004	-
Obligate Biotrophs
Total_TransFactors	1.018	0.101	-
PF00172_Fungal Zn(2)-Cys(6) binuclear cluster domain	1.018	0.101	-
PF04082_Fungal specific transcription factor domain	0.99	0.098	-
PF00096_Zinc finger, C2H2 type	0.982	0.098	-
PF05764_YL1 nuclear protein	0.289	0.029	-
PF04299_Putative FMN-binding domain	0.138	0.014	-
Angiosperm Pathogens
PF04299_Putative FMN-binding domain	1.553	0.189	+
PF07716_Basic region leucine zipper	1.53	0.186	+
PF04383_KilA-N domain	1.338	0.163	+
PF01388_ARID/BRIGHT DNA binding domain	1.293	0.157	+
PF04769_Mating-type protein MAT alpha 1 HMG-box	1.169	0.142	+
PF08731_Transcription factor AFT	1.163	0.141	+
PF02178_AT hook motif	0.965	0.117	+
PF03101_FAR1 DNA-binding domain	0.853	0.104	+
PF00320_GATA zinc finger	0.638	0.078	+
PF02045_CCAAT-binding transcription factor (CBF-B/NF-YA) subunit B	0.632	0.077	+
PF00989_PAS fold	0.627	0.076	-
PF00907_T-box	0.587	0.071	+
PF07093_SGT1 protein	0.508	0.062	+
PF09197_Rap1, DNA-binding	0.497	0.06	+
PF01125_G10 protein	0.497	0.06	+
PF02257_RFX DNA-binding domain	0.316	0.038	+
PF02891_MIZ/SP-RING zinc finger	0.311	0.038	+
PF04684_BAF1 / ABF1 chromatin reorganising factor	0.294	0.036	+
PF04855_SNF5 / SMARCB1 / INI1	0.294	0.036	+
PF02200_STE like transcription factor	0.271	0.033	+
PF00319_SRF-type transcription factor (DNA-binding and dimerisation domain)	0.192	0.023	+
PF04910_Transcriptional repressor TCF25	0.181	0.022	+
PF00250_Forkhead domain	0.169	0.021	-
PF07544_RNA polymerase II transcription mediator complex subunit 9	0.147	0.018	+
PF04218_CENP-B N-terminal DNA-binding domain	0.136	0.016	+
PF04054_CCR4-Not complex component, Not1	0.113	0.014	+
PF03660_PHF5-like protein	0.068	0.008	+
PF08164_Apoptosis-antagonizing transcription factor, C-terminal	0.068	0.008	+
PF00096_Zinc finger, C2H2 type	0.051	0.006	+
PF01422_NF-X1 type zinc finger	0.006	0.001	+
Leaf-Infecting Pathogens
PF00447_HSF-type DNA-binding	1.154	0.22	+
PF00989_PAS fold	0.949	0.181	+
PF00010_Helix-loop-helix DNA-binding domain	0.942	0.179	+
PF00046_Homeodomain	0.925	0.176	-
Total_TransFactors	0.911	0.173	-
PF00096_Zinc finger, C2H2 type	0.911	0.173	-
PF00172_Fungal Zn(2)-Cys(6) binuclear cluster domain	0.911	0.173	+
PF04082_Fungal specific transcription factor domain	0.911	0.173	-
PF00249_Myb-like DNA-binding domain	0.897	0.171	-
PF00808_Histone-like transcription factor (CBF/NF-Y) and archaeal histone	0.799	0.152	-
PF00505_HMG (high mobility group) box	0.754	0.144	-
PF00320_GATA zinc finger	0.74	0.141	-
PF04153_NOT2 / NOT3 / NOT5 family	0.723	0.138	-
PF02178_AT hook motif	0.664	0.126	+
PF04218_CENP-B N-terminal DNA-binding domain	0.535	0.102	+
PF12550_Transcriptional activator of glycolytic enzymes	0.487	0.093	-
PF00170_bZIP transcription factor	0.473	0.09	+
PF04855_SNF5 / SMARCB1 / INI1	0.375	0.071	+
PF04054_CCR4-Not complex component, Not1	0.351	0.067	+
PF00250_Forkhead domain	0.316	0.06	-
PF02791_DDT domain	0.184	0.035	-
PF04516_CP2 transcription factor	0.118	0.022	+
PF01422_NF-X1 type zinc finger	0.097	0.019	-
PF08731_Transcription factor AFT	0.052	0.01	+
PF02891_MIZ/SP-RING zinc finger	0.049	0.009	+
PF07093_SGT1 protein	0.007	0.001	+
PF04910_Transcriptional repressor TCF25	0.003	0.001	+
Stem-Infecting Pathogens
PF00172_Fungal Zn(2)-Cys(6) binuclear cluster domain	1.391	0.296	+
PF07716_Basic region leucine zipper	1.365	0.29	+
PF00249_Myb-like DNA-binding domain	1.353	0.288	+
PF00096_Zinc finger, C2H2 type	1.327	0.282	+
Total_TransFactors	1.287	0.273	+
PF04082_Fungal specific transcription factor domain	1.226	0.26	+
PF00505_HMG (high mobility group) box	1.2	0.255	+
PF00320_GATA zinc finger	0.874	0.186	+
PF00010_Helix-loop-helix DNA-binding domain	0.863	0.183	+
PF03849_Transcription factor Tfb2	0.861	0.183	+
PF00250_Forkhead domain	0.825	0.175	+
PF00046_Homeodomain	0.813	0.173	+
PF03847_Transcription initiation factor TFIID subunit A	0.802	0.17	+
PF03343_SART-1 family	0.786	0.167	+
PF02671_Paired amphipathic helix repeat	0.777	0.165	+
PF08295_Sin3 family co-repressor	0.761	0.162	+
PF02178_AT hook motif	0.746	0.159	-
PF01422_NF-X1 type zinc finger	0.735	0.156	+
PF00649_Copper fist DNA binding domain	0.662	0.141	+
PF04299_Putative FMN-binding domain	0.643	0.137	+
PF00808_Histone-like transcription factor (CBF/NF-Y) and archaeal histone	0.632	0.134	+
PF08523_Multiprotein bridging factor 1	0.593	0.126	+
PF00907_T-box	0.575	0.122	+
PF04855_SNF5 / SMARCB1 / INI1	0.561	0.119	-
PF03101_FAR1 DNA-binding domain	0.558	0.119	-
PF00170_bZIP transcription factor	0.498	0.106	+
PF00447_HSF-type DNA-binding	0.485	0.103	+
PF05179_RNA pol II accessory factor, Cdc73 family, C-terminal	0.479	0.102	+
PF05764_YL1 nuclear protein	0.453	0.096	+
PF07093_SGT1 protein	0.427	0.091	+
PF00989_PAS fold	0.417	0.089	-
PF04054_CCR4-Not complex component, Not1	0.415	0.088	+
PF04153_NOT2 / NOT3 / NOT5 family	0.389	0.083	+
PF01125_G10 protein	0.386	0.082	+
PF01381_Helix-turn-helix	0.382	0.081	+
PF02891_MIZ/SP-RING zinc finger	0.38	0.081	+
PF02751_Transcription initiation factor IIA, gamma subunit	0.375	0.08	+
PF08731_Transcription factor AFT	0.317	0.067	-
PF00319_SRF-type transcription factor (DNA-binding and dimerisation domain)	0.299	0.064	+
PF07975_TFIIH C1-like domain	0.29	0.062	-
PF02002_TFIIE alpha subunit	0.282	0.06	+
PF12550_Transcriptional activator of glycolytic enzymes	0.267	0.057	+
PF02200_STE like transcription factor	0.254	0.054	+
PF04218_CENP-B N-terminal DNA-binding domain	0.209	0.044	+
PF09197_Rap1, DNA-binding	0.18	0.038	-
PF02257_RFX DNA-binding domain	0.142	0.03	+
PF04910_Transcriptional repressor TCF25	0.116	0.025	-
PF02045_CCAAT-binding transcription factor (CBF-B/NF-YA) subunit B	0.107	0.023	+
PF03106_WRKY DNA -binding domain	0.096	0.02	+
PF04684_BAF1 / ABF1 chromatin reorganising factor	0.087	0.019	+
PF02268_Transcription initiation factor IIA, gamma subunit, helical domain	0.067	0.014	-
PF07544_RNA polymerase II transcription mediator complex subunit 9	0.067	0.014	+
PF03660_PHF5-like protein	0.012	0.002	+
Root-Infecting Pathogens
PF08164_Apoptosis-antagonizing transcription factor, C-terminal	2.422	0.163	-
PF00250_Forkhead domain	2.363	0.159	+
PF02891_MIZ/SP-RING zinc finger	2.216	0.149	+
PF04153_NOT2 / NOT3 / NOT5 family	1.931	0.13	+
PF02928_C5HC2 zinc finger	1.922	0.13	-
PF04299_Putative FMN-binding domain	1.873	0.126	+
PF01285_TEA/ATTS domain	1.569	0.106	-
PF08295_Sin3 family co-repressor	1.559	0.105	+
PF00808_Histone-like transcription factor (CBF/NF-Y) and archaeal histone	1.431	0.097	+
PF03914_CBF/Mak21 family	1.304	0.088	-
PF07741_Brf1-like TBP-binding domain	1.255	0.085	-
PF04769_Mating-type protein MAT alpha 1 HMG-box	1.255	0.085	+
PF05764_YL1 nuclear protein	1.235	0.083	+
PF00170_bZIP transcription factor	1.137	0.077	+
PF04383_KilA-N domain	0.98	0.066	-
PF11951_Fungal specific transcription factor domain	0.931	0.063	-
PF04855_SNF5 / SMARCB1 / INI1	0.912	0.062	-
PF00319_SRF-type transcription factor (DNA-binding and dimerisation domain)	0.873	0.059	+
PF00352_Transcription factor TFIID (or TATA-binding protein, TBP)	0.853	0.058	-
PF04054_CCR4-Not complex component, Not1	0.657	0.044	-
PF07975_TFIIH C1-like domain	0.637	0.043	-
PF01388_ARID/BRIGHT DNA binding domain	0.627	0.042	+
PF02671_Paired amphipathic helix repeat	0.578	0.039	+
PF03106_WRKY DNA -binding domain	0.412	0.028	+
PF02045_CCAAT-binding transcription factor (CBF-B/NF-YA) subunit B	0.314	0.021	+
PF12550_Transcriptional activator of glycolytic enzymes	0.314	0.021	+
PF00320_GATA zinc finger	0.196	0.013	+
PF08523_Multiprotein bridging factor 1	0.147	0.01	-
PF00046_Homeodomain	0.118	0.008	+
PF08731_Transcription factor AFT	0.108	0.007	-
PF01125_G10 protein	0.0	0.0	+

## Sheet: Transporters
Feature (Gene Family)	Fraction Score	Raw Score	Correlation Direction
Ectomycorrhizae
3.A.20_The Peroxisomal Protein Importer (PPI) Family	1.014	0.422	+
9.A.50_The Nuclear t-RNA exporter (t-Exporter) Family	1.014	0.422	+
4.C_Acyl CoA ligase-coupled transporters	1.012	0.421	-
3.A.3_The P-type ATPase (P-ATPase) Superfamily	1.012	0.421	+
3.A.18_The Nuclear mRNA Exporter (mRNA-E) Family	1.012	0.421	+
4_Group Translocators	1.012	0.421	-
3.A.2_The H+- or Na+-translocating F-type, V-type and A-type ATPase (F-ATPase) Superfamily	1.009	0.42	+
3.A.8_The Mitochondrial Protein Translocase (MPT) Family	1.009	0.42	+
9.A.14_The G-protein-coupled receptor (GPCR) Family	1.008	0.42	+
2.A.29_The Mitochondrial Carrier (MC) Family	1.008	0.42	-
3.D_Oxidoreduction-driven transporters	1.008	0.42	+
3.A.1_The ATP-binding Cassette (ABC) Superfamily	1.008	0.42	-
3.D.1_The H+ or Na+-translocating NADH Dehydrogenase (NDH) Family	1.008	0.42	+
3.D.4_The Proton-translocating Cytochrome Oxidase (COX) Superfamily	1.008	0.42	+
9.B_Putative transport proteins	1.008	0.42	+
1.A.26_The Mg2+ Transporter-E (MgtE) Family	1.0	0.416	+
3.A.16_The Endoplasmic Reticular Retrotranslocon (ER-RT) Family	0.994	0.414	+
2.A.7_The Drug/Metabolite Transporter (DMT) Superfamily	0.994	0.414	+
3.A.5_The General Secretory Pathway (Sec) Family	0.984	0.409	+
2.A.3_The Amino Acid-Polyamine-Organocation (APC) Family	0.982	0.409	-
2.A.67_The Oligopeptide Transporter (OPT) Family	0.982	0.409	-
2.A.1_The Major Facilitator Superfamily (MFS)	0.971	0.404	-
9.A_Recognized transporters of unknown biochemical mechanism	0.97	0.404	+
4.C.1_The Fatty Acid Group Translocation (FAT) Family	0.967	0.403	-
3.A_P-P-bond-hydrolysis-driven transporters	0.967	0.403	+
3_Primary Active Transporters	0.967	0.403	+
9_Incompletely Characterized Transport Systems	0.965	0.401	+
2_Electrochemical Potential-driven Transporters	0.962	0.4	-
2.A_Porters (uniporters, symporters, antiporters)	0.96	0.4	-
1.A_α-Type Channels	0.955	0.398	+
1_Channels/Pores	0.95	0.396	+
8.A.5_The Voltage-gated K+ Channel β-subunit (Kvβ) Family	0.921	0.383	-
8.A_Auxiliary transport proteins	0.917	0.382	+
Total_Transporters	0.917	0.382	-
8_Accessory Factors Involved in Transport	0.907	0.377	+
5_Transmembrane Electron Carriers	0.901	0.375	-
8.A.32_The β-Amyloid Cleaving Enzyme (BACE1) Family	0.898	0.374	+
1.A.33_The Cation Channel-forming Heat Shock Protein-70 (Hsp70) Family	0.846	0.352	+
9.A.10_The Oligomeric Probable Pore-forming SpoIIA Toxin (SpoIIA) Family	0.762	0.317	+
1.C.82_The Pore-forming Amphipathic Helical Peptide HP(2-20) (HP2-20) Family	0.671	0.279	-
2.A.4_The Cation Diffusion Facilitator (CDF) Family	0.667	0.278	-
1.A.6_The Epithelial Na+ Channel (ENaC) Family	0.656	0.273	-
9.C_Functionally characterized transporters lacking identified sequences	0.634	0.264	-
2.A.39_The Nucleobase:Cation Symporter-1 (NCS1) Family	0.625	0.26	-
2.A.18_The Amino Acid/Auxin Permease (AAAP) Family	0.606	0.252	-
5.B.1_The Phagocyte (gp91phox) NADPH Oxidase Family	0.586	0.244	-
2.A.41_The Concentrative Nucleoside Transporter (CNT) Family	0.578	0.241	-
5.A.1_The Disulfide Bond Oxidoreductase D (DsbD) Family	0.54	0.225	-
9.C.6_The Mitochondrial Organic Anion Channel (MOAC) Family	0.539	0.224	-
1.A.24_The Gap Junction-forming Connexin (Connexin) Family	0.53	0.221	+
2.A.49_The Chloride Carrier/Channel (ClC) Family	0.521	0.217	-
5.B_Transmembrane 1-electron transfer carriers	0.52	0.216	-
1.A.22_The Large Conductance Mechanosensitive Ion Channel (MscL) Family	0.517	0.215	-
2.A.43_The Lysosomal Cystine Transporter (LCT) Family	0.505	0.21	-
4.B.1_The Nicotinamide Ribonucleoside (NR) Uptake Permease (PnuC) Family	0.504	0.21	-
3.D.5_The Na+-translocating NADH:Quinone Dehydrogenase (Na-NDH or NQR) Family	0.502	0.209	-
1.A.16_The Formate-Nitrite Transporter (FNT) Family	0.5	0.208	-
1.A.31_The Annexin (Annexin) Family	0.498	0.207	-
1.C.57_The Clostridial Cytotoxin (CCT) Family	0.495	0.206	+
2.A.100_The Ferroportin (Fpn) Family	0.489	0.204	-
2.A.6_The Resistance-Nodulation-Cell Division (RND) Superfamily	0.485	0.202	-
9.A.55_The TMEM205 (TMEM205) Family	0.48	0.2	-
9.B.97_The Acyltransferase-3/Putative Acetyl-CoA Transporter (ATAT) Family	0.475	0.198	-
1.A.51_The Voltage-gated Proton Channel (VPC) Family	0.462	0.192	+
1.A.8_The Major Intrinsic Protein (MIP) Family	0.458	0.191	-
2.A.53_The Sulfate Permease (SulP) Family	0.455	0.189	+
2.A.72_The K+ Uptake Permease (KUP) Family	0.448	0.187	-
1.C.13_The Channel-forming Leukocidin Cytotoxin (Ctx) Family	0.446	0.186	-
9.B.17_The VAMP-associated protein (VAP) Family	0.44	0.183	-
1.C.12_The Thiol-activated Cholesterol-dependent Cytolysin (CDC) Family	0.439	0.183	-
9.B.82_The Endoplasmic Reticulum Retrieval Protein1 (Putative Heavy Metal Transporter) (Rer1) Family	0.433	0.18	+
1.C.80_The Cytotoxic Major Fimbrial Subunit (MrxA) Family	0.43	0.179	-
2.C.1_The TonB-ExbB-ExbD/TolA-TolQ-TolR Outer Membrane Receptor Energizers and Stabilizers (TonB/TolA) Family	0.427	0.178	-
3.E_Light absorption-driven transporters	0.413	0.172	-
3.E.1_The Ion-translocating Microbial Rhodopsin (MR) Family	0.409	0.17	-
1.C.15_The Whipworm Stichosome Porin (WSP) Family	0.405	0.169	-
8.A.33_The Fatty Acid Binding Protein (FABP) Family	0.401	0.167	-
2.A.95_The 6 TMS Neutral Amino Acid Transporter (NAAT) Family	0.4	0.167	-
2.A.80_The Tricarboxylate Transporter (TTT) Family	0.4	0.166	+
8.A.6_The Auxiliary Nutrient Transporter (ANT) Family	0.391	0.163	-
2.A.92_The Choline Transporter-like (CTL) Family	0.388	0.162	-
2.A.79_The Threonine/Serine Exporter (ThrE) Family	0.388	0.161	-
9.B.75_The Ethanol Utilization/Transport (Eut) Protein Family	0.387	0.161	-
9.A.11_The Dipicolinic Acid Transporter (DPA-T) Family	0.376	0.156	-
9.A.6_The ATP Exporter (ATP-E) Family	0.374	0.156	+
8.B.9_The Triflin Toxin (Triflin or CRISP) Family	0.373	0.155	-
9.A.8_The Ferrous Iron Uptake (FeoB) Family	0.373	0.155	-
2.A.102_The 4-Toluene Sulfonate Uptake Permease (TSUP) Family	0.372	0.155	-
1.C.71_The Cytolytic Delta Endotoxin (Cyt1/2) Family	0.364	0.151	-
3.A.7_The Type IV (Conjugal DNA-Protein Transfer or VirB) Secretory Pathway (IVSP) Family	0.364	0.151	-
9.B.25_The Mitochondrial Inner/Outer Membrane Fusion (MMF) Family	0.364	0.151	-
8.A.1_The Membrane Fusion Protein (MFP) Family	0.353	0.147	-
1.C.63_The α-Latrotoxin (Latrotoxin) Family	0.346	0.144	+
4.A.2_The PTS Fructose-Mannitol (Fru) Family	0.341	0.142	-
3.D.9_The H+-translocating F420H2 Dehydrogenase (F420H2DH) Family	0.337	0.14	-
4.A.3_The PTS Lactose-N,N'-Diacetylchitobiose-β-glucoside (Lac) Family	0.335	0.139	-
3.E.2_The Photosynthetic Reaction Center (PRC) Family	0.334	0.139	+
1.A.55_The Synaptic Vesicle-Associated Ca2+ Channel, Flower (Flower) Family	0.334	0.139	-
5.B.2_The Eukaryotic Cytochrome b561 (Cytb561) Family	0.33	0.137	-
1.A.3_The Ryanodine-Inositol 1,4,5-triphosphate Receptor Ca2+ Channel (RIR-CaC) Family	0.329	0.137	-
3.A.6_The Type III (Virulence-related) Secretory Pathway (IIISP) Family	0.329	0.137	+
9.B.70_The Multicomponent Putative SpoIIIAE Exporter (SpoIIIA-E) Family	0.327	0.136	+
4.B_Nicotinamide ribonucleoside uptake transporters	0.327	0.136	-
2.A.20_The Inorganic Phosphate Transporter (PiT) Family	0.323	0.135	-
9.A.26_The Lipid-translocating Exporter (LTE) Family	0.32	0.133	-
1.B.8_The Mitochondrial and Plastid Porin (MPP) Family	0.317	0.132	+
1.A.72_The Mer Superfamily	0.316	0.132	-
2.A.40_The Nucleobase/Ascorbate Transporter (NAT) or Nucleobase:Cation Symporter-2 (NCS2) Family	0.313	0.13	+
2.A.22_The Neurotransmitter:Sodium Symporter (NSS) Family	0.311	0.129	-
9.B.49_9.B.49 family	0.307	0.128	-
2.A.23_The Dicarboxylate/Amino Acid:Cation (Na+ or H+) Symporter (DAACS) Family	0.303	0.126	-
4.A.1_The PTS Glucose-Glucoside (Glc) Family	0.301	0.125	-
2.A.93_2.A.93 family	0.301	0.125	-
5.A.3_The Prokaryotic Molybdopterin-containing Oxidoreductase (PMO) Family	0.299	0.124	-
9.B.3_The Cysteine Protease Binding Protein-8 (CPBP8) Family	0.297	0.124	-
3.B.1_The Na+-transporting Carboxylic Acid Decarboxylase (NaT-DC) Family	0.296	0.123	-
8.A.26_The Caveolin (Caveolin) Family	0.295	0.123	-
9.B.87_The Selenoprotein P Receptor (SelP-Receptor) Family	0.294	0.123	+
8.A.3_The Cytoplasmic Membrane-Periplasmic Auxiliary-1 (MPA1) Protein with Cytoplasmic (C) Domain (MPA1-C or MPA1+C) Family	0.294	0.122	-
1.B.14_The Outer Membrane Receptor (OMR) Family	0.292	0.122	-
2.A.51_The Chromate Ion Transporter (CHR) Family	0.287	0.12	+
9.B.74_The Phage Infection Protein (PIP) Family	0.284	0.118	-
3.A.11_The Bacterial Competence-related DNA Transformation Transporter (DNA-T) Family	0.283	0.118	-
1.B.1_The General Bacterial Porin (GBP) Family	0.28	0.117	-
1.A.52_The Ca2+ Release-activated Ca2+ (CRAC) Channel (CRAC-C) Family	0.278	0.116	+
4.A_Phosphotransfer-driven Group Translocators (PTS)	0.271	0.113	-
9.A.9_The Low Affinity Fe2+ Transporter (FeT) Family	0.259	0.108	-
2.A.54_The Mitochondrial Tricarboxylate Carrier (MTC) Family	0.258	0.107	-
1.C.16_The Magainin (Magainin) Family	0.254	0.106	+
8.B_Ribosomally synthesized protein/peptide toxins/agonists that target channels and carriers	0.251	0.105	-
2.A.47_The Divalent Anion:Na+ Symporter (DASS) Family	0.25	0.104	+
9.B.71_The Spanin4 (Spanin4) Family	0.247	0.103	-
1.A.4_The Transient Receptor Potential Ca2+ Channel (TRP-CC) Family	0.245	0.102	+
5.A_Transmembrane 2-electron transfer carriers	0.24	0.1	-
3.B_Decarboxylation-driven transporters	0.234	0.097	-
2.A.78_The Branched Chain Amino Acid Exporter (LIV-E) Family	0.231	0.096	-
9.B.7_The Spanin3 (Spanin3) Family	0.23	0.096	-
9.A.48_The Unconventional Protein Secretion (UPS) System	0.225	0.094	-
2.A.77_The Cadmium Resistance (CadD) Family	0.223	0.093	-
2.A.2_The Glycoside-Pentoside-Hexuronide (GPH):Cation Symporter Family	0.222	0.092	-
3.D.2_The Proton-translocating Transhydrogenase (PTH) Family	0.221	0.092	-
9.A.34_The Nuclear Pore Complex Biogenesis (NPC-B) Family	0.212	0.088	+
8.A.7_The Phosphotransferase System Enzyme I (EI) Family	0.211	0.088	-
9.B.38_The Myelin Proteolipid Protein (MPLP) Family	0.204	0.085	-
2.C_Ion-gradient-driven energizers	0.194	0.081	-
2.A.69_The Auxin Efflux Carrier (AEC) Family	0.192	0.08	-
5.B.4_The Plant Photosystem I Supercomplex (PSI) Family	0.19	0.079	-
1.A.13_The Epithelial Chloride Channel (E-ClC) Family	0.181	0.075	-
9.A.25_The Por Protein Secretin System (PorSS) Family	0.178	0.074	+
3.A.19_The TMS Recognition/Insertion Complex (TRC) Family	0.173	0.072	+
9.B.66_The Propionicin PLG-1 (Propionicin PLC-1) Family	0.173	0.072	-
1.B.42_The Outer Membrane Lipopolysaccharide Export Porin (LPS-EP) Family	0.157	0.065	-
8.A.28_The Ankyrin (Ankyrin) Family	0.155	0.065	+
1.A.17_The Calcium-Dependent Chloride Channel (Ca-ClC) Family	0.153	0.064	-
1.B.33_The Outer Membrane Protein Insertion Porin (Bam Complex) (OmpIP) Family	0.153	0.064	-
1.A.30_The H+- or Na+-translocating Bacterial Flagellar Motor/ExbBD Outer Membrane Transport Energizer (Mot-Exb) Superfamily	0.152	0.063	-
2.A.56_The Tripartite ATP-independent Periplasmic Transporter (TRAP-T) Family	0.152	0.063	-
1.C.11_The Pore-forming RTX Toxin (RTX-toxin) Family	0.15	0.063	+
9.B.20_The Putative Mg2+ Transporter-C (MgtC) Family	0.149	0.062	-
9.A.54_The Lysosomal Cobalamin (B12) Transporter (L-B12T) Family	0.142	0.059	-
1.A.38_The Golgi pH Regulator (GPHR) Family	0.141	0.059	+
9.A.42_The Ferrous Iron Transporter (IroT/MavN) Family	0.141	0.058	-
2.A.52_The Ni2+-Co2+ Transporter (NiCoT) Family	0.138	0.057	+
3.A.15_The Outer Membrane Protein Secreting Main Terminal Branch (MTB) Family	0.136	0.057	-
1.A.67_The Membrane Mg2+ Transporter (MMgT) Family	0.134	0.056	+
1.C.2_The Channel-forming δ-Endotoxin Insecticidal Crystal Protein (ICP) Family	0.134	0.056	-
1.C.96_The Haemolytic Lectin, CEL-III (CEL-III) Family	0.128	0.053	+
3.A.17_The Phage T7 Injectisome (T7 Injectisome) Family	0.124	0.052	+
4.C.3_The Acyl-CoA Thioesterase (AcoT) Family	0.119	0.05	+
8.A.9_The rBAT Transport Accessory Protein (rBAT) Family	0.118	0.049	-
5.A.4_5.A.4 family	0.117	0.049	-
2.A.19_The Ca2+:Cation Antiporter (CaCA) Family	0.114	0.047	+
2.A.85_The Aromatic Acid Exporter (ArAE) Family	0.112	0.047	+
2.A.44_2.A.44 family	0.111	0.046	+
2.A.42_The Hydroxy/Aromatic Amino Acid Permease (HAAAP) Family	0.11	0.046	-
9.B.8_The DUF2157 (DUF2157) Family	0.098	0.041	-
2.A.21_The Solute:Sodium Symporter (SSS) Family	0.097	0.04	-
2.A.30_The Cation-Chloride Cotransporter (CCC) Family	0.096	0.04	+
9.A.49_The Prenylated Rab Acceptor Protein 1 (PRA1) Family	0.088	0.037	-
8.B.14_The Sea Anemone Peptide Toxin, Class 1 (BgK) Family	0.079	0.033	-
3.D.3_The Proton-translocating Quinol:Cytochrome c Reductase (QCR) Superfamily	0.076	0.032	+
1.C.33_The Cathelicidin (Cathelicidin) Family	0.072	0.03	-
2.A.38_The K+ Transporter (Trk) Family	0.072	0.03	-
9.A.2_The Putative Dissolved Inorganic Carbon Concentrating Transporter (DIC-CT) Family	0.067	0.028	+
9.B.34_The Kinase/Phosphatase/Cyclic-GMP Synthase/Cyclic di-GMP Hydrolase (KPSH) Family	0.063	0.026	+
1.C.35_The Amoebapore (Amoebapore) Family	0.063	0.026	-
9.B.32_The DUF3302 or Pfam11742 (YibI) Family	0.056	0.023	-
8.A.27_The CDC50 P-type ATPase Lipid Flippase Subunit (CDC50) Family	0.055	0.023	+
8.A.11_The Immunophilin-like Prolyl:peptidyl Isomerase Regulator (I-PPI) Family	0.044	0.018	+
9.B.16_The Putative Ductin Channel (Ductin) Family	0.043	0.018	+
1.C.4_The Aerolysin Channel-forming Toxin (Aerolysin) Family	0.043	0.018	-
9.B.30_The Xanthan Gum Polysaccharide Biosynthesis/Export, GumE (GumE) Family	0.028	0.012	-
9.B.11_The Dense Granule Protein 6 (GRA6) Family	0.01	0.004	-
1.A.1_The Voltage-gated Ion Channel (VIC) Superfamily	0.009	0.004	+
Pathogenic
3_Primary Active Transporters	1.239	0.128	-
3.A_P-P-bond-hydrolysis-driven transporters	1.204	0.125	-
9_Incompletely Characterized Transport Systems	1.15	0.119	-
9.A_Recognized transporters of unknown biochemical mechanism	1.091	0.113	-
3.D_Oxidoreduction-driven transporters	1.08	0.112	-
Total_Transporters	1.025	0.106	+
2.A_Porters (uniporters, symporters, antiporters)	0.983	0.102	+
2_Electrochemical Potential-driven Transporters	0.97	0.1	+
2.A.29_The Mitochondrial Carrier (MC) Family	0.896	0.093	+
1_Channels/Pores	0.886	0.092	-
2.A.1_The Major Facilitator Superfamily (MFS)	0.872	0.09	+
1.A_α-Type Channels	0.856	0.089	-
8_Accessory Factors Involved in Transport	0.844	0.087	-
8.A_Auxiliary transport proteins	0.839	0.087	-
3.A.18_The Nuclear mRNA Exporter (mRNA-E) Family	0.837	0.087	-
3.A.1_The ATP-binding Cassette (ABC) Superfamily	0.748	0.078	+
3.D.1_The H+ or Na+-translocating NADH Dehydrogenase (NDH) Family	0.731	0.076	-
3.A.20_The Peroxisomal Protein Importer (PPI) Family	0.718	0.074	-
9.A.50_The Nuclear t-RNA exporter (t-Exporter) Family	0.672	0.07	-
9.A.14_The G-protein-coupled receptor (GPCR) Family	0.661	0.068	-
2.A.3_The Amino Acid-Polyamine-Organocation (APC) Family	0.606	0.063	+
4_Group Translocators	0.57	0.059	+
4.C_Acyl CoA ligase-coupled transporters	0.568	0.059	+
9.B_Putative transport proteins	0.51	0.053	-
1.A.8_The Major Intrinsic Protein (MIP) Family	0.443	0.046	+
3.A.8_The Mitochondrial Protein Translocase (MPT) Family	0.415	0.043	-
3.A.3_The P-type ATPase (P-ATPase) Superfamily	0.405	0.042	+
3.A.2_The H+- or Na+-translocating F-type, V-type and A-type ATPase (F-ATPase) Superfamily	0.403	0.042	+
2.A.7_The Drug/Metabolite Transporter (DMT) Superfamily	0.335	0.035	-
3.A.16_The Endoplasmic Reticular Retrotranslocon (ER-RT) Family	0.325	0.034	-
8.A.7_The Phosphotransferase System Enzyme I (EI) Family	0.295	0.031	+
1.A.26_The Mg2+ Transporter-E (MgtE) Family	0.293	0.03	-
3.A.5_The General Secretory Pathway (Sec) Family	0.252	0.026	-
3.D.4_The Proton-translocating Cytochrome Oxidase (COX) Superfamily	0.242	0.025	-
4.C.1_The Fatty Acid Group Translocation (FAT) Family	0.222	0.023	+
5_Transmembrane Electron Carriers	0.16	0.017	+
8.A.5_The Voltage-gated K+ Channel β-subunit (Kvβ) Family	0.082	0.009	-
9.B.20_The Putative Mg2+ Transporter-C (MgtC) Family	0.082	0.008	-
2.A.67_The Oligopeptide Transporter (OPT) Family	0.079	0.008	+
2.A.39_The Nucleobase:Cation Symporter-1 (NCS1) Family	0.037	0.004	+
2.A.5_The Zinc (Zn2+)-Iron (Fe2+) Permease (ZIP) Family	0.032	0.003	+
1.A.33_The Cation Channel-forming Heat Shock Protein-70 (Hsp70) Family	0.011	0.001	-
Plant Pathogenic
3.D_Oxidoreduction-driven transporters	1.147	0.15	-
9.A_Recognized transporters of unknown biochemical mechanism	1.128	0.148	+
3.A.18_The Nuclear mRNA Exporter (mRNA-E) Family	1.104	0.145	-
9_Incompletely Characterized Transport Systems	1.09	0.143	+
3.D.1_The H+ or Na+-translocating NADH Dehydrogenase (NDH) Family	1.065	0.139	-
2.A.29_The Mitochondrial Carrier (MC) Family	1.048	0.137	+
1_Channels/Pores	1.009	0.132	-
3.A.1_The ATP-binding Cassette (ABC) Superfamily	1.0	0.131	+
3_Primary Active Transporters	0.996	0.13	+
1.A_α-Type Channels	0.995	0.13	-
3.A_P-P-bond-hydrolysis-driven transporters	0.965	0.126	-
3.A.20_The Peroxisomal Protein Importer (PPI) Family	0.958	0.125	-
9.A.50_The Nuclear t-RNA exporter (t-Exporter) Family	0.908	0.119	-
3.A.2_The H+- or Na+-translocating F-type, V-type and A-type ATPase (F-ATPase) Superfamily	0.905	0.119	+
9.B_Putative transport proteins	0.891	0.117	-
Total_Transporters	0.876	0.115	+
2.A_Porters (uniporters, symporters, antiporters)	0.874	0.114	+
2_Electrochemical Potential-driven Transporters	0.868	0.114	+
2.A.1_The Major Facilitator Superfamily (MFS)	0.843	0.11	+
3.A.3_The P-type ATPase (P-ATPase) Superfamily	0.836	0.109	+
2.A.3_The Amino Acid-Polyamine-Organocation (APC) Family	0.831	0.109	+
8_Accessory Factors Involved in Transport	0.823	0.108	-
9.A.14_The G-protein-coupled receptor (GPCR) Family	0.805	0.105	-
8.A_Auxiliary transport proteins	0.791	0.104	-
4_Group Translocators	0.74	0.097	+
4.C_Acyl CoA ligase-coupled transporters	0.728	0.095	+
2.A.67_The Oligopeptide Transporter (OPT) Family	0.637	0.083	+
1.A.8_The Major Intrinsic Protein (MIP) Family	0.629	0.082	+
4.C.1_The Fatty Acid Group Translocation (FAT) Family	0.549	0.072	+
5_Transmembrane Electron Carriers	0.541	0.071	+
2.A.7_The Drug/Metabolite Transporter (DMT) Superfamily	0.487	0.064	-
5.B_Transmembrane 1-electron transfer carriers	0.418	0.055	+
3.A.16_The Endoplasmic Reticular Retrotranslocon (ER-RT) Family	0.4	0.052	-
5.B.1_The Phagocyte (gp91phox) NADPH Oxidase Family	0.372	0.049	+
2.A.16_The Telurite-resistance/Dicarboxylate Transporter (TDT) Family	0.347	0.045	+
2.A.4_The Cation Diffusion Facilitator (CDF) Family	0.324	0.042	+
3.A.8_The Mitochondrial Protein Translocase (MPT) Family	0.315	0.041	-
9.A.10_The Oligomeric Probable Pore-forming SpoIIA Toxin (SpoIIA) Family	0.296	0.039	+
3.A.5_The General Secretory Pathway (Sec) Family	0.21	0.027	+
3.D.4_The Proton-translocating Cytochrome Oxidase (COX) Superfamily	0.203	0.027	-
2.A.18_The Amino Acid/Auxin Permease (AAAP) Family	0.188	0.025	+
9.A.8_The Ferrous Iron Uptake (FeoB) Family	0.129	0.017	-
8.A.5_The Voltage-gated K+ Channel β-subunit (Kvβ) Family	0.127	0.017	-
9.A.26_The Lipid-translocating Exporter (LTE) Family	0.124	0.016	+
2.A.22_The Neurotransmitter:Sodium Symporter (NSS) Family	0.069	0.009	+
2.A.5_The Zinc (Zn2+)-Iron (Fe2+) Permease (ZIP) Family	0.064	0.008	+
2.A.2_The Glycoside-Pentoside-Hexuronide (GPH):Cation Symporter Family	0.033	0.004	+
2.A.54_The Mitochondrial Tricarboxylate Carrier (MTC) Family	0.031	0.004	+
1.B_β-Barrel Porins	0.022	0.003	+
Necrotrophs
3.A.1_The ATP-binding Cassette (ABC) Superfamily	1.499	0.38	+
2.A.29_The Mitochondrial Carrier (MC) Family	1.475	0.374	-
3.D_Oxidoreduction-driven transporters	1.475	0.374	-
2.A_Porters (uniporters, symporters, antiporters)	1.457	0.37	+
2.A.3_The Amino Acid-Polyamine-Organocation (APC) Family	1.455	0.369	+
9.A_Recognized transporters of unknown biochemical mechanism	1.451	0.368	+
3_Primary Active Transporters	1.432	0.364	-
2_Electrochemical Potential-driven Transporters	1.421	0.361	+
9.A.14_The G-protein-coupled receptor (GPCR) Family	1.419	0.36	-
9_Incompletely Characterized Transport Systems	1.413	0.359	-
Total_Transporters	1.409	0.358	+
2.A.1_The Major Facilitator Superfamily (MFS)	1.399	0.355	+
3.A_P-P-bond-hydrolysis-driven transporters	1.395	0.354	-
1_Channels/Pores	1.388	0.352	-
1.A_α-Type Channels	1.382	0.351	-
3.A.2_The H+- or Na+-translocating F-type, V-type and A-type ATPase (F-ATPase) Superfamily	1.376	0.349	-
3.A.18_The Nuclear mRNA Exporter (mRNA-E) Family	1.365	0.347	-
3.D.1_The H+ or Na+-translocating NADH Dehydrogenase (NDH) Family	1.331	0.338	-
8_Accessory Factors Involved in Transport	1.318	0.335	+
9.A.50_The Nuclear t-RNA exporter (t-Exporter) Family	1.316	0.334	-
8.A_Auxiliary transport proteins	1.316	0.334	+
4.C_Acyl CoA ligase-coupled transporters	1.275	0.324	+
3.A.3_The P-type ATPase (P-ATPase) Superfamily	1.272	0.323	+
4_Group Translocators	1.263	0.321	+
5_Transmembrane Electron Carriers	1.246	0.316	+
3.A.8_The Mitochondrial Protein Translocase (MPT) Family	1.17	0.297	+
2.A.9_The Membrane Protein Insertase (YidC/Alb3/Oxa1) Family	1.168	0.297	-
9.B.24_The DUF805 or PF05656 (DUF805) Family	1.161	0.295	-
5.B.1_The Phagocyte (gp91phox) NADPH Oxidase Family	1.138	0.289	+
3.A.5_The General Secretory Pathway (Sec) Family	1.137	0.289	+
3.D.4_The Proton-translocating Cytochrome Oxidase (COX) Superfamily	1.129	0.287	-
2.A.7_The Drug/Metabolite Transporter (DMT) Superfamily	1.119	0.284	-
3.A.20_The Peroxisomal Protein Importer (PPI) Family	1.119	0.284	-
3.A.19_The TMS Recognition/Insertion Complex (TRC) Family	1.105	0.281	-
5.B_Transmembrane 1-electron transfer carriers	1.09	0.277	+
9.A.55_The TMEM205 (TMEM205) Family	1.065	0.27	-
4.C.1_The Fatty Acid Group Translocation (FAT) Family	1.064	0.27	+
3.A.16_The Endoplasmic Reticular Retrotranslocon (ER-RT) Family	1.063	0.27	-
9.A.40_The HlyC/CorC (HCC) Family	1.063	0.27	-
4.C.2_The Carnitine O-Acyl Transferase (CrAT) Family	1.013	0.257	-
8.A.5_The Voltage-gated K+ Channel β-subunit (Kvβ) Family	1.0	0.254	-
9.B_Putative transport proteins	0.978	0.248	-
1.A.26_The Mg2+ Transporter-E (MgtE) Family	0.966	0.245	-
5.A.1_The Disulfide Bond Oxidoreductase D (DsbD) Family	0.931	0.236	-
8.A.13_The Tetratricopeptide Repeat (Tpr1) Family	0.919	0.233	-
8.A.32_The β-Amyloid Cleaving Enzyme (BACE1) Family	0.914	0.232	-
9.A.19_The Lipid Intermediate Transporter (Arv1) Family	0.888	0.225	-
9.B.27_The DedA or YdjX-Z (DedA) Family	0.883	0.224	-
1.B.12_The Autotransporter-1 (AT-1) Family	0.844	0.214	-
1.A.33_The Cation Channel-forming Heat Shock Protein-70 (Hsp70) Family	0.828	0.21	-
2.A.67_The Oligopeptide Transporter (OPT) Family	0.826	0.21	-
2.A.41_The Concentrative Nucleoside Transporter (CNT) Family	0.789	0.2	-
9.C.6_The Mitochondrial Organic Anion Channel (MOAC) Family	0.786	0.2	+
1.A.12_The Intracellular Chloride Channel (CLIC) Family	0.774	0.196	-
2.A.18_The Amino Acid/Auxin Permease (AAAP) Family	0.773	0.196	+
9.B.45_The Fungal Mating-type Pheromone Receptor (MAT-PR) Family	0.751	0.191	-
8.A.30_The Nedd4-Family Interacting Protein-2 (Nedd4) Family	0.74	0.188	-
1.A.47_The Nucleotide-sensitive Anion-selective Channel, ICln (ICln) Family	0.74	0.188	-
9.B.102_The YedE/YeeE (YedE/YeeE) Family	0.738	0.187	-
9.C_Functionally characterized transporters lacking identified sequences	0.723	0.184	+
2.A.89_The Vacuolar Iron Transporter (VIT) Family	0.723	0.184	-
1.F_Vesicle Fusion Pores	0.713	0.181	-
3.B_Decarboxylation-driven transporters	0.711	0.181	-
1.F.1_The Synaptosomal Vesicle Fusion Pore (SVF-Pore) Family	0.707	0.179	-
3.B.1_The Na+-transporting Carboxylic Acid Decarboxylase (NaT-DC) Family	0.698	0.177	-
9.B.37_The Huntington-interacting Protein 14 (HIP14) Family	0.694	0.176	-
2.A.50_The Glycerol Uptake (GUP) Family	0.693	0.176	-
2.A.31_The Anion Exchanger (AE) Family	0.666	0.169	+
2.A.53_The Sulfate Permease (SulP) Family	0.664	0.169	+
2.A.49_The Chloride Carrier/Channel (ClC) Family	0.663	0.168	+
2.A.78_The Branched Chain Amino Acid Exporter (LIV-E) Family	0.662	0.168	+
2.A.66_The Multidrug/Oligosaccharidyl-lipid/Polysaccharide (MOP) Flippase Superfamily	0.655	0.166	-
1.A.13_The Epithelial Chloride Channel (E-ClC) Family	0.65	0.165	-
1.A.9_The Neurotransmitter Receptor, Cys loop, Ligand-gated Ion Channel (LIC) Family	0.64	0.162	-
9.A.34_The Nuclear Pore Complex Biogenesis (NPC-B) Family	0.636	0.161	-
9.B.3_The Cysteine Protease Binding Protein-8 (CPBP8) Family	0.634	0.161	+
1.C.16_The Magainin (Magainin) Family	0.632	0.161	+
2.A.56_The Tripartite ATP-independent Periplasmic Transporter (TRAP-T) Family	0.632	0.16	+
1.C.15_The Whipworm Stichosome Porin (WSP) Family	0.627	0.159	-
8.B.14_The Sea Anemone Peptide Toxin, Class 1 (BgK) Family	0.626	0.159	-
2.A.42_The Hydroxy/Aromatic Amino Acid Permease (HAAAP) Family	0.619	0.157	-
3.D.2_The Proton-translocating Transhydrogenase (PTH) Family	0.614	0.156	+
9.A.10_The Oligomeric Probable Pore-forming SpoIIA Toxin (SpoIIA) Family	0.607	0.154	+
2.A.37_The Monovalent Cation:Proton Antiporter-2 (CPA2) Family	0.602	0.153	+
2.A.47_The Divalent Anion:Na+ Symporter (DASS) Family	0.6	0.152	-
9.B.75_The Ethanol Utilization/Transport (Eut) Protein Family	0.6	0.152	+
2.A.51_The Chromate Ion Transporter (CHR) Family	0.597	0.152	-
9.A.2_The Putative Dissolved Inorganic Carbon Concentrating Transporter (DIC-CT) Family	0.597	0.151	-
1.A.35_The CorA Metal Ion Transporter (MIT) Family	0.595	0.151	-
8.A.26_The Caveolin (Caveolin) Family	0.589	0.15	+
3.A.7_The Type IV (Conjugal DNA-Protein Transfer or VirB) Secretory Pathway (IVSP) Family	0.573	0.145	-
5.B.4_The Plant Photosystem I Supercomplex (PSI) Family	0.562	0.143	-
5.A_Transmembrane 2-electron transfer carriers	0.562	0.143	-
1.A.24_The Gap Junction-forming Connexin (Connexin) Family	0.56	0.142	-
1.B.40_The Autotransporter-2 (AT-2) Family	0.559	0.142	-
2.A.57_The Equilibrative Nucleoside Transporter (ENT) Family	0.555	0.141	-
9.B.26_The Regulator of ER Stress and Autophagy TMEM208 (TMEM208) Family	0.541	0.137	-
8.A.11_The Immunophilin-like Prolyl:peptidyl Isomerase Regulator (I-PPI) Family	0.539	0.137	-
9.A.8_The Ferrous Iron Uptake (FeoB) Family	0.539	0.137	-
9.B.8_The DUF2157 (DUF2157) Family	0.535	0.136	+
9.B.74_The Phage Infection Protein (PIP) Family	0.529	0.134	-
3.D.9_The H+-translocating F420H2 Dehydrogenase (F420H2DH) Family	0.528	0.134	-
1.A.67_The Membrane Mg2+ Transporter (MMgT) Family	0.526	0.134	-
2.A.80_The Tricarboxylate Transporter (TTT) Family	0.525	0.133	-
2.A.97_The Mitochondrial Inner Membrane K+/H+ and Ca2+/H+ Exchanger (LetM1) Family	0.524	0.133	-
5.B.2_The Eukaryotic Cytochrome b561 (Cytb561) Family	0.516	0.131	-
1.A.6_The Epithelial Na+ Channel (ENaC) Family	0.511	0.13	+
1.A.15_The Non-selective Cation Channel-2 (NSCC2) Family	0.51	0.129	-
9.B.103_The Putative Ca2+ Uniporter (GC1qR) Family	0.507	0.129	-
4.A.1_The PTS Glucose-Glucoside (Glc) Family	0.489	0.124	-
4.A_Phosphotransfer-driven Group Translocators (PTS)	0.488	0.124	-
9.A.49_The Prenylated Rab Acceptor Protein 1 (PRA1) Family	0.481	0.122	-
9.A.17_The Integral Membrane Peroxisomal Protein Importer-2 (PPI2) Family	0.477	0.121	+
1.C.39_The Membrane Attack Complex/Perforin (MACPF) Family	0.472	0.12	-
1.C.97_The Pleurotolysin Pore-Forming (Pleurotolysin) Family	0.469	0.119	-
2.A.43_The Lysosomal Cystine Transporter (LCT) Family	0.468	0.119	+
1.A.56_The Copper Transporter (Ctr) Family	0.466	0.118	+
3.A.9_The Chloroplast Envelope Protein Translocase (CEPT or Tic-Toc) Family	0.463	0.118	-
8.A.3_The Cytoplasmic Membrane-Periplasmic Auxiliary-1 (MPA1) Protein with Cytoplasmic (C) Domain (MPA1-C or MPA1+C) Family	0.462	0.117	-
9.B.20_The Putative Mg2+ Transporter-C (MgtC) Family	0.46	0.117	-
1.A.38_The Golgi pH Regulator (GPHR) Family	0.454	0.115	+
3.A.15_The Outer Membrane Protein Secreting Main Terminal Branch (MTB) Family	0.446	0.113	-
3.A.4_The Arsenite-Antimonite (ArsAB) Efflux Family	0.439	0.111	-
8.A.33_The Fatty Acid Binding Protein (FABP) Family	0.437	0.111	+
2.A.82_The Organic Solute Transporter (OST) Family	0.435	0.11	-
9.B.66_The Propionicin PLG-1 (Propionicin PLC-1) Family	0.433	0.11	+
2.A.85_The Aromatic Acid Exporter (ArAE) Family	0.431	0.11	-
2.A.44_2.A.44 family	0.424	0.108	-
4.A.3_The PTS Lactose-N,N'-Diacetylchitobiose-β-glucoside (Lac) Family	0.422	0.107	-
1.A.52_The Ca2+ Release-activated Ca2+ (CRAC) Channel (CRAC-C) Family	0.421	0.107	+
9.A.6_The ATP Exporter (ATP-E) Family	0.408	0.104	+
1.C.57_The Clostridial Cytotoxin (CCT) Family	0.407	0.103	-
8.A.1_The Membrane Fusion Protein (MFP) Family	0.396	0.101	-
5.A.4_5.A.4 family	0.394	0.1	-
1.C.4_The Aerolysin Channel-forming Toxin (Aerolysin) Family	0.388	0.098	+
8.A.27_The CDC50 P-type ATPase Lipid Flippase Subunit (CDC50) Family	0.385	0.098	-
1.C.11_The Pore-forming RTX Toxin (RTX-toxin) Family	0.371	0.094	+
1.C.96_The Haemolytic Lectin, CEL-III (CEL-III) Family	0.355	0.09	-
9.A.46_The Clarin (CLRN) Family	0.347	0.088	-
8.A.34_The Endophilin (Endophilin) Family	0.346	0.088	+
1.A.30_The H+- or Na+-translocating Bacterial Flagellar Motor/ExbBD Outer Membrane Transport Energizer (Mot-Exb) Superfamily	0.345	0.088	-
9.B.17_The VAMP-associated protein (VAP) Family	0.342	0.087	-
1.B_β-Barrel Porins	0.339	0.086	+
9.B.16_The Putative Ductin Channel (Ductin) Family	0.325	0.083	-
1.A.22_The Large Conductance Mechanosensitive Ion Channel (MscL) Family	0.323	0.082	+
9.B.30_The Xanthan Gum Polysaccharide Biosynthesis/Export, GumE (GumE) Family	0.322	0.082	+
9.B.1_The Integral Membrane CAAX Protease (CAAX Protease) Family	0.32	0.081	+
9.A.11_The Dipicolinic Acid Transporter (DPA-T) Family	0.319	0.081	-
8.B.9_The Triflin Toxin (Triflin or CRISP) Family	0.315	0.08	-
9.B.11_The Dense Granule Protein 6 (GRA6) Family	0.311	0.079	-
1.C.12_The Thiol-activated Cholesterol-dependent Cytolysin (CDC) Family	0.308	0.078	-
1.A.8_The Major Intrinsic Protein (MIP) Family	0.308	0.078	+
9.B.49_9.B.49 family	0.3	0.076	-
9.A.42_The Ferrous Iron Transporter (IroT/MavN) Family	0.298	0.076	-
2.A.55_The Metal Ion (Mn2+-iron) Transporter (Nramp) Family	0.298	0.076	-
8.B_Ribosomally synthesized protein/peptide toxins/agonists that target channels and carriers	0.297	0.076	-
1.B.14_The Outer Membrane Receptor (OMR) Family	0.295	0.075	-
3.A.17_The Phage T7 Injectisome (T7 Injectisome) Family	0.285	0.072	-
9.B.25_The Mitochondrial Inner/Outer Membrane Fusion (MMF) Family	0.285	0.072	+
9.A.1_The Non ABC Multidrug Exporter (N-MDE) Family	0.283	0.072	-
2.A.95_The 6 TMS Neutral Amino Acid Transporter (NAAT) Family	0.282	0.072	-
1.C_Pore-Forming Toxins (Proteins and Peptides)	0.276	0.07	+
2.A.69_The Auxin Efflux Carrier (AEC) Family	0.274	0.07	+
9.A.36_The Ca2+-dependent Phospholipid Scramblase (Scramblase) Family	0.272	0.069	-
2.A.72_The K+ Uptake Permease (KUP) Family	0.272	0.069	+
9.B.82_The Endoplasmic Reticulum Retrieval Protein1 (Putative Heavy Metal Transporter) (Rer1) Family	0.27	0.069	-
9.B.34_The Kinase/Phosphatase/Cyclic-GMP Synthase/Cyclic di-GMP Hydrolase (KPSH) Family	0.267	0.068	+
1.G.7_The Reovirus FAST Fusion Protein (R-FAST) Famly	0.266	0.068	-
9.B.70_The Multicomponent Putative SpoIIIAE Exporter (SpoIIIA-E) Family	0.264	0.067	-
2.A.30_The Cation-Chloride Cotransporter (CCC) Family	0.264	0.067	-
1.A.3_The Ryanodine-Inositol 1,4,5-triphosphate Receptor Ca2+ Channel (RIR-CaC) Family	0.262	0.066	+
9.B.71_The Spanin4 (Spanin4) Family	0.262	0.066	+
2.C.1_The TonB-ExbB-ExbD/TolA-TolQ-TolR Outer Membrane Receptor Energizers and Stabilizers (TonB/TolA) Family	0.259	0.066	-
1.B.8_The Mitochondrial and Plastid Porin (MPP) Family	0.253	0.064	-
9.A.25_The Por Protein Secretin System (PorSS) Family	0.245	0.062	-
2.A.54_The Mitochondrial Tricarboxylate Carrier (MTC) Family	0.244	0.062	+
9.A.48_The Unconventional Protein Secretion (UPS) System	0.24	0.061	-
8.A.15_The K+ Channel Accessory Protein (KChAP) Family	0.239	0.061	+
1.A.72_The Mer Superfamily	0.224	0.057	-
1.B.42_The Outer Membrane Lipopolysaccharide Export Porin (LPS-EP) Family	0.219	0.056	+
9.B.38_The Myelin Proteolipid Protein (MPLP) Family	0.215	0.055	+
3.D.3_The Proton-translocating Quinol:Cytochrome c Reductase (QCR) Superfamily	0.212	0.054	+
2.A.22_The Neurotransmitter:Sodium Symporter (NSS) Family	0.21	0.053	+
9.A.26_The Lipid-translocating Exporter (LTE) Family	0.208	0.053	+
2.A.92_The Choline Transporter-like (CTL) Family	0.201	0.051	+
3.E.2_The Photosynthetic Reaction Center (PRC) Family	0.194	0.049	-
2.A.79_The Threonine/Serine Exporter (ThrE) Family	0.192	0.049	-
2.A.2_The Glycoside-Pentoside-Hexuronide (GPH):Cation Symporter Family	0.19	0.048	+
9.A.9_The Low Affinity Fe2+ Transporter (FeT) Family	0.19	0.048	-
8.A.6_The Auxiliary Nutrient Transporter (ANT) Family	0.185	0.047	+
1.B.1_The General Bacterial Porin (GBP) Family	0.183	0.047	-
1.C.8_The Botulinum and Tetanus Toxin (BTT) Family	0.181	0.046	-
2.A.77_The Cadmium Resistance (CadD) Family	0.178	0.045	+
3.E.1_The Ion-translocating Microbial Rhodopsin (MR) Family	0.177	0.045	-
1.C.82_The Pore-forming Amphipathic Helical Peptide HP(2-20) (HP2-20) Family	0.17	0.043	+
2.A.39_The Nucleobase:Cation Symporter-1 (NCS1) Family	0.165	0.042	+
9.B.21_The Frataxin (Frataxin) Family	0.162	0.041	+
3.E_Light absorption-driven transporters	0.152	0.039	-
3.A.6_The Type III (Virulence-related) Secretory Pathway (IIISP) Family	0.146	0.037	-
2.A.52_The Ni2+-Co2+ Transporter (NiCoT) Family	0.14	0.035	+
3.D.5_The Na+-translocating NADH:Quinone Dehydrogenase (Na-NDH or NQR) Family	0.136	0.034	+
4.B.1_The Nicotinamide Ribonucleoside (NR) Uptake Permease (PnuC) Family	0.127	0.032	-
1.C.63_The α-Latrotoxin (Latrotoxin) Family	0.119	0.03	+
2.A.94_The Phosphate Permease (Pho1) Family	0.116	0.03	+
1.A.1_The Voltage-gated Ion Channel (VIC) Superfamily	0.116	0.03	+
9.B.97_The Acyltransferase-3/Putative Acetyl-CoA Transporter (ATAT) Family	0.102	0.026	-
4.C.3_The Acyl-CoA Thioesterase (AcoT) Family	0.101	0.026	-
1.C.2_The Channel-forming δ-Endotoxin Insecticidal Crystal Protein (ICP) Family	0.1	0.025	-
2.A.59_The Arsenical Resistance-3 (ACR3) Family	0.09	0.023	+
1.C.47_The Insect/Fungal Defensin (Insect/Fungal Defensin) Family	0.081	0.021	-
9.A.45_The Archaeocin/Halocin C8 (HalC8) Family	0.081	0.021	+
2.A.96_The Acetate Uptake Transporter (AceTr) Family	0.08	0.02	+
4.A.2_The PTS Fructose-Mannitol (Fru) Family	0.079	0.02	-
9.A.41_The Capsular Polysaccharide Exporter (CPS-E) Family	0.067	0.017	+
2.C_Ion-gradient-driven energizers	0.067	0.017	-
9.B.35_The Putative Thyronine-Transporting Transthyretin (Transthyretin) Family	0.057	0.014	+
1.B.11_The Outer Membrane Fimbrial Usher Porin (FUP) Family	0.055	0.014	-
8.A.7_The Phosphotransferase System Enzyme I (EI) Family	0.05	0.013	+
9.B.12_The Sensitivity to Sodium or Salt Stress-induced Hydrophobic Peptide (Sna) Family	0.03	0.008	-
8.A.21_The Stomatin/Podocin/Band 7/Nephrosis.2/SPFH (Stomatin) Family	0.028	0.007	+
2.A.38_The K+ Transporter (Trk) Family	0.024	0.006	+
Hemibiotrophs
9_Incompletely Characterized Transport Systems	1.764	0.289	+
9.A_Recognized transporters of unknown biochemical mechanism	1.696	0.278	+
8.A_Auxiliary transport proteins	1.632	0.267	-
1.A_α-Type Channels	1.607	0.263	-
1_Channels/Pores	1.605	0.263	-
8_Accessory Factors Involved in Transport	1.601	0.262	-
9.A.50_The Nuclear t-RNA exporter (t-Exporter) Family	1.587	0.26	-
9.B_Putative transport proteins	1.551	0.254	-
3.A_P-P-bond-hydrolysis-driven transporters	1.549	0.253	+
3.A.1_The ATP-binding Cassette (ABC) Superfamily	1.539	0.252	+
2.A.3_The Amino Acid-Polyamine-Organocation (APC) Family	1.523	0.249	+
3_Primary Active Transporters	1.517	0.248	+
3.A.2_The H+- or Na+-translocating F-type, V-type and A-type ATPase (F-ATPase) Superfamily	1.492	0.244	+
Total_Transporters	1.49	0.244	+
2.A.7_The Drug/Metabolite Transporter (DMT) Superfamily	1.471	0.241	-
5_Transmembrane Electron Carriers	1.456	0.238	+
2.A_Porters (uniporters, symporters, antiporters)	1.445	0.236	+
2.A.29_The Mitochondrial Carrier (MC) Family	1.439	0.235	+
4.C_Acyl CoA ligase-coupled transporters	1.412	0.231	+
4_Group Translocators	1.411	0.231	+
3.A.18_The Nuclear mRNA Exporter (mRNA-E) Family	1.406	0.23	+
3.A.8_The Mitochondrial Protein Translocase (MPT) Family	1.377	0.225	+
9.A.14_The G-protein-coupled receptor (GPCR) Family	1.377	0.225	-
3.A.20_The Peroxisomal Protein Importer (PPI) Family	1.376	0.225	-
2.A.1_The Major Facilitator Superfamily (MFS)	1.356	0.222	+
4.C.1_The Fatty Acid Group Translocation (FAT) Family	1.348	0.22	+
3.A.16_The Endoplasmic Reticular Retrotranslocon (ER-RT) Family	1.34	0.219	-
2_Electrochemical Potential-driven Transporters	1.338	0.219	+
3.D_Oxidoreduction-driven transporters	1.33	0.218	-
5.B_Transmembrane 1-electron transfer carriers	1.318	0.216	+
3.A.5_The General Secretory Pathway (Sec) Family	1.309	0.214	-
3.D.1_The H+ or Na+-translocating NADH Dehydrogenase (NDH) Family	1.3	0.213	-
5.B.1_The Phagocyte (gp91phox) NADPH Oxidase Family	1.217	0.199	+
3.A.3_The P-type ATPase (P-ATPase) Superfamily	1.174	0.192	+
1.A.33_The Cation Channel-forming Heat Shock Protein-70 (Hsp70) Family	0.926	0.151	-
2.A.22_The Neurotransmitter:Sodium Symporter (NSS) Family	0.879	0.144	+
3.D.4_The Proton-translocating Cytochrome Oxidase (COX) Superfamily	0.874	0.143	-
9.A.40_The HlyC/CorC (HCC) Family	0.803	0.131	-
2.A.53_The Sulfate Permease (SulP) Family	0.765	0.125	+
2.A.67_The Oligopeptide Transporter (OPT) Family	0.764	0.125	+
9.A.26_The Lipid-translocating Exporter (LTE) Family	0.753	0.123	+
9.A.19_The Lipid Intermediate Transporter (Arv1) Family	0.611	0.1	-
2.A.23_The Dicarboxylate/Amino Acid:Cation (Na+ or H+) Symporter (DAACS) Family	0.603	0.099	+
8.A.5_The Voltage-gated K+ Channel β-subunit (Kvβ) Family	0.591	0.097	-
1.F.1_The Synaptosomal Vesicle Fusion Pore (SVF-Pore) Family	0.577	0.094	-
4.C.2_The Carnitine O-Acyl Transferase (CrAT) Family	0.572	0.093	-
9.B.45_The Fungal Mating-type Pheromone Receptor (MAT-PR) Family	0.555	0.091	-
9.B.26_The Regulator of ER Stress and Autophagy TMEM208 (TMEM208) Family	0.518	0.085	-
1.F_Vesicle Fusion Pores	0.513	0.084	-
2.A.85_The Aromatic Acid Exporter (ArAE) Family	0.475	0.078	-
9.A.10_The Oligomeric Probable Pore-forming SpoIIA Toxin (SpoIIA) Family	0.414	0.068	+
1.A.26_The Mg2+ Transporter-E (MgtE) Family	0.407	0.067	-
9.A.34_The Nuclear Pore Complex Biogenesis (NPC-B) Family	0.365	0.06	-
9.B.27_The DedA or YdjX-Z (DedA) Family	0.23	0.038	-
2.A.77_The Cadmium Resistance (CadD) Family	0.226	0.037	+
2.A.39_The Nucleobase:Cation Symporter-1 (NCS1) Family	0.194	0.032	+
1.A.9_The Neurotransmitter Receptor, Cys loop, Ligand-gated Ion Channel (LIC) Family	0.148	0.024	-
2.A.57_The Equilibrative Nucleoside Transporter (ENT) Family	0.142	0.023	-
1.B.8_The Mitochondrial and Plastid Porin (MPP) Family	0.116	0.019	-
8.A.32_The β-Amyloid Cleaving Enzyme (BACE1) Family	0.101	0.017	-
9.A.36_The Ca2+-dependent Phospholipid Scramblase (Scramblase) Family	0.089	0.015	-
9.B.103_The Putative Ca2+ Uniporter (GC1qR) Family	0.063	0.01	-
2.A.6_The Resistance-Nodulation-Cell Division (RND) Superfamily	0.0	0.0	+
Biotrophs
8_Accessory Factors Involved in Transport	2.601	0.306	+
2.A.53_The Sulfate Permease (SulP) Family	2.586	0.304	-
8.A_Auxiliary transport proteins	2.562	0.301	+
1.A.56_The Copper Transporter (Ctr) Family	2.008	0.236	-
9.B.26_The Regulator of ER Stress and Autophagy TMEM208 (TMEM208) Family	1.911	0.225	-
9_Incompletely Characterized Transport Systems	1.879	0.221	-
9.A_Recognized transporters of unknown biochemical mechanism	1.877	0.221	-
1_Channels/Pores	1.856	0.218	-
1.A.4_The Transient Receptor Potential Ca2+ Channel (TRP-CC) Family	1.775	0.209	-
1.A_α-Type Channels	1.747	0.205	-
2_Electrochemical Potential-driven Transporters	1.647	0.194	-
2.A_Porters (uniporters, symporters, antiporters)	1.623	0.191	-
2.A.1_The Major Facilitator Superfamily (MFS)	1.604	0.189	-
Total_Transporters	1.574	0.185	-
3_Primary Active Transporters	1.558	0.183	-
2.A.49_The Chloride Carrier/Channel (ClC) Family	1.541	0.181	-
3.A.1_The ATP-binding Cassette (ABC) Superfamily	1.505	0.177	-
3.A_P-P-bond-hydrolysis-driven transporters	1.49	0.175	-
1.A.1_The Voltage-gated Ion Channel (VIC) Superfamily	1.482	0.174	-
3.D_Oxidoreduction-driven transporters	1.47	0.173	+
2.A.36_The Monovalent Cation:Proton Antiporter-1 (CPA1) Family	1.391	0.163	-
2.A.16_The Telurite-resistance/Dicarboxylate Transporter (TDT) Family	1.381	0.162	-
9.B.12_The Sensitivity to Sodium or Salt Stress-induced Hydrophobic Peptide (Sna) Family	1.348	0.158	-
8.A.28_The Ankyrin (Ankyrin) Family	1.221	0.143	-
5.B.1_The Phagocyte (gp91phox) NADPH Oxidase Family	1.202	0.141	-
9.B.45_The Fungal Mating-type Pheromone Receptor (MAT-PR) Family	1.152	0.135	-
2.A.51_The Chromate Ion Transporter (CHR) Family	1.138	0.134	-
9.A.14_The G-protein-coupled receptor (GPCR) Family	1.104	0.13	-
2.A.30_The Cation-Chloride Cotransporter (CCC) Family	1.072	0.126	-
3.D.3_The Proton-translocating Quinol:Cytochrome c Reductase (QCR) Superfamily	1.068	0.125	-
9.A.27_The Non-Classical Protein Exporter (NCPE) Family	1.027	0.121	-
8.A.34_The Endophilin (Endophilin) Family	1.021	0.12	-
9.A.10_The Oligomeric Probable Pore-forming SpoIIA Toxin (SpoIIA) Family	0.98	0.115	-
2.A.31_The Anion Exchanger (AE) Family	0.979	0.115	-
8.A.5_The Voltage-gated K+ Channel β-subunit (Kvβ) Family	0.966	0.114	+
9.A.34_The Nuclear Pore Complex Biogenesis (NPC-B) Family	0.964	0.113	-
5.B_Transmembrane 1-electron transfer carriers	0.95	0.112	-
8.A.11_The Immunophilin-like Prolyl:peptidyl Isomerase Regulator (I-PPI) Family	0.943	0.111	-
3.A.9_The Chloroplast Envelope Protein Translocase (CEPT or Tic-Toc) Family	0.899	0.106	+
2.A.43_The Lysosomal Cystine Transporter (LCT) Family	0.892	0.105	-
1.A.26_The Mg2+ Transporter-E (MgtE) Family	0.83	0.097	-
8.A.27_The CDC50 P-type ATPase Lipid Flippase Subunit (CDC50) Family	0.801	0.094	-
8.A.32_The β-Amyloid Cleaving Enzyme (BACE1) Family	0.74	0.087	+
2.A.38_The K+ Transporter (Trk) Family	0.737	0.087	-
2.A.42_The Hydroxy/Aromatic Amino Acid Permease (HAAAP) Family	0.734	0.086	-
2.A.52_The Ni2+-Co2+ Transporter (NiCoT) Family	0.728	0.086	-
2.A.29_The Mitochondrial Carrier (MC) Family	0.718	0.084	-
2.A.23_The Dicarboxylate/Amino Acid:Cation (Na+ or H+) Symporter (DAACS) Family	0.693	0.081	-
3.D.1_The H+ or Na+-translocating NADH Dehydrogenase (NDH) Family	0.691	0.081	-
2.A.9_The Membrane Protein Insertase (YidC/Alb3/Oxa1) Family	0.689	0.081	+
2.A.20_The Inorganic Phosphate Transporter (PiT) Family	0.687	0.081	-
2.A.37_The Monovalent Cation:Proton Antiporter-2 (CPA2) Family	0.679	0.08	-
5_Transmembrane Electron Carriers	0.667	0.078	-
9.B.103_The Putative Ca2+ Uniporter (GC1qR) Family	0.655	0.077	+
2.A.47_The Divalent Anion:Na+ Symporter (DASS) Family	0.651	0.076	-
9.B.7_The Spanin3 (Spanin3) Family	0.631	0.074	-
1.C.11_The Pore-forming RTX Toxin (RTX-toxin) Family	0.63	0.074	-
1.C_Pore-Forming Toxins (Proteins and Peptides)	0.606	0.071	+
8.A.26_The Caveolin (Caveolin) Family	0.58	0.068	+
9.A.6_The ATP Exporter (ATP-E) Family	0.575	0.068	-
2.A.59_The Arsenical Resistance-3 (ACR3) Family	0.561	0.066	-
9.B.20_The Putative Mg2+ Transporter-C (MgtC) Family	0.559	0.066	-
9.B.37_The Huntington-interacting Protein 14 (HIP14) Family	0.559	0.066	-
1.B.12_The Autotransporter-1 (AT-1) Family	0.535	0.063	-
1.A.52_The Ca2+ Release-activated Ca2+ (CRAC) Channel (CRAC-C) Family	0.508	0.06	-
4.A_Phosphotransfer-driven Group Translocators (PTS)	0.506	0.059	-
9.B.102_The YedE/YeeE (YedE/YeeE) Family	0.5	0.059	-
9.B_Putative transport proteins	0.484	0.057	-
1.C.57_The Clostridial Cytotoxin (CCT) Family	0.479	0.056	-
4.B_Nicotinamide ribonucleoside uptake transporters	0.472	0.055	-
1.G.7_The Reovirus FAST Fusion Protein (R-FAST) Famly	0.466	0.055	+
1.B.40_The Autotransporter-2 (AT-2) Family	0.453	0.053	-
3.D.4_The Proton-translocating Cytochrome Oxidase (COX) Superfamily	0.435	0.051	+
9.B.8_The DUF2157 (DUF2157) Family	0.425	0.05	-
1.C.71_The Cytolytic Delta Endotoxin (Cyt1/2) Family	0.417	0.049	+
2.A.45_The Arsenite-Antimonite (ArsB) Efflux Family	0.413	0.049	+
2.A.4_The Cation Diffusion Facilitator (CDF) Family	0.407	0.048	-
1.B.1_The General Bacterial Porin (GBP) Family	0.399	0.047	-
1.B.42_The Outer Membrane Lipopolysaccharide Export Porin (LPS-EP) Family	0.399	0.047	-
9.B.30_The Xanthan Gum Polysaccharide Biosynthesis/Export, GumE (GumE) Family	0.372	0.044	-
1.B.8_The Mitochondrial and Plastid Porin (MPP) Family	0.368	0.043	-
9.C.6_The Mitochondrial Organic Anion Channel (MOAC) Family	0.364	0.043	-
1.A.15_The Non-selective Cation Channel-2 (NSCC2) Family	0.362	0.043	-
1.A.11_The Ammonium Channel Transporter (Amt) Family	0.352	0.041	-
8.A.3_The Cytoplasmic Membrane-Periplasmic Auxiliary-1 (MPA1) Protein with Cytoplasmic (C) Domain (MPA1-C or MPA1+C) Family	0.35	0.041	-
4.A.3_The PTS Lactose-N,N'-Diacetylchitobiose-β-glucoside (Lac) Family	0.336	0.039	-
2.A.17_The Proton-dependent Oligopeptide Transporter (POT/PTR) Family	0.325	0.038	-
9.A.49_The Prenylated Rab Acceptor Protein 1 (PRA1) Family	0.309	0.036	-
3.A.20_The Peroxisomal Protein Importer (PPI) Family	0.304	0.036	+
9.B.11_The Dense Granule Protein 6 (GRA6) Family	0.303	0.036	-
8.B.14_The Sea Anemone Peptide Toxin, Class 1 (BgK) Family	0.303	0.036	-
1.C.12_The Thiol-activated Cholesterol-dependent Cytolysin (CDC) Family	0.299	0.035	-
1.B_β-Barrel Porins	0.293	0.034	-
1.C.33_The Cathelicidin (Cathelicidin) Family	0.291	0.034	-
3.A.4_The Arsenite-Antimonite (ArsAB) Efflux Family	0.291	0.034	-
5.B.4_The Plant Photosystem I Supercomplex (PSI) Family	0.283	0.033	-
4.C.3_The Acyl-CoA Thioesterase (AcoT) Family	0.275	0.032	-
2.A.100_The Ferroportin (Fpn) Family	0.275	0.032	-
2.A.55_The Metal Ion (Mn2+-iron) Transporter (Nramp) Family	0.272	0.032	-
3.A.8_The Mitochondrial Protein Translocase (MPT) Family	0.264	0.031	+
1.C.63_The α-Latrotoxin (Latrotoxin) Family	0.257	0.03	-
8.A.6_The Auxiliary Nutrient Transporter (ANT) Family	0.254	0.03	-
1.A.30_The H+- or Na+-translocating Bacterial Flagellar Motor/ExbBD Outer Membrane Transport Energizer (Mot-Exb) Superfamily	0.246	0.029	-
3.A.5_The General Secretory Pathway (Sec) Family	0.24	0.028	-
9.A.42_The Ferrous Iron Transporter (IroT/MavN) Family	0.24	0.028	-
9.A.45_The Archaeocin/Halocin C8 (HalC8) Family	0.238	0.028	-
2.A.78_The Branched Chain Amino Acid Exporter (LIV-E) Family	0.234	0.027	-
1.C.96_The Haemolytic Lectin, CEL-III (CEL-III) Family	0.226	0.027	-
9.A.1_The Non ABC Multidrug Exporter (N-MDE) Family	0.224	0.026	+
1.F.1_The Synaptosomal Vesicle Fusion Pore (SVF-Pore) Family	0.222	0.026	-
1.C.35_The Amoebapore (Amoebapore) Family	0.222	0.026	-
2.A.3_The Amino Acid-Polyamine-Organocation (APC) Family	0.218	0.026	-
9.B.70_The Multicomponent Putative SpoIIIAE Exporter (SpoIIIA-E) Family	0.209	0.025	-
9.B.16_The Putative Ductin Channel (Ductin) Family	0.205	0.024	-
3.A.15_The Outer Membrane Protein Secreting Main Terminal Branch (MTB) Family	0.195	0.023	-
2.A.56_The Tripartite ATP-independent Periplasmic Transporter (TRAP-T) Family	0.184	0.022	-
1.F_Vesicle Fusion Pores	0.175	0.021	-
9.B.66_The Propionicin PLG-1 (Propionicin PLC-1) Family	0.171	0.02	+
2.A.97_The Mitochondrial Inner Membrane K+/H+ and Ca2+/H+ Exchanger (LetM1) Family	0.171	0.02	+
5.A.3_The Prokaryotic Molybdopterin-containing Oxidoreductase (PMO) Family	0.142	0.017	-
1.C.4_The Aerolysin Channel-forming Toxin (Aerolysin) Family	0.132	0.016	+
2.A.77_The Cadmium Resistance (CadD) Family	0.13	0.015	-
9.A.25_The Por Protein Secretin System (PorSS) Family	0.128	0.015	-
9.A.54_The Lysosomal Cobalamin (B12) Transporter (L-B12T) Family	0.126	0.015	-
9.A.26_The Lipid-translocating Exporter (LTE) Family	0.124	0.015	-
2.A.22_The Neurotransmitter:Sodium Symporter (NSS) Family	0.114	0.013	-
9.A.40_The HlyC/CorC (HCC) Family	0.111	0.013	+
1.C.15_The Whipworm Stichosome Porin (WSP) Family	0.11	0.013	-
1.A.72_The Mer Superfamily	0.108	0.013	-
9.B.32_The DUF3302 or Pfam11742 (YibI) Family	0.108	0.013	-
9.A.36_The Ca2+-dependent Phospholipid Scramblase (Scramblase) Family	0.104	0.012	-
1.A.17_The Calcium-Dependent Chloride Channel (Ca-ClC) Family	0.096	0.011	+
3.A.6_The Type III (Virulence-related) Secretory Pathway (IIISP) Family	0.083	0.01	+
9.B.38_The Myelin Proteolipid Protein (MPLP) Family	0.071	0.008	-
8.A.1_The Membrane Fusion Protein (MFP) Family	0.071	0.008	-
8.A.21_The Stomatin/Podocin/Band 7/Nephrosis.2/SPFH (Stomatin) Family	0.07	0.008	+
1.A.13_The Epithelial Chloride Channel (E-ClC) Family	0.069	0.008	-
1.C.47_The Insect/Fungal Defensin (Insect/Fungal Defensin) Family	0.065	0.008	-
1.B.14_The Outer Membrane Receptor (OMR) Family	0.049	0.006	-
8.A.33_The Fatty Acid Binding Protein (FABP) Family	0.047	0.005	+
5.A.1_The Disulfide Bond Oxidoreductase D (DsbD) Family	0.045	0.005	+
2.A.44_2.A.44 family	0.037	0.004	-
1.A.24_The Gap Junction-forming Connexin (Connexin) Family	0.033	0.004	-
9.A.11_The Dipicolinic Acid Transporter (DPA-T) Family	0.028	0.003	-
1.A.16_The Formate-Nitrite Transporter (FNT) Family	0.022	0.003	-
1.A.35_The CorA Metal Ion Transporter (MIT) Family	0.021	0.003	-
1.C.16_The Magainin (Magainin) Family	0.018	0.002	+
1.A.31_The Annexin (Annexin) Family	0.018	0.002	-
3.A.11_The Bacterial Competence-related DNA Transformation Transporter (DNA-T) Family	0.008	0.001	-
3.A.16_The Endoplasmic Reticular Retrotranslocon (ER-RT) Family	0.006	0.001	+
Obligate Biotrophs
Total_Transporters	1.0	0.101	-
1_Channels/Pores	1.0	0.101	-
1.A_α-Type Channels	1.0	0.101	-
2_Electrochemical Potential-driven Transporters	1.0	0.101	-
2.A_Porters (uniporters, symporters, antiporters)	1.0	0.101	-
2.A.1_The Major Facilitator Superfamily (MFS)	1.0	0.101	-
2.A.3_The Amino Acid-Polyamine-Organocation (APC) Family	1.0	0.101	-
3_Primary Active Transporters	1.0	0.101	-
3.A_P-P-bond-hydrolysis-driven transporters	1.0	0.101	-
3.A.1_The ATP-binding Cassette (ABC) Superfamily	1.0	0.101	-
8_Accessory Factors Involved in Transport	1.0	0.101	-
8.A_Auxiliary transport proteins	1.0	0.101	-
9_Incompletely Characterized Transport Systems	1.0	0.101	-
9.A_Recognized transporters of unknown biochemical mechanism	1.0	0.101	-
9.B_Putative transport proteins	1.0	0.101	+
3.D_Oxidoreduction-driven transporters	0.996	0.101	+
2.A.29_The Mitochondrial Carrier (MC) Family	0.982	0.099	+
3.A.16_The Endoplasmic Reticular Retrotranslocon (ER-RT) Family	0.982	0.099	+
3.A.3_The P-type ATPase (P-ATPase) Superfamily	0.972	0.098	+
2.A.40_The Nucleobase/Ascorbate Transporter (NAT) or Nucleobase:Cation Symporter-2 (NCS2) Family	0.948	0.096	-
3.D.1_The H+ or Na+-translocating NADH Dehydrogenase (NDH) Family	0.946	0.096	+
5_Transmembrane Electron Carriers	0.944	0.096	-
9.A.50_The Nuclear t-RNA exporter (t-Exporter) Family	0.928	0.094	+
3.A.2_The H+- or Na+-translocating F-type, V-type and A-type ATPase (F-ATPase) Superfamily	0.875	0.089	+
9.A.14_The G-protein-coupled receptor (GPCR) Family	0.873	0.088	+
2.A.21_The Solute:Sodium Symporter (SSS) Family	0.871	0.088	-
2.A.7_The Drug/Metabolite Transporter (DMT) Superfamily	0.857	0.087	+
2.A.67_The Oligopeptide Transporter (OPT) Family	0.821	0.083	+
3.A.18_The Nuclear mRNA Exporter (mRNA-E) Family	0.821	0.083	+
9.A.26_The Lipid-translocating Exporter (LTE) Family	0.74	0.075	-
2.A.39_The Nucleobase:Cation Symporter-1 (NCS1) Family	0.734	0.074	-
3.A.8_The Mitochondrial Protein Translocase (MPT) Family	0.666	0.067	-
1.A.26_The Mg2+ Transporter-E (MgtE) Family	0.656	0.066	-
3.A.20_The Peroxisomal Protein Importer (PPI) Family	0.656	0.066	-
4_Group Translocators	0.654	0.066	-
4.C_Acyl CoA ligase-coupled transporters	0.648	0.066	-
8.A.5_The Voltage-gated K+ Channel β-subunit (Kvβ) Family	0.6	0.061	-
2.A.17_The Proton-dependent Oligopeptide Transporter (POT/PTR) Family	0.535	0.054	-
2.A.52_The Ni2+-Co2+ Transporter (NiCoT) Family	0.445	0.045	-
9.B.103_The Putative Ca2+ Uniporter (GC1qR) Family	0.4	0.04	-
3.D.2_The Proton-translocating Transhydrogenase (PTH) Family	0.392	0.04	-
9.A.10_The Oligomeric Probable Pore-forming SpoIIA Toxin (SpoIIA) Family	0.366	0.037	-
1.A.12_The Intracellular Chloride Channel (CLIC) Family	0.336	0.034	-
9.A.27_The Non-Classical Protein Exporter (NCPE) Family	0.282	0.029	-
2.A.59_The Arsenical Resistance-3 (ACR3) Family	0.201	0.02	-
2.A.44_2.A.44 family	0.068	0.007	-
Angiosperm Pathogens
8.A.11_The Immunophilin-like Prolyl:peptidyl Isomerase Regulator (I-PPI) Family	2.226	0.304	+
5.B_Transmembrane 1-electron transfer carriers	2.086	0.285	+
3.D.4_The Proton-translocating Cytochrome Oxidase (COX) Superfamily	1.955	0.267	+
5.B.1_The Phagocyte (gp91phox) NADPH Oxidase Family	1.925	0.263	+
3.A.3_The P-type ATPase (P-ATPase) Superfamily	1.925	0.263	+
8.A.13_The Tetratricopeptide Repeat (Tpr1) Family	1.875	0.256	+
3.A.2_The H+- or Na+-translocating F-type, V-type and A-type ATPase (F-ATPase) Superfamily	1.864	0.254	+
9.B.45_The Fungal Mating-type Pheromone Receptor (MAT-PR) Family	1.809	0.247	+
1_Channels/Pores	1.764	0.241	+
5_Transmembrane Electron Carriers	1.754	0.239	+
1.A.26_The Mg2+ Transporter-E (MgtE) Family	1.724	0.235	+
1.A.12_The Intracellular Chloride Channel (CLIC) Family	1.719	0.235	+
9.A.36_The Ca2+-dependent Phospholipid Scramblase (Scramblase) Family	1.689	0.23	+
2.A.31_The Anion Exchanger (AE) Family	1.684	0.23	+
9.B.32_The DUF3302 or Pfam11742 (YibI) Family	1.628	0.222	+
2.A.41_The Concentrative Nucleoside Transporter (CNT) Family	1.573	0.215	+
1.A.6_The Epithelial Na+ Channel (ENaC) Family	1.478	0.202	+
9.B.10_The Putative Tripartite Zn2+ Transporter (TZT) Family	1.442	0.197	+
3.A.20_The Peroxisomal Protein Importer (PPI) Family	1.432	0.195	+
1.A_α-Type Channels	1.392	0.19	+
2.A.20_The Inorganic Phosphate Transporter (PiT) Family	1.382	0.189	+
3.A.7_The Type IV (Conjugal DNA-Protein Transfer or VirB) Secretory Pathway (IVSP) Family	1.377	0.188	+
4.C.3_The Acyl-CoA Thioesterase (AcoT) Family	1.377	0.188	+
2.A.2_The Glycoside-Pentoside-Hexuronide (GPH):Cation Symporter Family	1.352	0.184	+
2.A.6_The Resistance-Nodulation-Cell Division (RND) Superfamily	1.307	0.178	+
3.A.18_The Nuclear mRNA Exporter (mRNA-E) Family	1.292	0.176	+
8.A.34_The Endophilin (Endophilin) Family	1.266	0.173	+
9.A.1_The Non ABC Multidrug Exporter (N-MDE) Family	1.256	0.171	+
3.A.5_The General Secretory Pathway (Sec) Family	1.226	0.167	+
1.A.56_The Copper Transporter (Ctr) Family	1.216	0.166	+
3.B.1_The Na+-transporting Carboxylic Acid Decarboxylase (NaT-DC) Family	1.186	0.162	+
3.B_Decarboxylation-driven transporters	1.186	0.162	+
2.A.30_The Cation-Chloride Cotransporter (CCC) Family	1.176	0.16	+
1.A.35_The CorA Metal Ion Transporter (MIT) Family	1.176	0.16	+
2.A.38_The K+ Transporter (Trk) Family	1.151	0.157	+
2.A.5_The Zinc (Zn2+)-Iron (Fe2+) Permease (ZIP) Family	1.151	0.157	+
3.A.19_The TMS Recognition/Insertion Complex (TRC) Family	1.146	0.156	+
2.A.23_The Dicarboxylate/Amino Acid:Cation (Na+ or H+) Symporter (DAACS) Family	1.096	0.15	+
5.B.2_The Eukaryotic Cytochrome b561 (Cytb561) Family	1.065	0.145	+
9.B.7_The Spanin3 (Spanin3) Family	1.065	0.145	+
2.A.66_The Multidrug/Oligosaccharidyl-lipid/Polysaccharide (MOP) Flippase Superfamily	1.05	0.143	+
2.A.17_The Proton-dependent Oligopeptide Transporter (POT/PTR) Family	1.05	0.143	+
2.A.57_The Equilibrative Nucleoside Transporter (ENT) Family	1.02	0.139	+
2.A.22_The Neurotransmitter:Sodium Symporter (NSS) Family	1.005	0.137	+
1.C.97_The Pleurotolysin Pore-Forming (Pleurotolysin) Family	1.005	0.137	+
9.B.37_The Huntington-interacting Protein 14 (HIP14) Family	1.0	0.136	+
2.A.36_The Monovalent Cation:Proton Antiporter-1 (CPA1) Family	0.975	0.133	+
1.C.63_The α-Latrotoxin (Latrotoxin) Family	0.975	0.133	+
1.A.33_The Cation Channel-forming Heat Shock Protein-70 (Hsp70) Family	0.955	0.13	+
9.A.45_The Archaeocin/Halocin C8 (HalC8) Family	0.95	0.13	+
2.A.29_The Mitochondrial Carrier (MC) Family	0.93	0.127	+
2.A.49_The Chloride Carrier/Channel (ClC) Family	0.885	0.121	+
3.D_Oxidoreduction-driven transporters	0.879	0.12	+
2.A.97_The Mitochondrial Inner Membrane K+/H+ and Ca2+/H+ Exchanger (LetM1) Family	0.874	0.119	-
1.A.16_The Formate-Nitrite Transporter (FNT) Family	0.864	0.118	+
3_Primary Active Transporters	0.839	0.115	+
1.B_β-Barrel Porins	0.834	0.114	+
3.D.3_The Proton-translocating Quinol:Cytochrome c Reductase (QCR) Superfamily	0.814	0.111	+
8.A.3_The Cytoplasmic Membrane-Periplasmic Auxiliary-1 (MPA1) Protein with Cytoplasmic (C) Domain (MPA1-C or MPA1+C) Family	0.754	0.103	+
9.A.17_The Integral Membrane Peroxisomal Protein Importer-2 (PPI2) Family	0.754	0.103	+
1.A.8_The Major Intrinsic Protein (MIP) Family	0.754	0.103	-
9.A.6_The ATP Exporter (ATP-E) Family	0.734	0.1	+
5.B.6_The Transmembrane Epithelial Antigen Protien-3 Ferric Reductase (STEAP) Family	0.724	0.099	+
9.C.6_The Mitochondrial Organic Anion Channel (MOAC) Family	0.714	0.097	+
2.A.43_The Lysosomal Cystine Transporter (LCT) Family	0.714	0.097	-
8.A.15_The K+ Channel Accessory Protein (KChAP) Family	0.699	0.095	+
9.B.30_The Xanthan Gum Polysaccharide Biosynthesis/Export, GumE (GumE) Family	0.694	0.095	+
9.B.82_The Endoplasmic Reticulum Retrieval Protein1 (Putative Heavy Metal Transporter) (Rer1) Family	0.673	0.092	-
4.A_Phosphotransfer-driven Group Translocators (PTS)	0.663	0.091	+
1.A.24_The Gap Junction-forming Connexin (Connexin) Family	0.643	0.088	-
9.B.75_The Ethanol Utilization/Transport (Eut) Protein Family	0.623	0.085	-
1.B.12_The Autotransporter-1 (AT-1) Family	0.618	0.084	+
1.B.1_The General Bacterial Porin (GBP) Family	0.603	0.082	+
8.A.30_The Nedd4-Family Interacting Protein-2 (Nedd4) Family	0.603	0.082	+
8.A.26_The Caveolin (Caveolin) Family	0.593	0.081	+
1.A.3_The Ryanodine-Inositol 1,4,5-triphosphate Receptor Ca2+ Channel (RIR-CaC) Family	0.583	0.08	+
2.A.102_The 4-Toluene Sulfonate Uptake Permease (TSUP) Family	0.583	0.08	+
9.A.34_The Nuclear Pore Complex Biogenesis (NPC-B) Family	0.573	0.078	+
2.A.56_The Tripartite ATP-independent Periplasmic Transporter (TRAP-T) Family	0.573	0.078	+
8.A.7_The Phosphotransferase System Enzyme I (EI) Family	0.543	0.074	+
4.B.1_The Nicotinamide Ribonucleoside (NR) Uptake Permease (PnuC) Family	0.543	0.074	+
2.A.45_The Arsenite-Antimonite (ArsB) Efflux Family	0.533	0.073	+
5.A_Transmembrane 2-electron transfer carriers	0.518	0.071	+
9.C_Functionally characterized transporters lacking identified sequences	0.513	0.07	+
3.D.9_The H+-translocating F420H2 Dehydrogenase (F420H2DH) Family	0.493	0.067	+
2.A.40_The Nucleobase/Ascorbate Transporter (NAT) or Nucleobase:Cation Symporter-2 (NCS2) Family	0.482	0.066	+
8.A.27_The CDC50 P-type ATPase Lipid Flippase Subunit (CDC50) Family	0.482	0.066	+
1.B.33_The Outer Membrane Protein Insertion Porin (Bam Complex) (OmpIP) Family	0.452	0.062	+
9.B_Putative transport proteins	0.437	0.06	+
9.B.70_The Multicomponent Putative SpoIIIAE Exporter (SpoIIIA-E) Family	0.432	0.059	+
5.A.4_5.A.4 family	0.417	0.057	+
8.A.9_The rBAT Transport Accessory Protein (rBAT) Family	0.407	0.056	+
1.B.8_The Mitochondrial and Plastid Porin (MPP) Family	0.407	0.056	+
3.A_P-P-bond-hydrolysis-driven transporters	0.397	0.054	+
1.A.55_The Synaptic Vesicle-Associated Ca2+ Channel, Flower (Flower) Family	0.392	0.053	+
9.A.46_The Clarin (CLRN) Family	0.392	0.053	+
5.A.3_The Prokaryotic Molybdopterin-containing Oxidoreductase (PMO) Family	0.382	0.052	+
1.C.57_The Clostridial Cytotoxin (CCT) Family	0.377	0.051	-
2.A.54_The Mitochondrial Tricarboxylate Carrier (MTC) Family	0.362	0.049	+
1.A.52_The Ca2+ Release-activated Ca2+ (CRAC) Channel (CRAC-C) Family	0.362	0.049	+
2.A.72_The K+ Uptake Permease (KUP) Family	0.352	0.048	+
2.A.42_The Hydroxy/Aromatic Amino Acid Permease (HAAAP) Family	0.342	0.047	+
2.A.51_The Chromate Ion Transporter (CHR) Family	0.342	0.047	+
5.A.1_The Disulfide Bond Oxidoreductase D (DsbD) Family	0.322	0.044	+
1.C_Pore-Forming Toxins (Proteins and Peptides)	0.317	0.043	-
1.B.14_The Outer Membrane Receptor (OMR) Family	0.312	0.043	+
1.C.33_The Cathelicidin (Cathelicidin) Family	0.312	0.043	+
3.A.11_The Bacterial Competence-related DNA Transformation Transporter (DNA-T) Family	0.302	0.041	+
3.A.9_The Chloroplast Envelope Protein Translocase (CEPT or Tic-Toc) Family	0.302	0.041	-
2.A.85_The Aromatic Acid Exporter (ArAE) Family	0.291	0.04	+
5.B.4_The Plant Photosystem I Supercomplex (PSI) Family	0.271	0.037	+
2.A.18_The Amino Acid/Auxin Permease (AAAP) Family	0.261	0.036	+
8.B.14_The Sea Anemone Peptide Toxin, Class 1 (BgK) Family	0.261	0.036	+
9.B.34_The Kinase/Phosphatase/Cyclic-GMP Synthase/Cyclic di-GMP Hydrolase (KPSH) Family	0.241	0.033	+
3.D.2_The Proton-translocating Transhydrogenase (PTH) Family	0.231	0.032	+
4.B_Nicotinamide ribonucleoside uptake transporters	0.231	0.032	+
9.B.25_The Mitochondrial Inner/Outer Membrane Fusion (MMF) Family	0.231	0.032	+
9.B.66_The Propionicin PLG-1 (Propionicin PLC-1) Family	0.211	0.029	+
9.B.74_The Phage Infection Protein (PIP) Family	0.211	0.029	+
3.D.5_The Na+-translocating NADH:Quinone Dehydrogenase (Na-NDH or NQR) Family	0.206	0.028	+
2.A.79_The Threonine/Serine Exporter (ThrE) Family	0.201	0.027	+
9.A.49_The Prenylated Rab Acceptor Protein 1 (PRA1) Family	0.201	0.027	+
9.A.2_The Putative Dissolved Inorganic Carbon Concentrating Transporter (DIC-CT) Family	0.201	0.027	+
1.G.7_The Reovirus FAST Fusion Protein (R-FAST) Famly	0.191	0.026	+
2.A.50_The Glycerol Uptake (GUP) Family	0.181	0.025	+
2.A.53_The Sulfate Permease (SulP) Family	0.176	0.024	+
3.A.6_The Type III (Virulence-related) Secretory Pathway (IIISP) Family	0.161	0.022	+
1.C.8_The Botulinum and Tetanus Toxin (BTT) Family	0.151	0.021	-
9.A.8_The Ferrous Iron Uptake (FeoB) Family	0.141	0.019	+
1.A.9_The Neurotransmitter Receptor, Cys loop, Ligand-gated Ion Channel (LIC) Family	0.141	0.019	+
9.A.42_The Ferrous Iron Transporter (IroT/MavN) Family	0.131	0.018	+
9.B.26_The Regulator of ER Stress and Autophagy TMEM208 (TMEM208) Family	0.131	0.018	+
9.A.54_The Lysosomal Cobalamin (B12) Transporter (L-B12T) Family	0.121	0.016	+
9.B.24_The DUF805 or PF05656 (DUF805) Family	0.121	0.016	-
1.A.30_The H+- or Na+-translocating Bacterial Flagellar Motor/ExbBD Outer Membrane Transport Energizer (Mot-Exb) Superfamily	0.121	0.016	+
9.A.11_The Dipicolinic Acid Transporter (DPA-T) Family	0.101	0.014	+
9.B.38_The Myelin Proteolipid Protein (MPLP) Family	0.09	0.012	+
3.E_Light absorption-driven transporters	0.085	0.012	+
1.C.13_The Channel-forming Leukocidin Cytotoxin (Ctx) Family	0.08	0.011	+
1.A.22_The Large Conductance Mechanosensitive Ion Channel (MscL) Family	0.08	0.011	+
9.A.55_The TMEM205 (TMEM205) Family	0.075	0.01	-
2.A.82_The Organic Solute Transporter (OST) Family	0.07	0.01	+
4.C.2_The Carnitine O-Acyl Transferase (CrAT) Family	0.07	0.01	+
1.B.11_The Outer Membrane Fimbrial Usher Porin (FUP) Family	0.07	0.01	+
1.C.35_The Amoebapore (Amoebapore) Family	0.07	0.01	+
1.C.47_The Insect/Fungal Defensin (Insect/Fungal Defensin) Family	0.06	0.008	+
2.A.89_The Vacuolar Iron Transporter (VIT) Family	0.045	0.006	+
2.C.1_The TonB-ExbB-ExbD/TolA-TolQ-TolR Outer Membrane Receptor Energizers and Stabilizers (TonB/TolA) Family	0.03	0.004	+
9.B.71_The Spanin4 (Spanin4) Family	0.02	0.003	+
1.C.82_The Pore-forming Amphipathic Helical Peptide HP(2-20) (HP2-20) Family	0.02	0.003	+
1.A.72_The Mer Superfamily	0.02	0.003	+
1.C.39_The Membrane Attack Complex/Perforin (MACPF) Family	0.01	0.001	+
8.B_Ribosomally synthesized protein/peptide toxins/agonists that target channels and carriers	0.01	0.001	-
Gymnosperm Pathogens
2.A.47_The Divalent Anion:Na+ Symporter (DASS) Family	1.946	0.174	-
1.A.31_The Annexin (Annexin) Family	1.8	0.161	-
2.A.41_The Concentrative Nucleoside Transporter (CNT) Family	1.683	0.151	-
1.C_Pore-Forming Toxins (Proteins and Peptides)	1.382	0.124	+
2.A.2_The Glycoside-Pentoside-Hexuronide (GPH):Cation Symporter Family	1.304	0.117	-
1.A.67_The Membrane Mg2+ Transporter (MMgT) Family	1.292	0.116	+
2.A.17_The Proton-dependent Oligopeptide Transporter (POT/PTR) Family	1.287	0.115	-
1.C.97_The Pleurotolysin Pore-Forming (Pleurotolysin) Family	1.248	0.112	-
2.A.5_The Zinc (Zn2+)-Iron (Fe2+) Permease (ZIP) Family	1.244	0.111	-
2.A.38_The K+ Transporter (Trk) Family	1.244	0.111	-
9.B.7_The Spanin3 (Spanin3) Family	1.214	0.109	-
1.B_β-Barrel Porins	1.188	0.106	-
9.B.32_The DUF3302 or Pfam11742 (YibI) Family	1.145	0.103	-
9.A.41_The Capsular Polysaccharide Exporter (CPS-E) Family	1.137	0.102	-
1.B.12_The Autotransporter-1 (AT-1) Family	1.124	0.101	-
9.A.6_The ATP Exporter (ATP-E) Family	0.999	0.09	-
1.A.55_The Synaptic Vesicle-Associated Ca2+ Channel, Flower (Flower) Family	0.99	0.089	-
1.A.1_The Voltage-gated Ion Channel (VIC) Superfamily	0.973	0.087	-
2.A.36_The Monovalent Cation:Proton Antiporter-1 (CPA1) Family	0.947	0.085	-
1.A.47_The Nucleotide-sensitive Anion-selective Channel, ICln (ICln) Family	0.904	0.081	+
2.A.31_The Anion Exchanger (AE) Family	0.9	0.081	-
5.B.6_The Transmembrane Epithelial Antigen Protien-3 Ferric Reductase (STEAP) Family	0.87	0.078	-
3.A.7_The Type IV (Conjugal DNA-Protein Transfer or VirB) Secretory Pathway (IVSP) Family	0.835	0.075	-
2.A.6_The Resistance-Nodulation-Cell Division (RND) Superfamily	0.835	0.075	-
2.A.20_The Inorganic Phosphate Transporter (PiT) Family	0.805	0.072	-
9.A.46_The Clarin (CLRN) Family	0.792	0.071	-
9.A.45_The Archaeocin/Halocin C8 (HalC8) Family	0.779	0.07	-
9.A.26_The Lipid-translocating Exporter (LTE) Family	0.779	0.07	-
3.A.17_The Phage T7 Injectisome (T7 Injectisome) Family	0.728	0.065	-
2.A.57_The Equilibrative Nucleoside Transporter (ENT) Family	0.719	0.064	+
9.A.19_The Lipid Intermediate Transporter (Arv1) Family	0.706	0.063	+
2.A.22_The Neurotransmitter:Sodium Symporter (NSS) Family	0.689	0.062	-
1.C.15_The Whipworm Stichosome Porin (WSP) Family	0.68	0.061	+
8.A.6_The Auxiliary Nutrient Transporter (ANT) Family	0.663	0.059	-
8.A.15_The K+ Channel Accessory Protein (KChAP) Family	0.659	0.059	-
5.A.3_The Prokaryotic Molybdopterin-containing Oxidoreductase (PMO) Family	0.637	0.057	-
1.A.12_The Intracellular Chloride Channel (CLIC) Family	0.637	0.057	+
2.A.40_The Nucleobase/Ascorbate Transporter (NAT) or Nucleobase:Cation Symporter-2 (NCS2) Family	0.62	0.056	-
2.A.42_The Hydroxy/Aromatic Amino Acid Permease (HAAAP) Family	0.62	0.056	-
1.B.1_The General Bacterial Porin (GBP) Family	0.603	0.054	-
2.A.23_The Dicarboxylate/Amino Acid:Cation (Na+ or H+) Symporter (DAACS) Family	0.594	0.053	-
2.A.54_The Mitochondrial Tricarboxylate Carrier (MTC) Family	0.577	0.052	-
8.A.7_The Phosphotransferase System Enzyme I (EI) Family	0.568	0.051	-
3.A.11_The Bacterial Competence-related DNA Transformation Transporter (DNA-T) Family	0.551	0.049	-
2.A.51_The Chromate Ion Transporter (CHR) Family	0.551	0.049	-
4.A_Phosphotransfer-driven Group Translocators (PTS)	0.534	0.048	-
4.C_Acyl CoA ligase-coupled transporters	0.53	0.047	+
2.A.82_The Organic Solute Transporter (OST) Family	0.517	0.046	+
1.C.57_The Clostridial Cytotoxin (CCT) Family	0.512	0.046	+
4_Group Translocators	0.512	0.046	+
2.A.44_2.A.44 family	0.508	0.046	+
9.B.20_The Putative Mg2+ Transporter-C (MgtC) Family	0.499	0.045	+
9.B.70_The Multicomponent Putative SpoIIIAE Exporter (SpoIIIA-E) Family	0.474	0.042	+
4.C.1_The Fatty Acid Group Translocation (FAT) Family	0.461	0.041	+
9.B.27_The DedA or YdjX-Z (DedA) Family	0.456	0.041	+
8.A.13_The Tetratricopeptide Repeat (Tpr1) Family	0.452	0.041	-
5.A.4_5.A.4 family	0.426	0.038	-
4.B.1_The Nicotinamide Ribonucleoside (NR) Uptake Permease (PnuC) Family	0.422	0.038	+
4.B_Nicotinamide ribonucleoside uptake transporters	0.413	0.037	+
1.C.13_The Channel-forming Leukocidin Cytotoxin (Ctx) Family	0.405	0.036	-
8.A.3_The Cytoplasmic Membrane-Periplasmic Auxiliary-1 (MPA1) Protein with Cytoplasmic (C) Domain (MPA1-C or MPA1+C) Family	0.405	0.036	-
1.F_Vesicle Fusion Pores	0.4	0.036	+
9.A.49_The Prenylated Rab Acceptor Protein 1 (PRA1) Family	0.396	0.035	+
9.A.54_The Lysosomal Cobalamin (B12) Transporter (L-B12T) Family	0.37	0.033	-
1.C.71_The Cytolytic Delta Endotoxin (Cyt1/2) Family	0.362	0.032	+
1.A.30_The H+- or Na+-translocating Bacterial Flagellar Motor/ExbBD Outer Membrane Transport Energizer (Mot-Exb) Superfamily	0.336	0.03	+
1.F.1_The Synaptosomal Vesicle Fusion Pore (SVF-Pore) Family	0.323	0.029	+
3.D.2_The Proton-translocating Transhydrogenase (PTH) Family	0.31	0.028	-
1.B.8_The Mitochondrial and Plastid Porin (MPP) Family	0.297	0.027	-
9.A.42_The Ferrous Iron Transporter (IroT/MavN) Family	0.293	0.026	-
8.B.14_The Sea Anemone Peptide Toxin, Class 1 (BgK) Family	0.284	0.025	+
9.A.17_The Integral Membrane Peroxisomal Protein Importer-2 (PPI2) Family	0.276	0.025	-
9.B.10_The Putative Tripartite Zn2+ Transporter (TZT) Family	0.263	0.024	-
5.A_Transmembrane 2-electron transfer carriers	0.254	0.023	-
9.A.36_The Ca2+-dependent Phospholipid Scramblase (Scramblase) Family	0.241	0.022	+
1.C.8_The Botulinum and Tetanus Toxin (BTT) Family	0.215	0.019	+
1.C.35_The Amoebapore (Amoebapore) Family	0.215	0.019	-
9.B.21_The Frataxin (Frataxin) Family	0.164	0.015	-
3.A.19_The TMS Recognition/Insertion Complex (TRC) Family	0.164	0.015	-
9.A.9_The Low Affinity Fe2+ Transporter (FeT) Family	0.142	0.013	-
5.B.4_The Plant Photosystem I Supercomplex (PSI) Family	0.138	0.012	-
5.A.1_The Disulfide Bond Oxidoreductase D (DsbD) Family	0.138	0.012	-
3.B.1_The Na+-transporting Carboxylic Acid Decarboxylase (NaT-DC) Family	0.129	0.012	-
1.C.16_The Magainin (Magainin) Family	0.095	0.008	+
2.A.78_The Branched Chain Amino Acid Exporter (LIV-E) Family	0.095	0.008	-
9.A.48_The Unconventional Protein Secretion (UPS) System	0.095	0.008	-
1.C.39_The Membrane Attack Complex/Perforin (MACPF) Family	0.086	0.008	+
3.A.6_The Type III (Virulence-related) Secretory Pathway (IIISP) Family	0.086	0.008	+
2.A.95_The 6 TMS Neutral Amino Acid Transporter (NAAT) Family	0.06	0.005	-
8.A.9_The rBAT Transport Accessory Protein (rBAT) Family	0.056	0.005	-
2.A.19_The Ca2+:Cation Antiporter (CaCA) Family	0.034	0.003	+
1.B.33_The Outer Membrane Protein Insertion Porin (Bam Complex) (OmpIP) Family	0.026	0.002	-
1.C.80_The Cytotoxic Major Fimbrial Subunit (MrxA) Family	0.017	0.002	-
1.B.42_The Outer Membrane Lipopolysaccharide Export Porin (LPS-EP) Family	0.009	0.001	-
3.D.3_The Proton-translocating Quinol:Cytochrome c Reductase (QCR) Superfamily	0.009	0.001	-
3.B_Decarboxylation-driven transporters	0.009	0.001	-
9.A.25_The Por Protein Secretin System (PorSS) Family	0.009	0.001	-
Leaf-Infecting Pathogens
3.A.2_The H+- or Na+-translocating F-type, V-type and A-type ATPase (F-ATPase) Superfamily	1.166	0.264	+
2.A.7_The Drug/Metabolite Transporter (DMT) Superfamily	1.166	0.264	-
3.A.16_The Endoplasmic Reticular Retrotranslocon (ER-RT) Family	1.166	0.264	-
9.A.14_The G-protein-coupled receptor (GPCR) Family	1.041	0.235	-
2.A.29_The Mitochondrial Carrier (MC) Family	0.997	0.226	+
3.D_Oxidoreduction-driven transporters	0.994	0.225	+
3.D.1_The H+ or Na+-translocating NADH Dehydrogenase (NDH) Family	0.994	0.225	+
2.A.18_The Amino Acid/Auxin Permease (AAAP) Family	0.962	0.218	+
3.A.18_The Nuclear mRNA Exporter (mRNA-E) Family	0.9	0.204	-
1.A.6_The Epithelial Na+ Channel (ENaC) Family	0.88	0.199	+
9.A.17_The Integral Membrane Peroxisomal Protein Importer-2 (PPI2) Family	0.853	0.193	+
3.A.5_The General Secretory Pathway (Sec) Family	0.853	0.193	-
5_Transmembrane Electron Carriers	0.851	0.192	+
1.A.33_The Cation Channel-forming Heat Shock Protein-70 (Hsp70) Family	0.818	0.185	+
5.B.1_The Phagocyte (gp91phox) NADPH Oxidase Family	0.813	0.184	+
2.A.67_The Oligopeptide Transporter (OPT) Family	0.804	0.182	-
2.A_Porters (uniporters, symporters, antiporters)	0.792	0.179	-
2_Electrochemical Potential-driven Transporters	0.789	0.179	-
2.A.1_The Major Facilitator Superfamily (MFS)	0.78	0.177	-
3.D.4_The Proton-translocating Cytochrome Oxidase (COX) Superfamily	0.777	0.176	+
3_Primary Active Transporters	0.769	0.174	-
1.A.8_The Major Intrinsic Protein (MIP) Family	0.766	0.173	+
Total_Transporters	0.766	0.173	-
1_Channels/Pores	0.766	0.173	-
1.A_α-Type Channels	0.766	0.173	-
2.A.3_The Amino Acid-Polyamine-Organocation (APC) Family	0.766	0.173	-
3.A_P-P-bond-hydrolysis-driven transporters	0.766	0.173	-
3.A.1_The ATP-binding Cassette (ABC) Superfamily	0.766	0.173	-
3.A.3_The P-type ATPase (P-ATPase) Superfamily	0.766	0.173	+
3.A.20_The Peroxisomal Protein Importer (PPI) Family	0.766	0.173	-
8_Accessory Factors Involved in Transport	0.766	0.173	-
8.A_Auxiliary transport proteins	0.766	0.173	-
8.A.5_The Voltage-gated K+ Channel β-subunit (Kvβ) Family	0.766	0.173	-
9_Incompletely Characterized Transport Systems	0.766	0.173	-
9.A_Recognized transporters of unknown biochemical mechanism	0.766	0.173	-
9.B_Putative transport proteins	0.766	0.173	-
5.B_Transmembrane 1-electron transfer carriers	0.76	0.172	+
2.A.49_The Chloride Carrier/Channel (ClC) Family	0.751	0.17	+
9.A.50_The Nuclear t-RNA exporter (t-Exporter) Family	0.751	0.17	-
4_Group Translocators	0.739	0.167	-
4.C_Acyl CoA ligase-coupled transporters	0.734	0.166	-
2.A.4_The Cation Diffusion Facilitator (CDF) Family	0.725	0.164	+
4.C.1_The Fatty Acid Group Translocation (FAT) Family	0.716	0.162	-
3.A.8_The Mitochondrial Protein Translocase (MPT) Family	0.713	0.161	-
1.A.26_The Mg2+ Transporter-E (MgtE) Family	0.649	0.147	-
9.C_Functionally characterized transporters lacking identified sequences	0.646	0.146	+
9.A.26_The Lipid-translocating Exporter (LTE) Family	0.582	0.132	-
2.A.39_The Nucleobase:Cation Symporter-1 (NCS1) Family	0.573	0.13	-
2.A.54_The Mitochondrial Tricarboxylate Carrier (MTC) Family	0.468	0.106	+
2.A.31_The Anion Exchanger (AE) Family	0.459	0.104	+
2.A.19_The Ca2+:Cation Antiporter (CaCA) Family	0.421	0.095	-
2.A.43_The Lysosomal Cystine Transporter (LCT) Family	0.421	0.095	+
5.A.1_The Disulfide Bond Oxidoreductase D (DsbD) Family	0.412	0.093	+
9.B.34_The Kinase/Phosphatase/Cyclic-GMP Synthase/Cyclic di-GMP Hydrolase (KPSH) Family	0.412	0.093	-
2.A.79_The Threonine/Serine Exporter (ThrE) Family	0.409	0.093	+
2.A.66_The Multidrug/Oligosaccharidyl-lipid/Polysaccharide (MOP) Flippase Superfamily	0.406	0.092	-
2.A.16_The Telurite-resistance/Dicarboxylate Transporter (TDT) Family	0.398	0.09	-
5.A_Transmembrane 2-electron transfer carriers	0.395	0.089	+
5.A.3_The Prokaryotic Molybdopterin-containing Oxidoreductase (PMO) Family	0.374	0.085	-
1.C.47_The Insect/Fungal Defensin (Insect/Fungal Defensin) Family	0.36	0.081	-
5.A.4_5.A.4 family	0.36	0.081	+
9.A.41_The Capsular Polysaccharide Exporter (CPS-E) Family	0.357	0.081	+
2.A.57_The Equilibrative Nucleoside Transporter (ENT) Family	0.33	0.075	+
9.A.10_The Oligomeric Probable Pore-forming SpoIIA Toxin (SpoIIA) Family	0.31	0.07	-
2.A.2_The Glycoside-Pentoside-Hexuronide (GPH):Cation Symporter Family	0.289	0.065	+
9.B.10_The Putative Tripartite Zn2+ Transporter (TZT) Family	0.286	0.065	+
4.A.1_The PTS Glucose-Glucoside (Glc) Family	0.26	0.059	+
9.C.6_The Mitochondrial Organic Anion Channel (MOAC) Family	0.248	0.056	+
3.D.5_The Na+-translocating NADH:Quinone Dehydrogenase (Na-NDH or NQR) Family	0.243	0.055	+
1.A.4_The Transient Receptor Potential Ca2+ Channel (TRP-CC) Family	0.24	0.054	-
3.E.1_The Ion-translocating Microbial Rhodopsin (MR) Family	0.222	0.05	+
2.A.41_The Concentrative Nucleoside Transporter (CNT) Family	0.216	0.049	-
1.F_Vesicle Fusion Pores	0.213	0.048	+
3.E_Light absorption-driven transporters	0.208	0.047	+
1.A.38_The Golgi pH Regulator (GPHR) Family	0.205	0.046	+
1.A.16_The Formate-Nitrite Transporter (FNT) Family	0.202	0.046	+
2.A.45_The Arsenite-Antimonite (ArsB) Efflux Family	0.199	0.045	+
1.F.1_The Synaptosomal Vesicle Fusion Pore (SVF-Pore) Family	0.199	0.045	+
1.A.3_The Ryanodine-Inositol 1,4,5-triphosphate Receptor Ca2+ Channel (RIR-CaC) Family	0.196	0.044	+
9.A.36_The Ca2+-dependent Phospholipid Scramblase (Scramblase) Family	0.193	0.044	+
8.A.27_The CDC50 P-type ATPase Lipid Flippase Subunit (CDC50) Family	0.19	0.043	+
1.A.17_The Calcium-Dependent Chloride Channel (Ca-ClC) Family	0.167	0.038	+
9.B.12_The Sensitivity to Sodium or Salt Stress-induced Hydrophobic Peptide (Sna) Family	0.167	0.038	-
1.B.11_The Outer Membrane Fimbrial Usher Porin (FUP) Family	0.167	0.038	+
1.A.30_The H+- or Na+-translocating Bacterial Flagellar Motor/ExbBD Outer Membrane Transport Energizer (Mot-Exb) Superfamily	0.164	0.037	+
8.A.28_The Ankyrin (Ankyrin) Family	0.149	0.034	-
9.B.16_The Putative Ductin Channel (Ductin) Family	0.149	0.034	+
2.A.5_The Zinc (Zn2+)-Iron (Fe2+) Permease (ZIP) Family	0.146	0.033	+
9.B.30_The Xanthan Gum Polysaccharide Biosynthesis/Export, GumE (GumE) Family	0.132	0.03	-
1.A.51_The Voltage-gated Proton Channel (VPC) Family	0.129	0.029	-
9.B.7_The Spanin3 (Spanin3) Family	0.126	0.028	+
2.A.47_The Divalent Anion:Na+ Symporter (DASS) Family	0.117	0.026	-
3.A.19_The TMS Recognition/Insertion Complex (TRC) Family	0.114	0.026	+
1.C.97_The Pleurotolysin Pore-Forming (Pleurotolysin) Family	0.111	0.025	+
2.A.53_The Sulfate Permease (SulP) Family	0.111	0.025	-
1.C.33_The Cathelicidin (Cathelicidin) Family	0.105	0.024	+
9.B.70_The Multicomponent Putative SpoIIIAE Exporter (SpoIIIA-E) Family	0.105	0.024	+
1.A.55_The Synaptic Vesicle-Associated Ca2+ Channel, Flower (Flower) Family	0.096	0.022	+
9.B.38_The Myelin Proteolipid Protein (MPLP) Family	0.091	0.021	+
2.C_Ion-gradient-driven energizers	0.088	0.02	+
1.A.31_The Annexin (Annexin) Family	0.088	0.02	+
2.A.102_The 4-Toluene Sulfonate Uptake Permease (TSUP) Family	0.079	0.018	+
1.A.12_The Intracellular Chloride Channel (CLIC) Family	0.076	0.017	-
2.A.40_The Nucleobase/Ascorbate Transporter (NAT) or Nucleobase:Cation Symporter-2 (NCS2) Family	0.07	0.016	+
1.A.52_The Ca2+ Release-activated Ca2+ (CRAC) Channel (CRAC-C) Family	0.064	0.015	+
9.B.27_The DedA or YdjX-Z (DedA) Family	0.064	0.015	-
9.B.17_The VAMP-associated protein (VAP) Family	0.061	0.014	+
8.A.11_The Immunophilin-like Prolyl:peptidyl Isomerase Regulator (I-PPI) Family	0.056	0.013	+
3.B_Decarboxylation-driven transporters	0.056	0.013	+
1.C.80_The Cytotoxic Major Fimbrial Subunit (MrxA) Family	0.053	0.012	+
1.B.14_The Outer Membrane Receptor (OMR) Family	0.05	0.011	+
1.B.40_The Autotransporter-2 (AT-2) Family	0.041	0.009	+
3.A.4_The Arsenite-Antimonite (ArsAB) Efflux Family	0.035	0.008	+
5.B.6_The Transmembrane Epithelial Antigen Protien-3 Ferric Reductase (STEAP) Family	0.029	0.007	+
2.A.78_The Branched Chain Amino Acid Exporter (LIV-E) Family	0.026	0.006	+
2.A.21_The Solute:Sodium Symporter (SSS) Family	0.018	0.004	-
2.A.36_The Monovalent Cation:Proton Antiporter-1 (CPA1) Family	0.018	0.004	-
5.B.2_The Eukaryotic Cytochrome b561 (Cytb561) Family	0.015	0.003	+
9.A.9_The Low Affinity Fe2+ Transporter (FeT) Family	0.015	0.003	+
4.C.2_The Carnitine O-Acyl Transferase (CrAT) Family	0.009	0.002	-
Stem-Infecting Pathogens
8.A.5_The Voltage-gated K+ Channel β-subunit (Kvβ) Family	1.737	0.314	+
9_Incompletely Characterized Transport Systems	1.655	0.299	+
8.A_Auxiliary transport proteins	1.641	0.296	+
9.A_Recognized transporters of unknown biochemical mechanism	1.563	0.282	+
4.C_Acyl CoA ligase-coupled transporters	1.53	0.276	-
8_Accessory Factors Involved in Transport	1.522	0.275	+
2.A.3_The Amino Acid-Polyamine-Organocation (APC) Family	1.522	0.275	+
3.A.1_The ATP-binding Cassette (ABC) Superfamily	1.518	0.274	+
1.A.11_The Ammonium Channel Transporter (Amt) Family	1.513	0.273	+
4_Group Translocators	1.498	0.27	-
1_Channels/Pores	1.457	0.263	+
2.A.17_The Proton-dependent Oligopeptide Transporter (POT/PTR) Family	1.445	0.261	+
3.A_P-P-bond-hydrolysis-driven transporters	1.433	0.259	+
3_Primary Active Transporters	1.426	0.257	+
4.C.1_The Fatty Acid Group Translocation (FAT) Family	1.422	0.257	-
9.A.26_The Lipid-translocating Exporter (LTE) Family	1.38	0.249	+
2.A.38_The K+ Transporter (Trk) Family	1.369	0.247	+
9.A.50_The Nuclear t-RNA exporter (t-Exporter) Family	1.368	0.247	+
Total_Transporters	1.357	0.245	+
4.C.2_The Carnitine O-Acyl Transferase (CrAT) Family	1.352	0.244	+
1.A_α-Type Channels	1.351	0.244	+
2_Electrochemical Potential-driven Transporters	1.344	0.243	+
3.D_Oxidoreduction-driven transporters	1.344	0.243	+
2.A.1_The Major Facilitator Superfamily (MFS)	1.33	0.24	+
2.A_Porters (uniporters, symporters, antiporters)	1.323	0.239	+
2.A.19_The Ca2+:Cation Antiporter (CaCA) Family	1.322	0.239	+
3.D.1_The H+ or Na+-translocating NADH Dehydrogenase (NDH) Family	1.286	0.232	+
9.B_Putative transport proteins	1.251	0.226	-
3.A.2_The H+- or Na+-translocating F-type, V-type and A-type ATPase (F-ATPase) Superfamily	1.236	0.223	+
9.A.10_The Oligomeric Probable Pore-forming SpoIIA Toxin (SpoIIA) Family	1.207	0.218	+
2.A.29_The Mitochondrial Carrier (MC) Family	1.154	0.208	+
9.A.14_The G-protein-coupled receptor (GPCR) Family	1.152	0.208	+
2.A.39_The Nucleobase:Cation Symporter-1 (NCS1) Family	1.137	0.205	+
1.A.4_The Transient Receptor Potential Ca2+ Channel (TRP-CC) Family	1.122	0.202	+
8.A.32_The β-Amyloid Cleaving Enzyme (BACE1) Family	1.118	0.202	+
3.A.3_The P-type ATPase (P-ATPase) Superfamily	1.104	0.199	+
5.A.4_5.A.4 family	1.087	0.196	+
2.A.36_The Monovalent Cation:Proton Antiporter-1 (CPA1) Family	1.074	0.194	+
3.A.18_The Nuclear mRNA Exporter (mRNA-E) Family	1.07	0.193	+
2.A.96_The Acetate Uptake Transporter (AceTr) Family	1.063	0.192	-
3.A.20_The Peroxisomal Protein Importer (PPI) Family	1.063	0.192	+
2.A.16_The Telurite-resistance/Dicarboxylate Transporter (TDT) Family	1.057	0.191	+
3.A.16_The Endoplasmic Reticular Retrotranslocon (ER-RT) Family	1.05	0.19	+
2.A.53_The Sulfate Permease (SulP) Family	1.036	0.187	+
9.B.27_The DedA or YdjX-Z (DedA) Family	1.027	0.185	+
5_Transmembrane Electron Carriers	1.014	0.183	-
2.A.21_The Solute:Sodium Symporter (SSS) Family	1.012	0.183	-
2.A.37_The Monovalent Cation:Proton Antiporter-2 (CPA2) Family	1.007	0.182	+
3.A.8_The Mitochondrial Protein Translocase (MPT) Family	1.002	0.181	+
1.C_Pore-Forming Toxins (Proteins and Peptides)	0.966	0.174	+
3.D.4_The Proton-translocating Cytochrome Oxidase (COX) Superfamily	0.961	0.173	+
1.A.1_The Voltage-gated Ion Channel (VIC) Superfamily	0.945	0.171	+
5.A_Transmembrane 2-electron transfer carriers	0.944	0.17	+
1.A.26_The Mg2+ Transporter-E (MgtE) Family	0.944	0.17	+
2.A.5_The Zinc (Zn2+)-Iron (Fe2+) Permease (ZIP) Family	0.932	0.168	+
9.A.55_The TMEM205 (TMEM205) Family	0.92	0.166	+
8.A.28_The Ankyrin (Ankyrin) Family	0.904	0.163	+
5.B.1_The Phagocyte (gp91phox) NADPH Oxidase Family	0.904	0.163	-
3.D.3_The Proton-translocating Quinol:Cytochrome c Reductase (QCR) Superfamily	0.882	0.159	-
9.A.19_The Lipid Intermediate Transporter (Arv1) Family	0.882	0.159	+
5.B_Transmembrane 1-electron transfer carriers	0.88	0.159	-
9.B.87_The Selenoprotein P Receptor (SelP-Receptor) Family	0.872	0.157	+
2.A.7_The Drug/Metabolite Transporter (DMT) Superfamily	0.855	0.154	+
9.B.35_The Putative Thyronine-Transporting Transthyretin (Transthyretin) Family	0.821	0.148	+
1.F.1_The Synaptosomal Vesicle Fusion Pore (SVF-Pore) Family	0.815	0.147	-
1.C.4_The Aerolysin Channel-forming Toxin (Aerolysin) Family	0.807	0.146	+
1.F_Vesicle Fusion Pores	0.795	0.144	-
2.A.18_The Amino Acid/Auxin Permease (AAAP) Family	0.785	0.142	+
2.A.66_The Multidrug/Oligosaccharidyl-lipid/Polysaccharide (MOP) Flippase Superfamily	0.781	0.141	+
8.A.13_The Tetratricopeptide Repeat (Tpr1) Family	0.768	0.139	+
5.B.6_The Transmembrane Epithelial Antigen Protien-3 Ferric Reductase (STEAP) Family	0.759	0.137	-
9.B.21_The Frataxin (Frataxin) Family	0.74	0.134	+
2.A.67_The Oligopeptide Transporter (OPT) Family	0.735	0.133	+
1.A.67_The Membrane Mg2+ Transporter (MMgT) Family	0.721	0.13	+
2.A.56_The Tripartite ATP-independent Periplasmic Transporter (TRAP-T) Family	0.711	0.128	+
1.C.71_The Cytolytic Delta Endotoxin (Cyt1/2) Family	0.698	0.126	+
9.B.102_The YedE/YeeE (YedE/YeeE) Family	0.694	0.125	+
8.A.11_The Immunophilin-like Prolyl:peptidyl Isomerase Regulator (I-PPI) Family	0.691	0.125	+
2.A.52_The Ni2+-Co2+ Transporter (NiCoT) Family	0.691	0.125	-
9.B.17_The VAMP-associated protein (VAP) Family	0.684	0.123	-
3.A.5_The General Secretory Pathway (Sec) Family	0.667	0.12	+
2.A.49_The Chloride Carrier/Channel (ClC) Family	0.665	0.12	+
2.A.82_The Organic Solute Transporter (OST) Family	0.65	0.117	+
3.D.2_The Proton-translocating Transhydrogenase (PTH) Family	0.646	0.117	+
1.C.8_The Botulinum and Tetanus Toxin (BTT) Family	0.639	0.115	-
9.B.103_The Putative Ca2+ Uniporter (GC1qR) Family	0.636	0.115	+
2.A.4_The Cation Diffusion Facilitator (CDF) Family	0.636	0.115	+
1.G_Viral Fusion Pores	0.602	0.109	+
4.B_Nicotinamide ribonucleoside uptake transporters	0.602	0.109	+
2.A.42_The Hydroxy/Aromatic Amino Acid Permease (HAAAP) Family	0.593	0.107	-
8.A.33_The Fatty Acid Binding Protein (FABP) Family	0.574	0.104	+
8.A.1_The Membrane Fusion Protein (MFP) Family	0.574	0.104	+
1.C.33_The Cathelicidin (Cathelicidin) Family	0.571	0.103	+
3.D.5_The Na+-translocating NADH:Quinone Dehydrogenase (Na-NDH or NQR) Family	0.569	0.103	-
1.C.12_The Thiol-activated Cholesterol-dependent Cytolysin (CDC) Family	0.568	0.102	+
1.A.51_The Voltage-gated Proton Channel (VPC) Family	0.564	0.102	+
1.C.11_The Pore-forming RTX Toxin (RTX-toxin) Family	0.544	0.098	+
9.A.34_The Nuclear Pore Complex Biogenesis (NPC-B) Family	0.542	0.098	+
2.A.20_The Inorganic Phosphate Transporter (PiT) Family	0.542	0.098	+
2.A.95_The 6 TMS Neutral Amino Acid Transporter (NAAT) Family	0.539	0.097	-
2.A.100_The Ferroportin (Fpn) Family	0.527	0.095	-
1.C.47_The Insect/Fungal Defensin (Insect/Fungal Defensin) Family	0.527	0.095	+
9.B.3_The Cysteine Protease Binding Protein-8 (CPBP8) Family	0.52	0.094	+
1.A.8_The Major Intrinsic Protein (MIP) Family	0.516	0.093	-
9.A.46_The Clarin (CLRN) Family	0.515	0.093	-
1.C.63_The α-Latrotoxin (Latrotoxin) Family	0.504	0.091	+
9.A.40_The HlyC/CorC (HCC) Family	0.501	0.09	+
1.C.57_The Clostridial Cytotoxin (CCT) Family	0.494	0.089	+
3.A.19_The TMS Recognition/Insertion Complex (TRC) Family	0.492	0.089	+
1.G.7_The Reovirus FAST Fusion Protein (R-FAST) Famly	0.489	0.088	+
9.A.8_The Ferrous Iron Uptake (FeoB) Family	0.472	0.085	+
1.A.72_The Mer Superfamily	0.453	0.082	+
2.A.97_The Mitochondrial Inner Membrane K+/H+ and Ca2+/H+ Exchanger (LetM1) Family	0.439	0.079	+
9.A.48_The Unconventional Protein Secretion (UPS) System	0.436	0.079	-
4.B.1_The Nicotinamide Ribonucleoside (NR) Uptake Permease (PnuC) Family	0.424	0.077	+
1.C.35_The Amoebapore (Amoebapore) Family	0.421	0.076	+
2.C_Ion-gradient-driven energizers	0.417	0.075	-
1.A.33_The Cation Channel-forming Heat Shock Protein-70 (Hsp70) Family	0.414	0.075	+
2.A.72_The K+ Uptake Permease (KUP) Family	0.412	0.074	+
3.D.9_The H+-translocating F420H2 Dehydrogenase (F420H2DH) Family	0.407	0.073	+
1.C.97_The Pleurotolysin Pore-Forming (Pleurotolysin) Family	0.407	0.073	+
2.A.69_The Auxin Efflux Carrier (AEC) Family	0.403	0.073	+
4.A_Phosphotransfer-driven Group Translocators (PTS)	0.402	0.073	-
8.A.30_The Nedd4-Family Interacting Protein-2 (Nedd4) Family	0.395	0.071	+
2.A.80_The Tricarboxylate Transporter (TTT) Family	0.393	0.071	+
2.A.2_The Glycoside-Pentoside-Hexuronide (GPH):Cation Symporter Family	0.388	0.07	+
1.A.9_The Neurotransmitter Receptor, Cys loop, Ligand-gated Ion Channel (LIC) Family	0.385	0.069	+
4.A.2_The PTS Fructose-Mannitol (Fru) Family	0.374	0.068	-
3.A.9_The Chloroplast Envelope Protein Translocase (CEPT or Tic-Toc) Family	0.374	0.068	+
3.A.15_The Outer Membrane Protein Secreting Main Terminal Branch (MTB) Family	0.371	0.067	-
1.A.3_The Ryanodine-Inositol 1,4,5-triphosphate Receptor Ca2+ Channel (RIR-CaC) Family	0.366	0.066	+
1.C.39_The Membrane Attack Complex/Perforin (MACPF) Family	0.362	0.065	+
1.B_β-Barrel Porins	0.357	0.065	+
9.A.42_The Ferrous Iron Transporter (IroT/MavN) Family	0.349	0.063	-
2.A.40_The Nucleobase/Ascorbate Transporter (NAT) or Nucleobase:Cation Symporter-2 (NCS2) Family	0.347	0.063	-
9.B.7_The Spanin3 (Spanin3) Family	0.342	0.062	-
8.A.9_The rBAT Transport Accessory Protein (rBAT) Family	0.339	0.061	+
9.A.49_The Prenylated Rab Acceptor Protein 1 (PRA1) Family	0.332	0.06	+
9.B.82_The Endoplasmic Reticulum Retrieval Protein1 (Putative Heavy Metal Transporter) (Rer1) Family	0.332	0.06	+
8.A.6_The Auxiliary Nutrient Transporter (ANT) Family	0.328	0.059	+
9.A.11_The Dipicolinic Acid Transporter (DPA-T) Family	0.301	0.054	+
1.A.52_The Ca2+ Release-activated Ca2+ (CRAC) Channel (CRAC-C) Family	0.297	0.054	+
9.B.11_The Dense Granule Protein 6 (GRA6) Family	0.287	0.052	+
1.B.42_The Outer Membrane Lipopolysaccharide Export Porin (LPS-EP) Family	0.284	0.051	+
2.A.85_The Aromatic Acid Exporter (ArAE) Family	0.277	0.05	+
9.A.25_The Por Protein Secretin System (PorSS) Family	0.27	0.049	-
9.A.6_The ATP Exporter (ATP-E) Family	0.265	0.048	+
8.B.14_The Sea Anemone Peptide Toxin, Class 1 (BgK) Family	0.263	0.048	+
9.B.20_The Putative Mg2+ Transporter-C (MgtC) Family	0.263	0.048	+
4.A.3_The PTS Lactose-N,N'-Diacetylchitobiose-β-glucoside (Lac) Family	0.256	0.046	+
2.A.45_The Arsenite-Antimonite (ArsB) Efflux Family	0.256	0.046	-
5.A.3_The Prokaryotic Molybdopterin-containing Oxidoreductase (PMO) Family	0.256	0.046	+
9.B.71_The Spanin4 (Spanin4) Family	0.253	0.046	+
2.A.93_2.A.93 family	0.253	0.046	-
1.B.40_The Autotransporter-2 (AT-2) Family	0.246	0.044	+
1.B.12_The Autotransporter-1 (AT-1) Family	0.239	0.043	+
9.A.2_The Putative Dissolved Inorganic Carbon Concentrating Transporter (DIC-CT) Family	0.231	0.042	+
4.C.3_The Acyl-CoA Thioesterase (AcoT) Family	0.227	0.041	-
2.A.47_The Divalent Anion:Na+ Symporter (DASS) Family	0.221	0.04	+
1.B.11_The Outer Membrane Fimbrial Usher Porin (FUP) Family	0.219	0.04	+
3.A.7_The Type IV (Conjugal DNA-Protein Transfer or VirB) Secretory Pathway (IVSP) Family	0.209	0.038	+
1.A.38_The Golgi pH Regulator (GPHR) Family	0.191	0.035	-
2.A.55_The Metal Ion (Mn2+-iron) Transporter (Nramp) Family	0.188	0.034	+
5.B.2_The Eukaryotic Cytochrome b561 (Cytb561) Family	0.188	0.034	+
1.A.15_The Non-selective Cation Channel-2 (NSCC2) Family	0.18	0.032	-
1.C.16_The Magainin (Magainin) Family	0.178	0.032	+
2.A.59_The Arsenical Resistance-3 (ACR3) Family	0.174	0.031	-
2.A.102_The 4-Toluene Sulfonate Uptake Permease (TSUP) Family	0.171	0.031	+
2.C.1_The TonB-ExbB-ExbD/TolA-TolQ-TolR Outer Membrane Receptor Energizers and Stabilizers (TonB/TolA) Family	0.171	0.031	-
9.B.30_The Xanthan Gum Polysaccharide Biosynthesis/Export, GumE (GumE) Family	0.168	0.03	+
1.A.17_The Calcium-Dependent Chloride Channel (Ca-ClC) Family	0.166	0.03	+
8.B.9_The Triflin Toxin (Triflin or CRISP) Family	0.166	0.03	+
5.B.4_The Plant Photosystem I Supercomplex (PSI) Family	0.161	0.029	+
1.C.15_The Whipworm Stichosome Porin (WSP) Family	0.157	0.028	+
9.A.27_The Non-Classical Protein Exporter (NCPE) Family	0.157	0.028	+
1.A.35_The CorA Metal Ion Transporter (MIT) Family	0.156	0.028	+
9.B.34_The Kinase/Phosphatase/Cyclic-GMP Synthase/Cyclic di-GMP Hydrolase (KPSH) Family	0.144	0.026	+
4.A.1_The PTS Glucose-Glucoside (Glc) Family	0.137	0.025	-
3.A.11_The Bacterial Competence-related DNA Transformation Transporter (DNA-T) Family	0.132	0.024	-
1.A.30_The H+- or Na+-translocating Bacterial Flagellar Motor/ExbBD Outer Membrane Transport Energizer (Mot-Exb) Superfamily	0.13	0.023	+
9.A.36_The Ca2+-dependent Phospholipid Scramblase (Scramblase) Family	0.13	0.023	-
9.B.66_The Propionicin PLG-1 (Propionicin PLC-1) Family	0.123	0.022	+
1.A.12_The Intracellular Chloride Channel (CLIC) Family	0.121	0.022	+
9.C.6_The Mitochondrial Organic Anion Channel (MOAC) Family	0.12	0.022	-
9.A.45_The Archaeocin/Halocin C8 (HalC8) Family	0.116	0.021	+
2.A.50_The Glycerol Uptake (GUP) Family	0.106	0.019	+
8.A.26_The Caveolin (Caveolin) Family	0.106	0.019	-
8.A.7_The Phosphotransferase System Enzyme I (EI) Family	0.096	0.017	+
1.B.14_The Outer Membrane Receptor (OMR) Family	0.096	0.017	+
8.A.3_The Cytoplasmic Membrane-Periplasmic Auxiliary-1 (MPA1) Protein with Cytoplasmic (C) Domain (MPA1-C or MPA1+C) Family	0.096	0.017	+
3.A.6_The Type III (Virulence-related) Secretory Pathway (IIISP) Family	0.092	0.017	+
9.B.25_The Mitochondrial Inner/Outer Membrane Fusion (MMF) Family	0.072	0.013	-
1.C.80_The Cytotoxic Major Fimbrial Subunit (MrxA) Family	0.065	0.012	+
9.B.74_The Phage Infection Protein (PIP) Family	0.058	0.01	+
2.A.57_The Equilibrative Nucleoside Transporter (ENT) Family	0.053	0.01	-
1.A.47_The Nucleotide-sensitive Anion-selective Channel, ICln (ICln) Family	0.051	0.009	-
8.B_Ribosomally synthesized protein/peptide toxins/agonists that target channels and carriers	0.046	0.008	+
9.B.97_The Acyltransferase-3/Putative Acetyl-CoA Transporter (ATAT) Family	0.044	0.008	+
2.A.79_The Threonine/Serine Exporter (ThrE) Family	0.036	0.006	-
3.A.4_The Arsenite-Antimonite (ArsAB) Efflux Family	0.034	0.006	+
2.A.94_The Phosphate Permease (Pho1) Family	0.026	0.005	+
2.A.41_The Concentrative Nucleoside Transporter (CNT) Family	0.007	0.001	+
9.B.12_The Sensitivity to Sodium or Salt Stress-induced Hydrophobic Peptide (Sna) Family	0.002	0.0	-
