# Supplementary material for: Large-scale genomic analyses with machine learning uncover predictive patterns associated with fungal phytopathogenic lifestyles and traits
Source: Sci Rep. 2023 Oct 11;13:17203. doi: 10.1038/s41598-023-44005-w (PMC10567782; doi:10.1038/s41598-023-44005-w)
Supplement: Supplementary file 5 — Supplementary Information 5. [file 41598_2023_44005_MOESM5_ESM.xlsx]

## Sheet: CAZymes
Data S7. Correlation directions for all genomic features (gene families) included in the DendroNet feature+parsimony models, regardless of prediction performance relative to the parsimony model, for all five genome annotation groups (each annotation is on a separate sheet). A positive correlation (+) indicates that a lifestyle or trait was associated with an increased number of genes relative to …
Feature (Gene Family)	Correlation Direction
Saprotrophs
Total_CAZys	+
AA	+
AA1	-
AA2	+
AA3	+
AA4	+
AA5	+
AA6	+
AA7	-
AA8	+
AA9	+
AA10	+
AA11	-
AA12	+
AA13	-
AA14	+
AA16	-
CBM37	+
CBM87	+
CBM	+
CBM1	+
CBM4	+
CBM5	+
CBM6	-
CBM8	+
CBM12	+
CBM13	+
CBM14	+
CBM16	+
CBM18	-
CBM19	+
CBM20	+
CBM21	+
CBM24	-
CBM32	-
CBM35	-
CBM38	+
CBM42	-
CBM43	+
CBM48	-
CBM50	-
CBM52	+
CBM57	+
CBM63	-
CBM66	+
CBM67	+
CBM71	+
CE18	+
CE	-
CE1	+
CE2	-
CE3	-
CE4	-
CE5	-
CE8	-
CE9	+
CE12	-
CE14	+
CE15	+
CE16	+
EXPN	+
GH162	-
GH	+
GH1	+
GH2	-
GH3	-
GH4	+
GH5	+
GH6	+
GH7	+
GH8	+
GH9	+
GH10	+
GH11	+
GH12	-
GH13	+
GH15	+
GH16	+
GH17	-
GH18	-
GH19	-
GH20	+
GH23	+
GH24	+
GH25	+
GH26	-
GH27	+
GH28	+
GH29	-
GH30	+
GH31	+
GH32	-
GH33	-
GH35	+
GH36	-
GH37	-
GH38	-
GH39	-
GH42	+
GH43	-
GH44	+
GH45	+
GH46	+
GH47	-
GH49	+
GH51	+
GH52	+
GH53	+
GH54	-
GH55	+
GH57	+
GH62	-
GH63	-
GH64	-
GH65	-
GH67	+
GH71	+
GH72	-
GH74	+
GH75	+
GH76	-
GH78	-
GH79	+
GH81	-
GH84	-
GH85	+
GH88	+
GH89	+
GH92	+
GH93	-
GH94	+
GH95	+
GH97	+
GH104	-
GH105	-
GH106	-
GH114	+
GH115	+
GH125	-
GH127	-
GH128	+
GH130	+
GH131	-
GH132	-
GH133	-
GH134	-
GH135	+
GH136	+
GH139	+
GH140	+
GH141	-
GH142	-
GH143	-
GH145	+
GH146	-
GH152	+
GH154	+
GT73	-
GT109	-
GT	-
GT1	-
GT2	-
GT3	-
GT4	-
GT5	-
GT8	+
GT10	-
GT13	+
GT14	-
GT15	+
GT17	-
GT20	-
GT21	-
GT22	-
GT23	+
GT24	-
GT25	-
GT28	-
GT31	-
GT32	-
GT33	-
GT34	-
GT35	-
GT39	-
GT41	-
GT43	-
GT47	+
GT48	+
GT49	+
GT50	-
GT51	-
GT54	+
GT55	-
GT57	-
GT58	-
GT59	-
GT61	-
GT62	-
GT64	-
GT66	-
GT69	-
GT71	-
GT76	-
GT77	+
GT81	-
GT90	-
GT91	+
PL38	+
PL	-
PL1	-
PL3	-
PL4	-
PL7	+
PL8	+
PL9	-
PL11	-
PL14	+
PL20	+
PL26	-
PL27	-
PL35	+
Ectomycorrhizae
Total_CAZys	-
AA	-
AA1	+
AA2	-
AA3	-
AA4	-
AA5	+
AA6	+
AA7	-
AA8	-
AA9	-
AA10	-
AA11	+
AA12	-
AA13	-
AA14	+
AA16	-
CBM37	+
CBM87	+
CBM	-
CBM1	-
CBM4	-
CBM5	+
CBM6	-
CBM8	-
CBM12	+
CBM13	+
CBM14	+
CBM16	-
CBM18	-
CBM19	-
CBM20	-
CBM21	+
CBM24	-
CBM32	-
CBM35	-
CBM38	-
CBM42	-
CBM43	-
CBM48	-
CBM50	-
CBM52	+
CBM57	+
CBM63	-
CBM66	-
CBM67	-
CBM71	+
CE18	+
CE	-
CE1	-
CE2	-
CE3	-
CE4	-
CE5	-
CE8	-
CE9	-
CE12	-
CE14	-
CE15	-
CE16	-
EXPN	-
GH162	-
GH	-
GH1	-
GH2	-
GH3	-
GH4	-
GH5	-
GH6	-
GH7	-
GH8	+
GH9	+
GH10	-
GH11	-
GH12	-
GH13	-
GH15	-
GH16	-
GH17	-
GH18	-
GH19	-
GH20	+
GH23	-
GH24	+
GH25	+
GH26	-
GH27	-
GH28	-
GH29	-
GH30	-
GH31	-
GH32	-
GH33	-
GH35	-
GH36	-
GH37	-
GH38	+
GH39	-
GH42	-
GH43	-
GH44	-
GH45	-
GH46	-
GH47	-
GH49	-
GH51	-
GH52	-
GH53	-
GH54	-
GH55	-
GH57	-
GH62	-
GH63	-
GH64	-
GH65	+
GH67	-
GH71	-
GH72	-
GH74	-
GH75	-
GH76	-
GH78	-
GH79	-
GH81	-
GH84	-
GH85	+
GH88	-
GH89	+
GH92	-
GH93	-
GH94	-
GH95	-
GH97	-
GH104	-
GH105	-
GH106	-
GH114	-
GH115	-
GH125	-
GH127	-
GH128	-
GH130	-
GH131	-
GH132	-
GH133	-
GH134	-
GH135	-
GH136	-
GH139	-
GH140	-
GH141	-
GH142	-
GH143	-
GH145	-
GH146	-
GH152	-
GH154	-
GT73	-
GT109	-
GT	-
GT1	-
GT2	+
GT3	-
GT4	+
GT5	+
GT8	-
GT10	-
GT13	-
GT14	-
GT15	+
GT17	-
GT20	+
GT21	+
GT22	+
GT23	-
GT24	+
GT25	-
GT28	-
GT31	-
GT32	-
GT33	+
GT34	-
GT35	+
GT39	+
GT41	+
GT43	-
GT47	-
GT48	+
GT49	+
GT50	+
GT51	-
GT54	-
GT55	-
GT57	+
GT58	+
GT59	+
GT61	-
GT62	-
GT64	-
GT66	+
GT69	-
GT71	-
GT76	+
GT77	-
GT81	-
GT90	-
GT91	-
PL38	-
PL	-
PL1	-
PL3	-
PL4	-
PL7	-
PL8	-
PL9	-
PL11	-
PL14	+
PL20	-
PL26	-
PL27	-
PL35	+
Endomycorrhizae
Total_CAZys	+
AA	-
AA1	+
AA2	-
AA3	-
AA4	+
AA5	-
AA6	+
AA7	-
AA8	-
AA9	-
AA10	-
AA11	+
AA12	+
AA13	-
AA14	+
AA16	+
CBM37	+
CBM87	+
CBM	+
CBM1	+
CBM4	-
CBM5	-
CBM6	+
CBM8	-
CBM12	-
CBM13	-
CBM14	-
CBM16	-
CBM18	+
CBM19	+
CBM20	-
CBM21	-
CBM24	+
CBM32	+
CBM35	-
CBM38	+
CBM42	+
CBM43	+
CBM48	+
CBM50	+
CBM52	+
CBM57	+
CBM63	-
CBM66	-
CBM67	-
CBM71	+
CE18	+
CE	-
CE1	+
CE2	+
CE3	+
CE4	-
CE5	+
CE8	+
CE9	-
CE12	-
CE14	-
CE15	-
CE16	-
EXPN	-
GH162	+
GH	+
GH1	+
GH2	+
GH3	+
GH4	-
GH5	+
GH6	-
GH7	+
GH8	+
GH9	-
GH10	-
GH11	+
GH12	+
GH13	-
GH15	+
GH16	-
GH17	+
GH18	+
GH19	-
GH20	-
GH23	-
GH24	+
GH25	+
GH26	-
GH27	+
GH28	+
GH29	+
GH30	+
GH31	+
GH32	+
GH33	-
GH35	+
GH36	+
GH37	-
GH38	+
GH39	+
GH42	-
GH43	-
GH44	-
GH45	+
GH46	-
GH47	+
GH49	+
GH51	+
GH52	-
GH53	+
GH54	+
GH55	+
GH57	-
GH62	+
GH63	-
GH64	+
GH65	+
GH67	+
GH71	-
GH72	+
GH74	+
GH75	-
GH76	+
GH78	+
GH79	+
GH81	+
GH84	-
GH85	-
GH88	+
GH89	+
GH92	-
GH93	+
GH94	+
GH95	+
GH97	-
GH104	-
GH105	-
GH106	+
GH114	+
GH115	+
GH125	+
GH127	+
GH128	+
GH130	+
GH131	-
GH132	+
GH133	+
GH134	+
GH135	+
GH136	+
GH139	+
GH140	+
GH141	+
GH142	+
GH143	-
GH145	+
GH146	-
GH152	-
GH154	+
GT73	-
GT109	-
GT	+
GT1	+
GT2	+
GT3	-
GT4	+
GT5	-
GT8	+
GT10	-
GT13	-
GT14	-
GT15	+
GT17	-
GT20	+
GT21	+
GT22	+
GT23	-
GT24	+
GT25	+
GT28	-
GT31	+
GT32	+
GT33	+
GT34	+
GT35	+
GT39	+
GT41	+
GT43	+
GT47	-
GT48	-
GT49	-
GT50	+
GT51	-
GT54	-
GT55	-
GT57	+
GT58	+
GT59	+
GT61	+
GT62	+
GT64	-
GT66	+
GT69	+
GT71	+
GT76	+
GT77	-
GT81	-
GT90	-
GT91	-
PL38	-
PL	-
PL1	-
PL3	-
PL4	-
PL7	+
PL8	-
PL9	-
PL11	-
PL14	-
PL20	-
PL26	-
PL27	+
PL35	-
Pathogenic
Total_CAZys	+
AA	-
AA1	+
AA2	-
AA3	+
AA4	+
AA5	-
AA6	-
AA7	+
AA8	-
AA9	-
AA10	-
AA11	+
AA12	+
AA13	+
AA14	-
AA16	+
CBM37	+
CBM87	+
CBM	+
CBM1	-
CBM4	+
CBM5	-
CBM6	+
CBM8	-
CBM12	-
CBM13	-
CBM14	-
CBM16	+
CBM18	+
CBM19	+
CBM20	-
CBM21	-
CBM24	+
CBM32	+
CBM35	+
CBM38	+
CBM42	+
CBM43	-
CBM48	-
CBM50	+
CBM52	-
CBM57	+
CBM63	+
CBM66	+
CBM67	+
CBM71	+
CE18	+
CE	+
CE1	-
CE2	+
CE3	+
CE4	+
CE5	+
CE8	+
CE9	-
CE12	+
CE14	-
CE15	-
CE16	-
EXPN	-
GH162	+
GH	+
GH1	+
GH2	+
GH3	+
GH4	+
GH5	-
GH6	-
GH7	-
GH8	+
GH9	-
GH10	-
GH11	+
GH12	+
GH13	+
GH15	-
GH16	-
GH17	+
GH18	+
GH19	+
GH20	-
GH23	-
GH24	-
GH25	-
GH26	+
GH27	+
GH28	+
GH29	+
GH30	-
GH31	-
GH32	+
GH33	+
GH35	+
GH36	+
GH37	+
GH38	-
GH39	+
GH42	+
GH43	+
GH44	-
GH45	-
GH46	-
GH47	+
GH49	+
GH51	-
GH52	-
GH53	+
GH54	+
GH55	+
GH57	+
GH62	+
GH63	-
GH64	+
GH65	+
GH67	+
GH71	+
GH72	+
GH74	-
GH75	+
GH76	+
GH78	+
GH79	-
GH81	+
GH84	+
GH85	-
GH88	+
GH89	-
GH92	+
GH93	+
GH94	-
GH95	+
GH97	-
GH104	+
GH105	+
GH106	+
GH114	-
GH115	+
GH125	+
GH127	+
GH128	-
GH130	-
GH131	+
GH132	+
GH133	+
GH134	-
GH135	-
GH136	+
GH139	+
GH140	+
GH141	+
GH142	+
GH143	-
GH145	-
GH146	+
GH152	-
GH154	+
GT73	+
GT109	+
GT	+
GT1	+
GT2	+
GT3	+
GT4	-
GT5	-
GT8	-
GT10	+
GT13	-
GT14	-
GT15	-
GT17	+
GT20	-
GT21	+
GT22	-
GT23	-
GT24	-
GT25	+
GT28	-
GT31	+
GT32	+
GT33	-
GT34	+
GT35	-
GT39	-
GT41	+
GT43	+
GT47	-
GT48	-
GT49	-
GT50	+
GT51	+
GT54	+
GT55	+
GT57	-
GT58	-
GT59	-
GT61	+
GT62	+
GT64	+
GT66	-
GT69	+
GT71	+
GT76	-
GT77	-
GT81	+
GT90	+
GT91	+
PL38	-
PL	+
PL1	+
PL3	+
PL4	+
PL7	+
PL8	-
PL9	+
PL11	+
PL14	-
PL20	+
PL26	+
PL27	+
PL35	-
Plant Pathogenic
Total_CAZys	+
AA	+
AA1	+
AA2	+
AA3	+
AA4	+
AA5	-
AA6	-
AA7	+
AA8	+
AA9	+
AA10	-
AA11	+
AA12	+
AA13	+
AA14	-
AA16	+
CBM37	+
CBM87	+
CBM	+
CBM1	-
CBM4	-
CBM5	-
CBM6	+
CBM8	-
CBM12	-
CBM13	-
CBM14	-
CBM16	+
CBM18	+
CBM19	+
CBM20	+
CBM21	-
CBM24	+
CBM32	+
CBM35	+
CBM38	-
CBM42	+
CBM43	-
CBM48	+
CBM50	+
CBM52	-
CBM57	+
CBM63	+
CBM66	-
CBM67	+
CBM71	+
CE18	+
CE	+
CE1	+
CE2	+
CE3	+
CE4	+
CE5	+
CE8	+
CE9	+
CE12	+
CE14	-
CE15	-
CE16	-
EXPN	+
GH162	-
GH	+
GH1	+
GH2	+
GH3	+
GH4	-
GH5	+
GH6	+
GH7	+
GH8	+
GH9	-
GH10	+
GH11	+
GH12	+
GH13	+
GH15	+
GH16	-
GH17	+
GH18	+
GH19	+
GH20	-
GH23	-
GH24	-
GH25	-
GH26	+
GH27	+
GH28	+
GH29	+
GH30	-
GH31	+
GH32	+
GH33	+
GH35	+
GH36	+
GH37	+
GH38	+
GH39	+
GH42	+
GH43	+
GH44	-
GH45	+
GH46	-
GH47	+
GH49	+
GH51	+
GH52	-
GH53	+
GH54	+
GH55	-
GH57	+
GH62	+
GH63	+
GH64	+
GH65	+
GH67	+
GH71	+
GH72	+
GH74	+
GH75	-
GH76	+
GH78	+
GH79	-
GH81	+
GH84	-
GH85	-
GH88	+
GH89	-
GH92	+
GH93	+
GH94	+
GH95	+
GH97	-
GH104	+
GH105	+
GH106	+
GH114	+
GH115	+
GH125	+
GH127	+
GH128	-
GH130	-
GH131	+
GH132	+
GH133	+
GH134	+
GH135	+
GH136	-
GH139	+
GH140	+
GH141	+
GH142	+
GH143	-
GH145	+
GH146	+
GH152	-
GH154	+
GT73	+
GT109	+
GT	+
GT1	+
GT2	+
GT3	+
GT4	+
GT5	+
GT8	+
GT10	+
GT13	-
GT14	-
GT15	-
GT17	+
GT20	-
GT21	+
GT22	+
GT23	-
GT24	-
GT25	+
GT28	-
GT31	+
GT32	+
GT33	+
GT34	+
GT35	-
GT39	+
GT41	+
GT43	+
GT47	-
GT48	-
GT49	-
GT50	+
GT51	+
GT54	+
GT55	+
GT57	+
GT58	+
GT59	+
GT61	+
GT62	+
GT64	-
GT66	-
GT69	+
GT71	+
GT76	-
GT77	-
GT81	+
GT90	+
GT91	+
PL38	-
PL	+
PL1	+
PL3	+
PL4	+
PL7	-
PL8	-
PL9	+
PL11	+
PL14	-
PL20	-
PL26	+
PL27	+
PL35	-
Necrotrophs
Total_CAZys	+
AA	+
AA1	+
AA2	-
AA3	+
AA4	+
AA5	-
AA6	-
AA7	+
AA8	+
AA9	+
AA10	-
AA11	+
AA12	+
AA13	+
AA14	-
AA16	+
CBM37	+
CBM87	+
CBM	+
CBM1	-
CBM4	-
CBM5	-
CBM6	+
CBM8	-
CBM12	-
CBM13	-
CBM14	-
CBM16	-
CBM18	+
CBM19	+
CBM20	+
CBM21	-
CBM24	+
CBM32	+
CBM35	+
CBM38	-
CBM42	+
CBM43	+
CBM48	-
CBM50	+
CBM52	-
CBM57	+
CBM63	+
CBM66	+
CBM67	+
CBM71	+
CE18	+
CE	+
CE1	+
CE2	+
CE3	+
CE4	-
CE5	+
CE8	+
CE9	+
CE12	+
CE14	-
CE15	-
CE16	-
EXPN	-
GH162	-
GH	+
GH1	+
GH2	+
GH3	+
GH4	+
GH5	-
GH6	+
GH7	+
GH8	+
GH9	-
GH10	+
GH11	+
GH12	+
GH13	-
GH15	-
GH16	+
GH17	+
GH18	+
GH19	-
GH20	-
GH23	-
GH24	-
GH25	-
GH26	-
GH27	+
GH28	+
GH29	+
GH30	+
GH31	+
GH32	+
GH33	+
GH35	+
GH36	+
GH37	-
GH38	-
GH39	+
GH42	+
GH43	+
GH44	-
GH45	+
GH46	-
GH47	+
GH49	+
GH51	+
GH52	-
GH53	+
GH54	+
GH55	+
GH57	-
GH62	+
GH63	+
GH64	+
GH65	+
GH67	+
GH71	+
GH72	+
GH74	+
GH75	+
GH76	+
GH78	+
GH79	+
GH81	+
GH84	-
GH85	-
GH88	+
GH89	-
GH92	+
GH93	+
GH94	+
GH95	+
GH97	-
GH104	-
GH105	+
GH106	+
GH114	-
GH115	+
GH125	+
GH127	+
GH128	+
GH130	-
GH131	+
GH132	+
GH133	-
GH134	-
GH135	+
GH136	-
GH139	+
GH140	-
GH141	+
GH142	+
GH143	-
GH145	+
GH146	+
GH152	-
GH154	+
GT73	-
GT109	+
GT	+
GT1	+
GT2	+
GT3	-
GT4	+
GT5	-
GT8	+
GT10	-
GT13	-
GT14	-
GT15	-
GT17	+
GT20	+
GT21	-
GT22	-
GT23	-
GT24	-
GT25	+
GT28	-
GT31	+
GT32	+
GT33	-
GT34	+
GT35	-
GT39	-
GT41	-
GT43	-
GT47	-
GT48	-
GT49	-
GT50	-
GT51	-
GT54	-
GT55	+
GT57	-
GT58	-
GT59	-
GT61	+
GT62	+
GT64	+
GT66	-
GT69	+
GT71	+
GT76	-
GT77	-
GT81	-
GT90	-
GT91	-
PL38	-
PL	+
PL1	+
PL3	+
PL4	+
PL7	+
PL8	+
PL9	+
PL11	-
PL14	-
PL20	+
PL26	+
PL27	-
PL35	-
Hemibiotrophs
Total_CAZys	+
AA	+
AA1	+
AA2	+
AA3	+
AA4	+
AA5	-
AA6	-
AA7	+
AA8	+
AA9	+
AA10	-
AA11	+
AA12	+
AA13	+
AA14	-
AA16	+
CBM37	+
CBM87	+
CBM	+
CBM1	-
CBM4	-
CBM5	-
CBM6	+
CBM8	-
CBM12	-
CBM13	-
CBM14	+
CBM16	-
CBM18	+
CBM19	-
CBM20	+
CBM21	+
CBM24	+
CBM32	-
CBM35	+
CBM38	+
CBM42	+
CBM43	-
CBM48	+
CBM50	+
CBM52	-
CBM57	+
CBM63	+
CBM66	+
CBM67	-
CBM71	+
CE18	+
CE	+
CE1	+
CE2	+
CE3	+
CE4	+
CE5	+
CE8	+
CE9	+
CE12	+
CE14	-
CE15	-
CE16	-
EXPN	-
GH162	-
GH	+
GH1	+
GH2	+
GH3	+
GH4	-
GH5	-
GH6	+
GH7	+
GH8	+
GH9	-
GH10	+
GH11	+
GH12	+
GH13	+
GH15	+
GH16	+
GH17	+
GH18	+
GH19	-
GH20	-
GH23	-
GH24	-
GH25	-
GH26	-
GH27	-
GH28	+
GH29	+
GH30	-
GH31	+
GH32	+
GH33	+
GH35	+
GH36	+
GH37	+
GH38	+
GH39	+
GH42	+
GH43	+
GH44	-
GH45	-
GH46	-
GH47	+
GH49	+
GH51	+
GH52	-
GH53	+
GH54	+
GH55	+
GH57	-
GH62	+
GH63	+
GH64	+
GH65	-
GH67	+
GH71	+
GH72	+
GH74	+
GH75	+
GH76	+
GH78	+
GH79	-
GH81	+
GH84	-
GH85	-
GH88	+
GH89	-
GH92	+
GH93	+
GH94	-
GH95	+
GH97	-
GH104	-
GH105	+
GH106	+
GH114	+
GH115	+
GH125	+
GH127	+
GH128	+
GH130	-
GH131	+
GH132	+
GH133	+
GH134	+
GH135	-
GH136	+
GH139	+
GH140	+
GH141	-
GH142	+
GH143	-
GH145	+
GH146	+
GH152	-
GH154	+
GT73	-
GT109	-
GT	+
GT1	+
GT2	+
GT3	-
GT4	+
GT5	+
GT8	+
GT10	-
GT13	-
GT14	-
GT15	+
GT17	+
GT20	-
GT21	+
GT22	+
GT23	-
GT24	+
GT25	+
GT28	-
GT31	+
GT32	+
GT33	-
GT34	+
GT35	+
GT39	+
GT41	+
GT43	-
GT47	-
GT48	-
GT49	-
GT50	-
GT51	-
GT54	+
GT55	+
GT57	+
GT58	+
GT59	-
GT61	+
GT62	+
GT64	+
GT66	-
GT69	+
GT71	+
GT76	-
GT77	+
GT81	-
GT90	+
GT91	+
PL38	-
PL	+
PL1	+
PL3	+
PL4	+
PL7	-
PL8	-
PL9	+
PL11	+
PL14	-
PL20	+
PL26	+
PL27	+
PL35	-
Biotrophs
Total_CAZys	-
AA	-
AA1	-
AA2	-
AA3	-
AA4	-
AA5	-
AA6	-
AA7	-
AA8	-
AA9	-
AA10	-
AA11	-
AA12	-
AA13	-
AA14	+
AA16	-
CBM37	+
CBM87	+
CBM	-
CBM1	-
CBM4	-
CBM5	+
CBM6	-
CBM8	-
CBM12	+
CBM13	-
CBM14	-
CBM16	-
CBM18	-
CBM19	+
CBM20	-
CBM21	-
CBM24	-
CBM32	-
CBM35	-
CBM38	-
CBM42	-
CBM43	-
CBM48	-
CBM50	-
CBM52	-
CBM57	+
CBM63	-
CBM66	+
CBM67	-
CBM71	+
CE18	+
CE	-
CE1	-
CE2	-
CE3	-
CE4	-
CE5	-
CE8	-
CE9	-
CE12	-
CE14	-
CE15	-
CE16	-
EXPN	+
GH162	-
GH	-
GH1	-
GH2	-
GH3	-
GH4	+
GH5	-
GH6	-
GH7	-
GH8	+
GH9	-
GH10	-
GH11	-
GH12	-
GH13	-
GH15	-
GH16	-
GH17	-
GH18	-
GH19	-
GH20	-
GH23	+
GH24	-
GH25	+
GH26	-
GH27	-
GH28	-
GH29	-
GH30	+
GH31	-
GH32	-
GH33	-
GH35	-
GH36	-
GH37	+
GH38	-
GH39	-
GH42	-
GH43	-
GH44	-
GH45	-
GH46	-
GH47	-
GH49	-
GH51	-
GH52	-
GH53	-
GH54	-
GH55	+
GH57	+
GH62	-
GH63	-
GH64	-
GH65	-
GH67	-
GH71	+
GH72	-
GH74	-
GH75	+
GH76	-
GH78	-
GH79	-
GH81	-
GH84	-
GH85	+
GH88	-
GH89	+
GH92	-
GH93	-
GH94	-
GH95	+
GH97	-
GH104	-
GH105	-
GH106	-
GH114	-
GH115	-
GH125	-
GH127	-
GH128	-
GH130	-
GH131	-
GH132	-
GH133	-
GH134	-
GH135	-
GH136	-
GH139	-
GH140	-
GH141	-
GH142	-
GH143	-
GH145	-
GH146	-
GH152	+
GH154	-
GT73	-
GT109	-
GT	-
GT1	-
GT2	-
GT3	-
GT4	-
GT5	-
GT8	-
GT10	-
GT13	+
GT14	-
GT15	-
GT17	-
GT20	-
GT21	-
GT22	-
GT23	-
GT24	-
GT25	-
GT28	-
GT31	-
GT32	-
GT33	-
GT34	-
GT35	-
GT39	-
GT41	-
GT43	-
GT47	+
GT48	-
GT49	+
GT50	-
GT51	-
GT54	-
GT55	-
GT57	-
GT58	-
GT59	-
GT61	-
GT62	-
GT64	+
GT66	-
GT69	-
GT71	-
GT76	-
GT77	-
GT81	-
GT90	-
GT91	-
PL38	-
PL	-
PL1	-
PL3	-
PL4	-
PL7	+
PL8	-
PL9	-
PL11	-
PL14	+
PL20	+
PL26	-
PL27	-
PL35	+
Obligate Biotrophs
Total_CAZys	-
AA	-
AA1	+
AA2	-
AA3	-
AA4	-
AA5	+
AA6	-
AA7	+
AA8	-
AA9	-
AA10	-
AA11	-
AA12	-
AA13	-
AA14	-
AA16	-
CBM37	+
CBM87	+
CBM	-
CBM1	-
CBM4	-
CBM5	-
CBM6	-
CBM8	-
CBM12	+
CBM13	-
CBM14	-
CBM16	-
CBM18	-
CBM19	-
CBM20	-
CBM21	-
CBM24	-
CBM32	+
CBM35	+
CBM38	-
CBM42	-
CBM43	-
CBM48	+
CBM50	-
CBM52	-
CBM57	+
CBM63	+
CBM66	-
CBM67	-
CBM71	+
CE18	+
CE	+
CE1	-
CE2	-
CE3	-
CE4	+
CE5	+
CE8	+
CE9	-
CE12	-
CE14	-
CE15	-
CE16	-
EXPN	+
GH162	-
GH	-
GH1	-
GH2	-
GH3	-
GH4	-
GH5	+
GH6	-
GH7	+
GH8	+
GH9	+
GH10	-
GH11	-
GH12	+
GH13	-
GH15	+
GH16	-
GH17	-
GH18	+
GH19	+
GH20	+
GH23	+
GH24	-
GH25	-
GH26	+
GH27	+
GH28	-
GH29	-
GH30	-
GH31	-
GH32	+
GH33	-
GH35	-
GH36	-
GH37	+
GH38	+
GH39	-
GH42	-
GH43	-
GH44	-
GH45	-
GH46	-
GH47	+
GH49	-
GH51	-
GH52	-
GH53	-
GH54	-
GH55	-
GH57	-
GH62	-
GH63	+
GH64	-
GH65	+
GH67	-
GH71	+
GH72	-
GH74	-
GH75	-
GH76	+
GH78	-
GH79	-
GH81	+
GH84	-
GH85	+
GH88	-
GH89	-
GH92	-
GH93	-
GH94	-
GH95	-
GH97	-
GH104	+
GH105	-
GH106	-
GH114	-
GH115	-
GH125	-
GH127	-
GH128	-
GH130	-
GH131	+
GH132	-
GH133	+
GH134	-
GH135	-
GH136	-
GH139	-
GH140	-
GH141	-
GH142	-
GH143	-
GH145	-
GH146	-
GH152	+
GH154	-
GT73	+
GT109	-
GT	+
GT1	-
GT2	+
GT3	+
GT4	-
GT5	+
GT8	-
GT10	+
GT13	-
GT14	-
GT15	-
GT17	-
GT20	-
GT21	+
GT22	+
GT23	-
GT24	+
GT25	-
GT28	-
GT31	+
GT32	+
GT33	+
GT34	-
GT35	-
GT39	+
GT41	+
GT43	+
GT47	-
GT48	+
GT49	+
GT50	+
GT51	+
GT54	-
GT55	-
GT57	+
GT58	+
GT59	+
GT61	-
GT62	-
GT64	-
GT66	+
GT69	+
GT71	+
GT76	+
GT77	-
GT81	-
GT90	+
GT91	-
PL38	-
PL	-
PL1	-
PL3	-
PL4	-
PL7	-
PL8	-
PL9	-
PL11	-
PL14	-
PL20	-
PL26	-
PL27	-
PL35	+
[truncated: 1,110 more rows]

## Sheet: Peptidases (MEROPS)
Feature (Gene Family)	Correlation Direction
Saprotrophs
Total_MEROPS	+
pepsin	+
retropepsin	-
Copia transposon endopeptidase	+
A28	-
A33	-
signal peptidase II	+
presenilin	-
type IV prepilin peptidase	-
gpr protease	+
omptin	-
papain	-
calpain	+
ubiquitin C-terminal hydrolase	+
ubiquitin-specific protease	-
C39	-
Aut2 peptidase	-
C65	+
C78	+
C83	-
C85	+
C86	-
C98	-
legumain	-
caspase	+
gingipain	-
separase	+
Ulp1endopeptidase	+
pyroglutamyl peptidase I	-
C60	+
C09	+
C40	-
C97	-
G01	+
G02	-
I22	-
Lentinus	+
I78	-
I87	-
Kazal	-
Ascaris	-
Kunitz-BPTI	-
clitocypin	-
serpin	-
cystatin	-
calpastatin	+
alpha2M	-
timp	-
IAP	+
I63	+
YIB	+
IC	+
oprin	-
M77	-
prenyl protease 2	+
M87	-
M88	+
M96	+
deuterolysin	-
M01	+
M02	-
M03	-
thermolysin	+
neprilysin	-
fungalysin	+
FtsH endopeptidase	-
Ste24 endopeptidase	-
dipeptidyl-peptidase III	-
enhancin	-
glycyl aminopeptidase	-
M76	-
M93	-
M98	-
immune inhibitor A	-
M10	-
astacin/adamalysin	+
cytophagalysin	+
M54	+
M80	-
carboxypeptidase A	-
M86	+
M15	-
pitrilysin	+
leucyl aminopeptidase	+
M24	+
M18	-
M20	+
aminopeptidase Y	-
glutamyl aminopeptidase	-
membrane dipeptidase	+
beta-aspartyl dipeptidase	+
S2P protease	+
M23	-
M67	+
aminopeptidase T	+
M81	+
N08	+
N06	-
picornain	-
NIa protease	-
chymotrypsin	-
S64	+
C44	-
C45	+
C59	+
C69	+
C89	+
S63	-
proteasome	-
T02	+
gamma-glutamyltransferase	+
gamma-glutamyl hydrolase	-
PfpI endopeptidase	+
S51	+
hedgehog	+
N09	+
N10	+
N11	+
DmpA aminopeptidase	-
T05	-
S81	-
subtilisin	-
S53	+
prolyl oligopeptidase	+
S10	+
S15	-
S28	+
S33	+
D-Ala-D-Ala carboxypeptidase B	+
D-Ala-D-Ala peptidase C	+
LexA	-
signal peptidase I	-
lon protease	-
ClpP endopeptidase	+
C-terminal processing peptidase	-
protease IV	-
S59	+
S66	-
Rhomboid	+
U32	-
U62	-
U69	-
U73	+
Ectomycorrhizae
Total_MEROPS	-
pepsin	+
retropepsin	-
Copia transposon endopeptidase	+
A28	+
A33	+
signal peptidase II	-
presenilin	-
type IV prepilin peptidase	-
gpr protease	-
omptin	-
papain	-
calpain	+
ubiquitin C-terminal hydrolase	-
ubiquitin-specific protease	+
C39	-
Aut2 peptidase	-
C65	+
C78	-
C83	+
C85	+
C86	-
C98	+
legumain	+
caspase	-
gingipain	-
separase	+
Ulp1endopeptidase	+
pyroglutamyl peptidase I	-
C60	-
C09	-
C40	-
C97	-
G01	+
G02	-
I22	-
Lentinus	+
I78	-
I87	-
Kazal	-
Ascaris	-
Kunitz-BPTI	+
clitocypin	+
serpin	+
cystatin	-
calpastatin	-
alpha2M	+
timp	-
IAP	-
I63	-
YIB	-
IC	-
oprin	-
M77	-
prenyl protease 2	+
M87	-
M88	-
M96	+
deuterolysin	-
M01	-
M02	+
M03	+
thermolysin	-
neprilysin	+
fungalysin	+
FtsH endopeptidase	-
Ste24 endopeptidase	+
dipeptidyl-peptidase III	+
enhancin	-
glycyl aminopeptidase	-
M76	+
M93	-
M98	-
immune inhibitor A	-
M10	-
astacin/adamalysin	-
cytophagalysin	-
M54	-
M80	+
carboxypeptidase A	-
M86	-
M15	+
pitrilysin	-
leucyl aminopeptidase	+
M24	+
M18	-
M20	-
aminopeptidase Y	-
glutamyl aminopeptidase	-
membrane dipeptidase	-
beta-aspartyl dipeptidase	-
S2P protease	+
M23	-
M67	+
aminopeptidase T	+
M81	-
N08	+
N06	+
picornain	-
NIa protease	-
chymotrypsin	-
S64	-
C44	-
C45	-
C59	-
C69	-
C89	+
S63	-
proteasome	+
T02	+
gamma-glutamyltransferase	-
gamma-glutamyl hydrolase	-
PfpI endopeptidase	-
S51	-
hedgehog	+
N09	-
N10	-
N11	-
DmpA aminopeptidase	-
T05	+
S81	-
subtilisin	-
S53	-
prolyl oligopeptidase	-
S10	-
S15	-
S28	-
S33	-
D-Ala-D-Ala carboxypeptidase B	-
D-Ala-D-Ala peptidase C	-
LexA	-
signal peptidase I	+
lon protease	+
ClpP endopeptidase	+
C-terminal processing peptidase	-
protease IV	-
S59	-
S66	-
Rhomboid	-
U32	-
U62	-
U69	+
U73	-
Endomycorrhizae
Total_MEROPS	+
pepsin	+
retropepsin	-
Copia transposon endopeptidase	-
A28	-
A33	-
signal peptidase II	+
presenilin	+
type IV prepilin peptidase	-
gpr protease	-
omptin	-
papain	+
calpain	+
ubiquitin C-terminal hydrolase	-
ubiquitin-specific protease	+
C39	-
Aut2 peptidase	+
C65	+
C78	-
C83	+
C85	+
C86	-
C98	-
legumain	+
caspase	-
gingipain	-
separase	-
Ulp1endopeptidase	+
pyroglutamyl peptidase I	+
C60	-
C09	-
C40	-
C97	+
G01	+
G02	-
I22	-
Lentinus	-
I78	-
I87	+
Kazal	+
Ascaris	-
Kunitz-BPTI	-
clitocypin	-
serpin	+
cystatin	+
calpastatin	-
alpha2M	-
timp	-
IAP	-
I63	-
YIB	+
IC	+
oprin	-
M77	+
prenyl protease 2	+
M87	+
M88	-
M96	-
deuterolysin	-
M01	-
M02	-
M03	+
thermolysin	+
neprilysin	+
fungalysin	-
FtsH endopeptidase	+
Ste24 endopeptidase	+
dipeptidyl-peptidase III	+
enhancin	-
glycyl aminopeptidase	-
M76	+
M93	+
M98	-
immune inhibitor A	-
M10	-
astacin/adamalysin	-
cytophagalysin	-
M54	-
M80	-
carboxypeptidase A	-
M86	-
M15	-
pitrilysin	+
leucyl aminopeptidase	-
M24	-
M18	+
M20	-
aminopeptidase Y	+
glutamyl aminopeptidase	-
membrane dipeptidase	-
beta-aspartyl dipeptidase	+
S2P protease	-
M23	-
M67	-
aminopeptidase T	+
M81	+
N08	-
N06	-
picornain	-
NIa protease	-
chymotrypsin	+
S64	-
C44	+
C45	+
C59	-
C69	-
C89	-
S63	-
proteasome	+
T02	-
gamma-glutamyltransferase	+
gamma-glutamyl hydrolase	-
PfpI endopeptidase	-
S51	-
hedgehog	+
N09	-
N10	-
N11	-
DmpA aminopeptidase	+
T05	-
S81	+
subtilisin	-
S53	+
prolyl oligopeptidase	+
S10	-
S15	+
S28	-
S33	+
D-Ala-D-Ala carboxypeptidase B	+
D-Ala-D-Ala peptidase C	-
LexA	-
signal peptidase I	-
lon protease	-
ClpP endopeptidase	+
C-terminal processing peptidase	+
protease IV	+
S59	-
S66	-
Rhomboid	+
U32	-
U62	-
U69	-
U73	-
Pathogenic
Total_MEROPS	+
pepsin	-
retropepsin	+
Copia transposon endopeptidase	-
A28	+
A33	-
signal peptidase II	+
presenilin	+
type IV prepilin peptidase	+
gpr protease	+
omptin	+
papain	+
calpain	-
ubiquitin C-terminal hydrolase	-
ubiquitin-specific protease	+
C39	+
Aut2 peptidase	+
C65	-
C78	+
C83	-
C85	-
C86	+
C98	-
legumain	-
caspase	+
gingipain	+
separase	+
Ulp1endopeptidase	-
pyroglutamyl peptidase I	+
C60	-
C09	-
C40	+
C97	+
G01	-
G02	+
I22	+
Lentinus	-
I78	+
I87	+
Kazal	+
Ascaris	+
Kunitz-BPTI	+
clitocypin	-
serpin	+
cystatin	-
calpastatin	-
alpha2M	-
timp	+
IAP	-
I63	-
YIB	+
IC	-
oprin	+
M77	+
prenyl protease 2	+
M87	+
M88	+
M96	-
deuterolysin	+
M01	+
M02	-
M03	+
thermolysin	+
neprilysin	-
fungalysin	-
FtsH endopeptidase	-
Ste24 endopeptidase	-
dipeptidyl-peptidase III	+
enhancin	+
glycyl aminopeptidase	+
M76	+
M93	+
M98	+
immune inhibitor A	+
M10	+
astacin/adamalysin	-
cytophagalysin	+
M54	-
M80	-
carboxypeptidase A	+
M86	+
M15	-
pitrilysin	+
leucyl aminopeptidase	-
M24	+
M18	+
M20	+
aminopeptidase Y	+
glutamyl aminopeptidase	+
membrane dipeptidase	-
beta-aspartyl dipeptidase	+
S2P protease	-
M23	+
M67	-
aminopeptidase T	+
M81	+
N08	-
N06	+
picornain	+
NIa protease	+
chymotrypsin	+
S64	-
C44	+
C45	+
C59	+
C69	+
C89	-
S63	+
proteasome	+
T02	-
gamma-glutamyltransferase	+
gamma-glutamyl hydrolase	+
PfpI endopeptidase	-
S51	+
hedgehog	+
N09	+
N10	+
N11	+
DmpA aminopeptidase	+
T05	+
S81	+
subtilisin	+
S53	-
prolyl oligopeptidase	+
S10	-
S15	+
S28	-
S33	+
D-Ala-D-Ala carboxypeptidase B	+
D-Ala-D-Ala peptidase C	-
LexA	+
signal peptidase I	-
lon protease	+
ClpP endopeptidase	-
C-terminal processing peptidase	+
protease IV	+
S59	+
S66	+
Rhomboid	-
U32	+
U62	+
U69	-
U73	-
Plant Pathogenic
Total_MEROPS	+
pepsin	-
retropepsin	+
Copia transposon endopeptidase	-
A28	+
A33	-
signal peptidase II	+
presenilin	+
type IV prepilin peptidase	+
gpr protease	-
omptin	+
papain	+
calpain	-
ubiquitin C-terminal hydrolase	-
ubiquitin-specific protease	+
C39	+
Aut2 peptidase	+
C65	-
C78	+
C83	+
C85	-
C86	+
C98	-
legumain	-
caspase	+
gingipain	+
separase	+
Ulp1endopeptidase	+
pyroglutamyl peptidase I	+
C60	-
C09	-
C40	+
C97	+
G01	-
G02	+
I22	+
Lentinus	-
I78	+
I87	+
Kazal	+
Ascaris	+
Kunitz-BPTI	-
clitocypin	-
serpin	-
cystatin	-
calpastatin	-
alpha2M	-
timp	+
IAP	-
I63	-
YIB	+
IC	+
oprin	+
M77	+
prenyl protease 2	+
M87	+
M88	+
M96	-
deuterolysin	+
M01	+
M02	-
M03	+
thermolysin	-
neprilysin	+
fungalysin	-
FtsH endopeptidase	-
Ste24 endopeptidase	-
dipeptidyl-peptidase III	+
enhancin	+
glycyl aminopeptidase	+
M76	+
M93	-
M98	+
immune inhibitor A	+
M10	+
astacin/adamalysin	+
cytophagalysin	+
M54	-
M80	-
carboxypeptidase A	+
M86	-
M15	-
pitrilysin	+
leucyl aminopeptidase	-
M24	+
M18	+
M20	+
aminopeptidase Y	+
glutamyl aminopeptidase	+
membrane dipeptidase	+
beta-aspartyl dipeptidase	+
S2P protease	-
M23	+
M67	-
aminopeptidase T	+
M81	-
N08	-
N06	+
picornain	+
NIa protease	-
chymotrypsin	+
S64	-
C44	+
C45	+
C59	+
C69	+
C89	-
S63	+
proteasome	+
T02	-
gamma-glutamyltransferase	-
gamma-glutamyl hydrolase	+
PfpI endopeptidase	-
S51	+
hedgehog	+
N09	+
N10	-
N11	+
DmpA aminopeptidase	+
T05	+
S81	+
subtilisin	+
S53	-
prolyl oligopeptidase	+
S10	+
S15	+
S28	+
S33	+
D-Ala-D-Ala carboxypeptidase B	-
D-Ala-D-Ala peptidase C	-
LexA	+
signal peptidase I	-
lon protease	+
ClpP endopeptidase	-
C-terminal processing peptidase	+
protease IV	+
S59	+
S66	+
Rhomboid	-
U32	+
U62	+
U69	-
U73	-
Necrotrophs
Total_MEROPS	+
pepsin	-
retropepsin	-
Copia transposon endopeptidase	-
A28	+
A33	-
signal peptidase II	-
presenilin	+
type IV prepilin peptidase	-
gpr protease	-
omptin	+
papain	+
calpain	-
ubiquitin C-terminal hydrolase	+
ubiquitin-specific protease	-
C39	+
Aut2 peptidase	+
C65	-
C78	+
C83	-
C85	-
C86	-
C98	+
legumain	-
caspase	+
gingipain	+
separase	+
Ulp1endopeptidase	-
pyroglutamyl peptidase I	+
C60	-
C09	-
C40	+
C97	+
G01	+
G02	+
I22	+
Lentinus	-
I78	+
I87	+
Kazal	+
Ascaris	+
Kunitz-BPTI	-
clitocypin	-
serpin	-
cystatin	-
calpastatin	-
alpha2M	-
timp	-
IAP	+
I63	-
YIB	+
IC	-
oprin	-
M77	+
prenyl protease 2	+
M87	+
M88	-
M96	-
deuterolysin	+
M01	-
M02	-
M03	-
thermolysin	+
neprilysin	-
fungalysin	+
FtsH endopeptidase	-
Ste24 endopeptidase	-
dipeptidyl-peptidase III	+
enhancin	-
glycyl aminopeptidase	+
M76	-
M93	-
M98	+
immune inhibitor A	+
M10	+
astacin/adamalysin	+
cytophagalysin	-
M54	+
M80	-
carboxypeptidase A	+
M86	-
M15	-
pitrilysin	-
leucyl aminopeptidase	-
M24	+
M18	+
M20	+
aminopeptidase Y	+
glutamyl aminopeptidase	-
membrane dipeptidase	+
beta-aspartyl dipeptidase	+
S2P protease	-
M23	+
M67	-
aminopeptidase T	+
M81	+
N08	-
N06	-
picornain	-
NIa protease	-
chymotrypsin	+
S64	-
C44	-
C45	-
C59	+
C69	-
C89	+
S63	-
proteasome	-
T02	+
gamma-glutamyltransferase	+
gamma-glutamyl hydrolase	+
PfpI endopeptidase	+
S51	+
hedgehog	+
N09	+
N10	+
N11	+
DmpA aminopeptidase	+
T05	+
S81	+
subtilisin	+
S53	-
prolyl oligopeptidase	+
S10	-
S15	+
S28	+
S33	+
D-Ala-D-Ala carboxypeptidase B	+
D-Ala-D-Ala peptidase C	-
LexA	-
signal peptidase I	-
lon protease	-
ClpP endopeptidase	-
C-terminal processing peptidase	-
protease IV	-
S59	-
S66	+
Rhomboid	+
U32	-
U62	+
U69	-
U73	-
Hemibiotrophs
Total_MEROPS	+
pepsin	-
retropepsin	+
Copia transposon endopeptidase	-
A28	-
A33	-
signal peptidase II	+
presenilin	+
type IV prepilin peptidase	-
gpr protease	-
omptin	-
papain	+
calpain	-
ubiquitin C-terminal hydrolase	+
ubiquitin-specific protease	+
C39	+
Aut2 peptidase	+
C65	-
C78	-
C83	-
C85	-
C86	-
C98	-
legumain	-
caspase	-
gingipain	-
separase	+
Ulp1endopeptidase	-
pyroglutamyl peptidase I	+
C60	-
C09	-
C40	+
C97	+
G01	-
G02	+
I22	-
Lentinus	-
I78	+
I87	+
Kazal	-
Ascaris	-
Kunitz-BPTI	+
clitocypin	-
serpin	-
cystatin	+
calpastatin	-
alpha2M	-
timp	-
IAP	-
I63	-
YIB	+
IC	+
oprin	+
M77	+
prenyl protease 2	+
M87	+
M88	-
M96	-
deuterolysin	+
M01	-
M02	-
M03	+
thermolysin	+
neprilysin	+
fungalysin	-
FtsH endopeptidase	+
Ste24 endopeptidase	-
dipeptidyl-peptidase III	-
enhancin	-
glycyl aminopeptidase	+
M76	-
M93	+
M98	+
immune inhibitor A	+
M10	+
astacin/adamalysin	-
cytophagalysin	+
M54	-
M80	-
carboxypeptidase A	+
M86	-
M15	-
pitrilysin	+
leucyl aminopeptidase	-
M24	+
M18	+
M20	+
aminopeptidase Y	+
glutamyl aminopeptidase	+
membrane dipeptidase	+
beta-aspartyl dipeptidase	+
S2P protease	-
M23	+
M67	-
aminopeptidase T	+
M81	+
N08	-
N06	-
picornain	-
NIa protease	-
chymotrypsin	+
S64	-
C44	+
C45	+
C59	+
C69	+
C89	-
S63	+
proteasome	-
T02	+
gamma-glutamyltransferase	+
gamma-glutamyl hydrolase	+
PfpI endopeptidase	-
S51	+
hedgehog	+
N09	+
N10	-
N11	-
DmpA aminopeptidase	+
T05	+
S81	+
subtilisin	+
S53	-
prolyl oligopeptidase	+
S10	+
S15	+
S28	+
S33	+
D-Ala-D-Ala carboxypeptidase B	+
D-Ala-D-Ala peptidase C	-
LexA	+
signal peptidase I	-
lon protease	+
ClpP endopeptidase	+
C-terminal processing peptidase	+
protease IV	-
S59	+
S66	+
Rhomboid	+
U32	+
U62	+
U69	-
U73	-
Biotrophs
Total_MEROPS	-
pepsin	+
retropepsin	-
Copia transposon endopeptidase	+
A28	+
A33	-
signal peptidase II	+
presenilin	-
type IV prepilin peptidase	-
gpr protease	-
omptin	-
papain	-
calpain	-
ubiquitin C-terminal hydrolase	-
ubiquitin-specific protease	+
C39	-
Aut2 peptidase	-
C65	+
C78	-
C83	-
C85	-
C86	+
C98	-
legumain	+
caspase	-
gingipain	-
separase	-
Ulp1endopeptidase	-
pyroglutamyl peptidase I	-
C60	-
C09	-
C40	-
C97	-
G01	+
G02	-
I22	-
Lentinus	-
I78	-
I87	-
Kazal	-
Ascaris	-
Kunitz-BPTI	-
clitocypin	-
serpin	-
cystatin	-
calpastatin	-
alpha2M	-
timp	-
IAP	+
I63	-
YIB	-
IC	-
oprin	-
M77	-
prenyl protease 2	-
M87	-
M88	-
M96	+
deuterolysin	-
M01	+
M02	+
M03	-
thermolysin	+
neprilysin	-
fungalysin	-
FtsH endopeptidase	+
Ste24 endopeptidase	-
dipeptidyl-peptidase III	+
enhancin	-
glycyl aminopeptidase	+
M76	-
M93	-
M98	-
immune inhibitor A	-
M10	-
astacin/adamalysin	-
cytophagalysin	-
M54	-
M80	+
carboxypeptidase A	-
M86	-
M15	-
pitrilysin	-
leucyl aminopeptidase	-
M24	+
M18	-
M20	+
aminopeptidase Y	-
glutamyl aminopeptidase	-
membrane dipeptidase	+
beta-aspartyl dipeptidase	+
S2P protease	+
M23	+
M67	+
aminopeptidase T	+
M81	-
N08	+
N06	-
picornain	-
NIa protease	-
chymotrypsin	-
S64	-
C44	-
C45	-
C59	-
C69	-
C89	+
S63	-
proteasome	-
T02	+
gamma-glutamyltransferase	+
gamma-glutamyl hydrolase	-
PfpI endopeptidase	-
S51	+
hedgehog	+
N09	-
N10	-
N11	-
DmpA aminopeptidase	+
T05	+
S81	-
subtilisin	-
S53	+
prolyl oligopeptidase	-
S10	-
S15	-
S28	-
S33	+
D-Ala-D-Ala carboxypeptidase B	-
D-Ala-D-Ala peptidase C	-
LexA	-
signal peptidase I	+
lon protease	+
ClpP endopeptidase	-
C-terminal processing peptidase	-
protease IV	-
S59	+
S66	-
Rhomboid	-
U32	-
U62	-
U69	-
U73	+
Obligate Biotrophs
Total_MEROPS	-
pepsin	-
retropepsin	+
Copia transposon endopeptidase	+
A28	+
A33	+
signal peptidase II	-
presenilin	-
type IV prepilin peptidase	-
gpr protease	-
omptin	-
papain	-
calpain	-
ubiquitin C-terminal hydrolase	-
ubiquitin-specific protease	+
C39	-
Aut2 peptidase	-
C65	-
C78	-
C83	+
C85	+
C86	+
C98	-
legumain	+
caspase	-
gingipain	-
separase	+
Ulp1endopeptidase	-
pyroglutamyl peptidase I	+
C60	-
C09	-
C40	-
C97	-
G01	-
G02	-
I22	+
Lentinus	-
I78	-
I87	-
Kazal	+
Ascaris	-
Kunitz-BPTI	-
clitocypin	-
serpin	-
cystatin	-
calpastatin	-
alpha2M	+
timp	-
IAP	-
I63	-
YIB	-
IC	+
oprin	+
M77	-
prenyl protease 2	-
M87	-
M88	-
M96	-
deuterolysin	-
M01	+
M02	-
M03	-
thermolysin	-
neprilysin	-
fungalysin	-
FtsH endopeptidase	+
Ste24 endopeptidase	-
dipeptidyl-peptidase III	+
enhancin	+
glycyl aminopeptidase	-
M76	+
M93	-
M98	-
immune inhibitor A	-
M10	-
astacin/adamalysin	-
cytophagalysin	-
M54	-
M80	-
carboxypeptidase A	-
M86	-
M15	-
pitrilysin	+
leucyl aminopeptidase	+
M24	-
M18	+
M20	-
aminopeptidase Y	-
glutamyl aminopeptidase	-
membrane dipeptidase	-
beta-aspartyl dipeptidase	-
S2P protease	+
M23	-
M67	+
aminopeptidase T	+
M81	-
N08	-
N06	-
picornain	+
NIa protease	+
chymotrypsin	-
S64	-
C44	+
C45	-
C59	-
C69	-
C89	-
S63	-
proteasome	+
T02	-
gamma-glutamyltransferase	-
gamma-glutamyl hydrolase	-
PfpI endopeptidase	-
S51	-
hedgehog	+
N09	-
N10	-
N11	-
DmpA aminopeptidase	-
T05	+
S81	-
subtilisin	-
S53	-
prolyl oligopeptidase	-
S10	+
S15	-
S28	-
S33	-
D-Ala-D-Ala carboxypeptidase B	-
D-Ala-D-Ala peptidase C	-
LexA	-
signal peptidase I	-
lon protease	+
ClpP endopeptidase	+
C-terminal processing peptidase	-
protease IV	+
S59	-
S66	-
Rhomboid	-
U32	-
U62	-
U69	+
U73	-
Angiosperm Pathogens
Total_MEROPS	-
pepsin	-
retropepsin	-
Copia transposon endopeptidase	-
A28	-
A33	+
signal peptidase II	+
presenilin	+
type IV prepilin peptidase	+
gpr protease	+
omptin	+
papain	-
calpain	+
ubiquitin C-terminal hydrolase	-
ubiquitin-specific protease	+
C39	+
Aut2 peptidase	+
C65	-
C78	+
C83	+
C85	+
C86	-
C98	+
legumain	+
caspase	-
gingipain	+
separase	+
Ulp1endopeptidase	-
pyroglutamyl peptidase I	+
C60	+
C09	+
C40	+
C97	+
G01	-
G02	-
I22	+
Lentinus	+
I78	-
I87	+
Kazal	+
Ascaris	+
Kunitz-BPTI	+
clitocypin	+
serpin	+
cystatin	+
calpastatin	+
alpha2M	+
timp	+
IAP	+
I63	+
YIB	+
IC	-
oprin	+
M77	+
prenyl protease 2	-
M87	+
M88	+
M96	-
deuterolysin	+
M01	+
M02	+
M03	+
thermolysin	+
neprilysin	+
fungalysin	-
FtsH endopeptidase	+
Ste24 endopeptidase	+
dipeptidyl-peptidase III	+
enhancin	+
glycyl aminopeptidase	-
M76	+
M93	-
M98	+
immune inhibitor A	+
M10	+
astacin/adamalysin	-
cytophagalysin	+
M54	-
M80	-
carboxypeptidase A	+
M86	+
M15	+
pitrilysin	+
leucyl aminopeptidase	-
M24	-
M18	-
M20	-
aminopeptidase Y	+
glutamyl aminopeptidase	+
membrane dipeptidase	+
beta-aspartyl dipeptidase	+
S2P protease	+
M23	-
M67	+
aminopeptidase T	+
M81	-
N08	+
N06	+
picornain	+
NIa protease	+
chymotrypsin	+
S64	+
C44	+
C45	+
C59	+
C69	-
C89	-
S63	+
proteasome	+
T02	+
gamma-glutamyltransferase	-
gamma-glutamyl hydrolase	+
PfpI endopeptidase	-
S51	-
hedgehog	+
N09	+
N10	-
N11	+
DmpA aminopeptidase	+
T05	+
S81	+
subtilisin	+
S53	-
prolyl oligopeptidase	+
S10	-
S15	+
S28	-
S33	-
D-Ala-D-Ala carboxypeptidase B	+
D-Ala-D-Ala peptidase C	+
LexA	+
signal peptidase I	+
lon protease	+
ClpP endopeptidase	+
C-terminal processing peptidase	+
protease IV	-
S59	+
S66	-
Rhomboid	-
U32	+
U62	-
U69	+
U73	+
Gymnosperm Pathogens
Total_MEROPS	+
pepsin	+
retropepsin	+
Copia transposon endopeptidase	+
A28	+
A33	+
signal peptidase II	+
presenilin	-
type IV prepilin peptidase	+
gpr protease	-
omptin	-
papain	-
calpain	+
ubiquitin C-terminal hydrolase	+
ubiquitin-specific protease	-
C39	-
Aut2 peptidase	-
C65	+
C78	-
C83	+
C85	+
C86	+
C98	-
legumain	-
caspase	+
gingipain	-
separase	+
Ulp1endopeptidase	+
pyroglutamyl peptidase I	-
C60	+
C09	+
C40	-
C97	-
G01	-
G02	-
I22	-
Lentinus	-
I78	-
I87	-
Kazal	-
Ascaris	-
Kunitz-BPTI	-
clitocypin	-
serpin	+
cystatin	-
calpastatin	+
alpha2M	-
timp	+
IAP	-
I63	+
YIB	-
IC	+
oprin	-
M77	-
prenyl protease 2	+
M87	+
M88	+
M96	+
deuterolysin	+
M01	-
M02	+
M03	-
thermolysin	-
neprilysin	+
fungalysin	+
FtsH endopeptidase	-
Ste24 endopeptidase	-
dipeptidyl-peptidase III	-
enhancin	-
glycyl aminopeptidase	+
M76	-
M93	+
M98	-
immune inhibitor A	-
M10	-
astacin/adamalysin	-
cytophagalysin	-
M54	+
M80	+
carboxypeptidase A	-
M86	+
M15	+
pitrilysin	-
leucyl aminopeptidase	+
M24	+
M18	-
M20	-
aminopeptidase Y	-
glutamyl aminopeptidase	-
membrane dipeptidase	-
beta-aspartyl dipeptidase	+
S2P protease	+
M23	+
M67	+
aminopeptidase T	+
M81	-
N08	+
N06	+
picornain	-
NIa protease	+
chymotrypsin	-
S64	+
C44	-
C45	-
C59	-
C69	+
C89	+
S63	-
proteasome	-
T02	+
gamma-glutamyltransferase	-
gamma-glutamyl hydrolase	-
PfpI endopeptidase	-
S51	-
hedgehog	+
N09	-
N10	-
N11	-
DmpA aminopeptidase	-
T05	-
S81	-
subtilisin	-
S53	+
prolyl oligopeptidase	+
S10	+
S15	-
S28	+
S33	+
D-Ala-D-Ala carboxypeptidase B	-
D-Ala-D-Ala peptidase C	+
LexA	-
signal peptidase I	-
lon protease	-
ClpP endopeptidase	-
C-terminal processing peptidase	-
protease IV	-
S59	-
S66	-
Rhomboid	-
U32	-
U62	-
U69	-
U73	+
Leaf-Infecting Pathogens
Total_MEROPS	-
pepsin	-
retropepsin	-
Copia transposon endopeptidase	-
A28	+
A33	-
signal peptidase II	+
presenilin	+
type IV prepilin peptidase	+
gpr protease	+
omptin	-
papain	+
calpain	-
ubiquitin C-terminal hydrolase	-
ubiquitin-specific protease	+
C39	+
Aut2 peptidase	+
C65	-
C78	-
C83	+
C85	-
C86	+
C98	+
legumain	+
caspase	-
gingipain	+
separase	+
Ulp1endopeptidase	-
pyroglutamyl peptidase I	+
C60	+
C09	+
C40	+
C97	+
G01	-
G02	-
I22	+
Lentinus	+
I78	+
I87	+
Kazal	+
Ascaris	-
Kunitz-BPTI	+
clitocypin	+
serpin	-
cystatin	+
calpastatin	+
alpha2M	+
timp	+
IAP	-
I63	+
YIB	-
IC	+
oprin	+
M77	+
prenyl protease 2	-
M87	+
M88	+
M96	-
deuterolysin	-
M01	-
M02	-
M03	+
thermolysin	-
neprilysin	-
fungalysin	-
FtsH endopeptidase	-
Ste24 endopeptidase	+
dipeptidyl-peptidase III	-
enhancin	+
glycyl aminopeptidase	-
M76	+
M93	+
M98	+
immune inhibitor A	-
M10	-
astacin/adamalysin	+
cytophagalysin	-
M54	+
M80	-
carboxypeptidase A	+
M86	+
M15	+
pitrilysin	+
leucyl aminopeptidase	-
M24	-
M18	+
M20	-
aminopeptidase Y	+
glutamyl aminopeptidase	+
membrane dipeptidase	-
beta-aspartyl dipeptidase	-
S2P protease	-
M23	-
M67	-
aminopeptidase T	+
M81	-
N08	-
N06	-
picornain	+
NIa protease	+
chymotrypsin	+
S64	+
C44	+
C45	+
C59	-
C69	+
C89	+
S63	+
proteasome	-
T02	-
gamma-glutamyltransferase	-
gamma-glutamyl hydrolase	+
PfpI endopeptidase	-
S51	+
hedgehog	+
N09	-
N10	-
N11	+
DmpA aminopeptidase	+
T05	+
S81	-
subtilisin	+
S53	-
prolyl oligopeptidase	-
S10	+
S15	+
S28	-
S33	-
D-Ala-D-Ala carboxypeptidase B	-
D-Ala-D-Ala peptidase C	+
LexA	+
signal peptidase I	+
lon protease	+
ClpP endopeptidase	+
C-terminal processing peptidase	+
protease IV	+
S59	+
S66	-
Rhomboid	-
U32	+
U62	-
U69	-
U73	+
Stem-Infecting Pathogens
Total_MEROPS	+
pepsin	+
retropepsin	+
Copia transposon endopeptidase	+
A28	+
A33	+
signal peptidase II	+
presenilin	+
type IV prepilin peptidase	+
gpr protease	+
omptin	+
papain	-
calpain	+
ubiquitin C-terminal hydrolase	+
ubiquitin-specific protease	+
C39	+
Aut2 peptidase	-
C65	-
C78	+
C83	-
C85	-
C86	-
C98	+
legumain	+
caspase	+
gingipain	-
separase	-
Ulp1endopeptidase	+
pyroglutamyl peptidase I	+
C60	+
C09	+
C40	-
C97	-
G01	-
G02	+
I22	+
Lentinus	+
I78	-
I87	-
Kazal	+
Ascaris	+
Kunitz-BPTI	+
clitocypin	+
serpin	+
cystatin	-
calpastatin	+
alpha2M	+
timp	+
IAP	+
I63	+
YIB	+
IC	+
oprin	+
M77	+
prenyl protease 2	+
M87	+
M88	+
M96	+
deuterolysin	+
M01	+
M02	+
M03	-
thermolysin	+
neprilysin	+
fungalysin	+
FtsH endopeptidase	+
Ste24 endopeptidase	-
dipeptidyl-peptidase III	+
enhancin	+
glycyl aminopeptidase	+
M76	+
M93	-
M98	+
immune inhibitor A	+
M10	+
astacin/adamalysin	+
cytophagalysin	+
M54	-
M80	+
carboxypeptidase A	+
M86	+
M15	+
pitrilysin	+
leucyl aminopeptidase	+
M24	+
M18	-
M20	+
aminopeptidase Y	+
glutamyl aminopeptidase	+
membrane dipeptidase	+
beta-aspartyl dipeptidase	+
S2P protease	+
M23	+
M67	+
aminopeptidase T	+
M81	-
N08	+
N06	+
picornain	+
NIa protease	+
chymotrypsin	+
S64	+
C44	+
C45	-
C59	+
C69	-
C89	-
S63	+
proteasome	+
T02	+
gamma-glutamyltransferase	+
gamma-glutamyl hydrolase	-
PfpI endopeptidase	+
S51	-
hedgehog	+
N09	+
N10	+
N11	+
DmpA aminopeptidase	+
T05	-
S81	+
subtilisin	+
S53	-
prolyl oligopeptidase	+
S10	+
S15	+
S28	-
S33	+
D-Ala-D-Ala carboxypeptidase B	+
D-Ala-D-Ala peptidase C	+
LexA	+
signal peptidase I	+
lon protease	-
ClpP endopeptidase	+
C-terminal processing peptidase	-
protease IV	+
S59	+
S66	+
Rhomboid	+
U32	-
U62	+
U69	-
U73	+
Root-Infecting Pathogens
Total_MEROPS	+
pepsin	+
retropepsin	+
Copia transposon endopeptidase	+
A28	-
A33	+
signal peptidase II	+
presenilin	+
type IV prepilin peptidase	+
gpr protease	-
omptin	+
papain	-
calpain	+
ubiquitin C-terminal hydrolase	+
ubiquitin-specific protease	-
C39	+
Aut2 peptidase	-
C65	-
C78	+
C83	-
C85	-
C86	-
C98	+
legumain	-
caspase	+
gingipain	+
separase	-
Ulp1endopeptidase	+
pyroglutamyl peptidase I	+
C60	+
C09	+
C40	+
C97	+
G01	-
G02	+
I22	-
Lentinus	-
I78	-
I87	+
Kazal	-
Ascaris	+
Kunitz-BPTI	-
clitocypin	+
serpin	+
cystatin	-
calpastatin	+
alpha2M	-
timp	+
IAP	+
I63	+
YIB	+
IC	+
oprin	-
M77	+
prenyl protease 2	+
M87	+
M88	+
M96	-
deuterolysin	+
M01	+
M02	+
M03	-
thermolysin	+
neprilysin	-
fungalysin	+
FtsH endopeptidase	-
Ste24 endopeptidase	+
dipeptidyl-peptidase III	-
enhancin	-
glycyl aminopeptidase	-
M76	-
M93	-
M98	-
immune inhibitor A	+
M10	+
astacin/adamalysin	+
cytophagalysin	+
M54	+
M80	+
carboxypeptidase A	+
M86	+
M15	+
pitrilysin	+
leucyl aminopeptidase	-
M24	+
M18	-
M20	+
aminopeptidase Y	+
glutamyl aminopeptidase	-
membrane dipeptidase	+
beta-aspartyl dipeptidase	+
S2P protease	+
M23	+
M67	+
aminopeptidase T	+
M81	-
N08	+
N06	-
picornain	-
NIa protease	+
chymotrypsin	+
S64	+
C44	-
C45	-
C59	+
C69	-
C89	-
S63	-
proteasome	+
T02	+
gamma-glutamyltransferase	+
gamma-glutamyl hydrolase	+
PfpI endopeptidase	+
S51	-
hedgehog	+
N09	+
N10	+
N11	-
DmpA aminopeptidase	+
T05	-
S81	+
subtilisin	+
S53	-
prolyl oligopeptidase	+
S10	+
S15	+
[truncated: 17 more rows]

## Sheet: SM Clusters
Feature (Gene Family)	Correlation Direction
Saprotrophs
DMAT	-
HYBRID	-
NRPS	-
NRPS-Like	+
PKS	-
PKS-Like	-
TC	+
Total_SMCs	-
Ectomycorrhizae
DMAT	-
HYBRID	-
NRPS	-
NRPS-Like	-
PKS	-
PKS-Like	-
TC	+
Total_SMCs	-
Endomycorrhizae
DMAT	-
HYBRID	-
NRPS	-
NRPS-Like	-
PKS	+
PKS-Like	+
TC	-
Total_SMCs	+
Pathogenic
DMAT	+
HYBRID	+
NRPS	+
NRPS-Like	+
PKS	+
PKS-Like	+
TC	-
Total_SMCs	+
Plant Pathogenic
DMAT	+
HYBRID	+
NRPS	+
NRPS-Like	+
PKS	+
PKS-Like	+
TC	-
Total_SMCs	+
Necrotrophs
DMAT	-
HYBRID	+
NRPS	+
NRPS-Like	+
PKS	+
PKS-Like	+
TC	+
Total_SMCs	+
Hemibiotrophs
DMAT	+
HYBRID	+
NRPS	+
NRPS-Like	+
PKS	+
PKS-Like	+
TC	-
Total_SMCs	+
Biotrophs
DMAT	-
HYBRID	-
NRPS	-
NRPS-Like	+
PKS	-
PKS-Like	-
TC	+
Total_SMCs	-
Obligate Biotrophs
DMAT	-
HYBRID	-
NRPS	-
NRPS-Like	-
PKS	-
PKS-Like	-
TC	-
Total_SMCs	-
Angiosperm Pathogens
DMAT	+
HYBRID	-
NRPS	+
NRPS-Like	-
PKS	+
PKS-Like	-
TC	-
Total_SMCs	-
Gymnosperm Pathogens
DMAT	-
HYBRID	-
NRPS	-
NRPS-Like	+
PKS	-
PKS-Like	-
TC	+
Total_SMCs	+
Leaf-Infecting Pathogens
DMAT	+
HYBRID	-
NRPS	+
NRPS-Like	-
PKS	-
PKS-Like	+
TC	-
Total_SMCs	-
Stem-Infecting Pathogens
DMAT	+
HYBRID	+
NRPS	-
NRPS-Like	+
PKS	+
PKS-Like	+
TC	+
Total_SMCs	+
Root-Infecting Pathogens
DMAT	+
HYBRID	+
NRPS	-
NRPS-Like	+
PKS	+
PKS-Like	-
TC	+
Total_SMCs	+

## Sheet: Transcription Factors
Feature (Gene Family)	Correlation Direction
Saprotrophs
Total_TransFactors	+
PF00010_Helix-loop-helix DNA-binding domain	+
PF00046_Homeodomain	+
PF00096_Zinc finger, C2H2 type	+
PF00170_bZIP transcription factor	-
PF00172_Fungal Zn(2)-Cys(6) binuclear cluster domain	+
PF00249_Myb-like DNA-binding domain	+
PF00250_Forkhead domain	+
PF00319_SRF-type transcription factor (DNA-binding and dimerisation domain)	-
PF00320_GATA zinc finger	+
PF00352_Transcription factor TFIID (or TATA-binding protein, TBP)	+
PF00447_HSF-type DNA-binding	+
PF00505_HMG (high mobility group) box	+
PF00649_Copper fist DNA binding domain	+
PF00808_Histone-like transcription factor (CBF/NF-Y) and archaeal histone	-
PF00907_T-box	-
PF00989_PAS fold	-
PF01125_G10 protein	-
PF01285_TEA/ATTS domain	-
PF01381_Helix-turn-helix	+
PF01388_ARID/BRIGHT DNA binding domain	-
PF01422_NF-X1 type zinc finger	+
PF02002_TFIIE alpha subunit	-
PF02045_CCAAT-binding transcription factor (CBF-B/NF-YA) subunit B	-
PF02178_AT hook motif	+
PF02200_STE like transcription factor	+
PF02257_RFX DNA-binding domain	-
PF02268_Transcription initiation factor IIA, gamma subunit, helical domain	-
PF02671_Paired amphipathic helix repeat	+
PF02751_Transcription initiation factor IIA, gamma subunit	+
PF02791_DDT domain	+
PF02891_MIZ/SP-RING zinc finger	-
PF02928_C5HC2 zinc finger	+
PF03101_FAR1 DNA-binding domain	-
PF03106_WRKY DNA -binding domain	+
PF03343_SART-1 family	-
PF03660_PHF5-like protein	-
PF03847_Transcription initiation factor TFIID subunit A	-
PF03849_Transcription factor Tfb2	-
PF03914_CBF/Mak21 family	-
PF04054_CCR4-Not complex component, Not1	-
PF04082_Fungal specific transcription factor domain	-
PF04153_NOT2 / NOT3 / NOT5 family	-
PF04218_CENP-B N-terminal DNA-binding domain	-
PF04299_Putative FMN-binding domain	+
PF04383_KilA-N domain	-
PF04516_CP2 transcription factor	-
PF04684_BAF1 / ABF1 chromatin reorganising factor	+
PF04769_Mating-type protein MAT alpha 1 HMG-box	-
PF04855_SNF5 / SMARCB1 / INI1	-
PF04910_Transcriptional repressor TCF25	+
PF05179_RNA pol II accessory factor, Cdc73 family, C-terminal	-
PF05224_NDT80 / PhoG like DNA-binding family	-
PF05764_YL1 nuclear protein	+
PF07093_SGT1 protein	-
PF07544_RNA polymerase II transcription mediator complex subunit 9	-
PF07716_Basic region leucine zipper	+
PF07741_Brf1-like TBP-binding domain	-
PF07975_TFIIH C1-like domain	-
PF08164_Apoptosis-antagonizing transcription factor, C-terminal	-
PF08295_Sin3 family co-repressor	+
PF08523_Multiprotein bridging factor 1	-
PF08731_Transcription factor AFT	-
PF09197_Rap1, DNA-binding	-
PF11951_Fungal specific transcription factor domain	-
PF12550_Transcriptional activator of glycolytic enzymes	-
Ectomycorrhizae
Total_TransFactors	-
PF00010_Helix-loop-helix DNA-binding domain	-
PF00046_Homeodomain	+
PF00096_Zinc finger, C2H2 type	+
PF00170_bZIP transcription factor	-
PF00172_Fungal Zn(2)-Cys(6) binuclear cluster domain	-
PF00249_Myb-like DNA-binding domain	-
PF00250_Forkhead domain	+
PF00319_SRF-type transcription factor (DNA-binding and dimerisation domain)	+
PF00320_GATA zinc finger	+
PF00352_Transcription factor TFIID (or TATA-binding protein, TBP)	+
PF00447_HSF-type DNA-binding	+
PF00505_HMG (high mobility group) box	+
PF00649_Copper fist DNA binding domain	+
PF00808_Histone-like transcription factor (CBF/NF-Y) and archaeal histone	+
PF00907_T-box	-
PF00989_PAS fold	-
PF01125_G10 protein	+
PF01285_TEA/ATTS domain	+
PF01381_Helix-turn-helix	+
PF01388_ARID/BRIGHT DNA binding domain	-
PF01422_NF-X1 type zinc finger	+
PF02002_TFIIE alpha subunit	+
PF02045_CCAAT-binding transcription factor (CBF-B/NF-YA) subunit B	+
PF02178_AT hook motif	-
PF02200_STE like transcription factor	-
PF02257_RFX DNA-binding domain	+
PF02268_Transcription initiation factor IIA, gamma subunit, helical domain	+
PF02671_Paired amphipathic helix repeat	+
PF02751_Transcription initiation factor IIA, gamma subunit	+
PF02791_DDT domain	+
PF02891_MIZ/SP-RING zinc finger	-
PF02928_C5HC2 zinc finger	+
PF03101_FAR1 DNA-binding domain	-
PF03106_WRKY DNA -binding domain	-
PF03343_SART-1 family	+
PF03660_PHF5-like protein	+
PF03847_Transcription initiation factor TFIID subunit A	+
PF03849_Transcription factor Tfb2	+
PF03914_CBF/Mak21 family	+
PF04054_CCR4-Not complex component, Not1	+
PF04082_Fungal specific transcription factor domain	-
PF04153_NOT2 / NOT3 / NOT5 family	-
PF04218_CENP-B N-terminal DNA-binding domain	-
PF04299_Putative FMN-binding domain	-
PF04383_KilA-N domain	-
PF04516_CP2 transcription factor	-
PF04684_BAF1 / ABF1 chromatin reorganising factor	-
PF04769_Mating-type protein MAT alpha 1 HMG-box	-
PF04855_SNF5 / SMARCB1 / INI1	+
PF04910_Transcriptional repressor TCF25	+
PF05179_RNA pol II accessory factor, Cdc73 family, C-terminal	-
PF05224_NDT80 / PhoG like DNA-binding family	-
PF05764_YL1 nuclear protein	+
PF07093_SGT1 protein	-
PF07544_RNA polymerase II transcription mediator complex subunit 9	-
PF07716_Basic region leucine zipper	-
PF07741_Brf1-like TBP-binding domain	+
PF07975_TFIIH C1-like domain	+
PF08164_Apoptosis-antagonizing transcription factor, C-terminal	-
PF08295_Sin3 family co-repressor	+
PF08523_Multiprotein bridging factor 1	+
PF08731_Transcription factor AFT	-
PF09197_Rap1, DNA-binding	-
PF11951_Fungal specific transcription factor domain	-
PF12550_Transcriptional activator of glycolytic enzymes	+
Endomycorrhizae
Total_TransFactors	+
PF00010_Helix-loop-helix DNA-binding domain	+
PF00046_Homeodomain	-
PF00096_Zinc finger, C2H2 type	+
PF00170_bZIP transcription factor	+
PF00172_Fungal Zn(2)-Cys(6) binuclear cluster domain	+
PF00249_Myb-like DNA-binding domain	+
PF00250_Forkhead domain	-
PF00319_SRF-type transcription factor (DNA-binding and dimerisation domain)	+
PF00320_GATA zinc finger	-
PF00352_Transcription factor TFIID (or TATA-binding protein, TBP)	-
PF00447_HSF-type DNA-binding	-
PF00505_HMG (high mobility group) box	-
PF00649_Copper fist DNA binding domain	+
PF00808_Histone-like transcription factor (CBF/NF-Y) and archaeal histone	-
PF00907_T-box	-
PF00989_PAS fold	+
PF01125_G10 protein	+
PF01285_TEA/ATTS domain	+
PF01381_Helix-turn-helix	-
PF01388_ARID/BRIGHT DNA binding domain	+
PF01422_NF-X1 type zinc finger	+
PF02002_TFIIE alpha subunit	-
PF02045_CCAAT-binding transcription factor (CBF-B/NF-YA) subunit B	+
PF02178_AT hook motif	+
PF02200_STE like transcription factor	-
PF02257_RFX DNA-binding domain	+
PF02268_Transcription initiation factor IIA, gamma subunit, helical domain	-
PF02671_Paired amphipathic helix repeat	-
PF02751_Transcription initiation factor IIA, gamma subunit	-
PF02791_DDT domain	+
PF02891_MIZ/SP-RING zinc finger	+
PF02928_C5HC2 zinc finger	-
PF03101_FAR1 DNA-binding domain	-
PF03106_WRKY DNA -binding domain	-
PF03343_SART-1 family	-
PF03660_PHF5-like protein	-
PF03847_Transcription initiation factor TFIID subunit A	-
PF03849_Transcription factor Tfb2	-
PF03914_CBF/Mak21 family	-
PF04054_CCR4-Not complex component, Not1	+
PF04082_Fungal specific transcription factor domain	+
PF04153_NOT2 / NOT3 / NOT5 family	-
PF04218_CENP-B N-terminal DNA-binding domain	+
PF04299_Putative FMN-binding domain	+
PF04383_KilA-N domain	-
PF04516_CP2 transcription factor	+
PF04684_BAF1 / ABF1 chromatin reorganising factor	-
PF04769_Mating-type protein MAT alpha 1 HMG-box	+
PF04855_SNF5 / SMARCB1 / INI1	-
PF04910_Transcriptional repressor TCF25	-
PF05179_RNA pol II accessory factor, Cdc73 family, C-terminal	-
PF05224_NDT80 / PhoG like DNA-binding family	+
PF05764_YL1 nuclear protein	+
PF07093_SGT1 protein	-
PF07544_RNA polymerase II transcription mediator complex subunit 9	+
PF07716_Basic region leucine zipper	+
PF07741_Brf1-like TBP-binding domain	-
PF07975_TFIIH C1-like domain	+
PF08164_Apoptosis-antagonizing transcription factor, C-terminal	-
PF08295_Sin3 family co-repressor	-
PF08523_Multiprotein bridging factor 1	+
PF08731_Transcription factor AFT	-
PF09197_Rap1, DNA-binding	-
PF11951_Fungal specific transcription factor domain	-
PF12550_Transcriptional activator of glycolytic enzymes	-
Pathogenic
Total_TransFactors	+
PF00010_Helix-loop-helix DNA-binding domain	+
PF00046_Homeodomain	-
PF00096_Zinc finger, C2H2 type	-
PF00170_bZIP transcription factor	+
PF00172_Fungal Zn(2)-Cys(6) binuclear cluster domain	+
PF00249_Myb-like DNA-binding domain	-
PF00250_Forkhead domain	-
PF00319_SRF-type transcription factor (DNA-binding and dimerisation domain)	-
PF00320_GATA zinc finger	-
PF00352_Transcription factor TFIID (or TATA-binding protein, TBP)	-
PF00447_HSF-type DNA-binding	-
PF00505_HMG (high mobility group) box	-
PF00649_Copper fist DNA binding domain	-
PF00808_Histone-like transcription factor (CBF/NF-Y) and archaeal histone	+
PF00907_T-box	+
PF00989_PAS fold	+
PF01125_G10 protein	+
PF01285_TEA/ATTS domain	-
PF01381_Helix-turn-helix	-
PF01388_ARID/BRIGHT DNA binding domain	+
PF01422_NF-X1 type zinc finger	-
PF02002_TFIIE alpha subunit	-
PF02045_CCAAT-binding transcription factor (CBF-B/NF-YA) subunit B	+
PF02178_AT hook motif	+
PF02200_STE like transcription factor	+
PF02257_RFX DNA-binding domain	+
PF02268_Transcription initiation factor IIA, gamma subunit, helical domain	-
PF02671_Paired amphipathic helix repeat	-
PF02751_Transcription initiation factor IIA, gamma subunit	-
PF02791_DDT domain	+
PF02891_MIZ/SP-RING zinc finger	+
PF02928_C5HC2 zinc finger	-
PF03101_FAR1 DNA-binding domain	+
PF03106_WRKY DNA -binding domain	-
PF03343_SART-1 family	+
PF03660_PHF5-like protein	+
PF03847_Transcription initiation factor TFIID subunit A	-
PF03849_Transcription factor Tfb2	+
PF03914_CBF/Mak21 family	-
PF04054_CCR4-Not complex component, Not1	-
PF04082_Fungal specific transcription factor domain	+
PF04153_NOT2 / NOT3 / NOT5 family	+
PF04218_CENP-B N-terminal DNA-binding domain	+
PF04299_Putative FMN-binding domain	+
PF04383_KilA-N domain	+
PF04516_CP2 transcription factor	+
PF04684_BAF1 / ABF1 chromatin reorganising factor	-
PF04769_Mating-type protein MAT alpha 1 HMG-box	+
PF04855_SNF5 / SMARCB1 / INI1	+
PF04910_Transcriptional repressor TCF25	-
PF05179_RNA pol II accessory factor, Cdc73 family, C-terminal	+
PF05224_NDT80 / PhoG like DNA-binding family	+
PF05764_YL1 nuclear protein	-
PF07093_SGT1 protein	+
PF07544_RNA polymerase II transcription mediator complex subunit 9	+
PF07716_Basic region leucine zipper	-
PF07741_Brf1-like TBP-binding domain	-
PF07975_TFIIH C1-like domain	-
PF08164_Apoptosis-antagonizing transcription factor, C-terminal	+
PF08295_Sin3 family co-repressor	-
PF08523_Multiprotein bridging factor 1	+
PF08731_Transcription factor AFT	+
PF09197_Rap1, DNA-binding	+
PF11951_Fungal specific transcription factor domain	+
PF12550_Transcriptional activator of glycolytic enzymes	+
Plant Pathogenic
Total_TransFactors	+
PF00010_Helix-loop-helix DNA-binding domain	+
PF00046_Homeodomain	-
PF00096_Zinc finger, C2H2 type	-
PF00170_bZIP transcription factor	+
PF00172_Fungal Zn(2)-Cys(6) binuclear cluster domain	+
PF00249_Myb-like DNA-binding domain	-
PF00250_Forkhead domain	-
PF00319_SRF-type transcription factor (DNA-binding and dimerisation domain)	-
PF00320_GATA zinc finger	-
PF00352_Transcription factor TFIID (or TATA-binding protein, TBP)	-
PF00447_HSF-type DNA-binding	-
PF00505_HMG (high mobility group) box	-
PF00649_Copper fist DNA binding domain	-
PF00808_Histone-like transcription factor (CBF/NF-Y) and archaeal histone	+
PF00907_T-box	-
PF00989_PAS fold	+
PF01125_G10 protein	+
PF01285_TEA/ATTS domain	-
PF01381_Helix-turn-helix	-
PF01388_ARID/BRIGHT DNA binding domain	+
PF01422_NF-X1 type zinc finger	-
PF02002_TFIIE alpha subunit	-
PF02045_CCAAT-binding transcription factor (CBF-B/NF-YA) subunit B	+
PF02178_AT hook motif	+
PF02200_STE like transcription factor	+
PF02257_RFX DNA-binding domain	+
PF02268_Transcription initiation factor IIA, gamma subunit, helical domain	-
PF02671_Paired amphipathic helix repeat	-
PF02751_Transcription initiation factor IIA, gamma subunit	-
PF02791_DDT domain	-
PF02891_MIZ/SP-RING zinc finger	+
PF02928_C5HC2 zinc finger	-
PF03101_FAR1 DNA-binding domain	+
PF03106_WRKY DNA -binding domain	-
PF03343_SART-1 family	+
PF03660_PHF5-like protein	+
PF03847_Transcription initiation factor TFIID subunit A	-
PF03849_Transcription factor Tfb2	+
PF03914_CBF/Mak21 family	-
PF04054_CCR4-Not complex component, Not1	-
PF04082_Fungal specific transcription factor domain	+
PF04153_NOT2 / NOT3 / NOT5 family	+
PF04218_CENP-B N-terminal DNA-binding domain	+
PF04299_Putative FMN-binding domain	+
PF04383_KilA-N domain	+
PF04516_CP2 transcription factor	+
PF04684_BAF1 / ABF1 chromatin reorganising factor	-
PF04769_Mating-type protein MAT alpha 1 HMG-box	+
PF04855_SNF5 / SMARCB1 / INI1	+
PF04910_Transcriptional repressor TCF25	+
PF05179_RNA pol II accessory factor, Cdc73 family, C-terminal	+
PF05224_NDT80 / PhoG like DNA-binding family	+
PF05764_YL1 nuclear protein	-
PF07093_SGT1 protein	+
PF07544_RNA polymerase II transcription mediator complex subunit 9	+
PF07716_Basic region leucine zipper	-
PF07741_Brf1-like TBP-binding domain	-
PF07975_TFIIH C1-like domain	-
PF08164_Apoptosis-antagonizing transcription factor, C-terminal	+
PF08295_Sin3 family co-repressor	-
PF08523_Multiprotein bridging factor 1	+
PF08731_Transcription factor AFT	+
PF09197_Rap1, DNA-binding	+
PF11951_Fungal specific transcription factor domain	+
PF12550_Transcriptional activator of glycolytic enzymes	+
Necrotrophs
Total_TransFactors	+
PF00010_Helix-loop-helix DNA-binding domain	+
PF00046_Homeodomain	+
PF00096_Zinc finger, C2H2 type	+
PF00170_bZIP transcription factor	+
PF00172_Fungal Zn(2)-Cys(6) binuclear cluster domain	+
PF00249_Myb-like DNA-binding domain	+
PF00250_Forkhead domain	-
PF00319_SRF-type transcription factor (DNA-binding and dimerisation domain)	-
PF00320_GATA zinc finger	-
PF00352_Transcription factor TFIID (or TATA-binding protein, TBP)	-
PF00447_HSF-type DNA-binding	-
PF00505_HMG (high mobility group) box	-
PF00649_Copper fist DNA binding domain	-
PF00808_Histone-like transcription factor (CBF/NF-Y) and archaeal histone	+
PF00907_T-box	-
PF00989_PAS fold	+
PF01125_G10 protein	-
PF01285_TEA/ATTS domain	-
PF01381_Helix-turn-helix	-
PF01388_ARID/BRIGHT DNA binding domain	+
PF01422_NF-X1 type zinc finger	+
PF02002_TFIIE alpha subunit	-
PF02045_CCAAT-binding transcription factor (CBF-B/NF-YA) subunit B	-
PF02178_AT hook motif	+
PF02200_STE like transcription factor	-
PF02257_RFX DNA-binding domain	+
PF02268_Transcription initiation factor IIA, gamma subunit, helical domain	-
PF02671_Paired amphipathic helix repeat	-
PF02751_Transcription initiation factor IIA, gamma subunit	+
PF02791_DDT domain	-
PF02891_MIZ/SP-RING zinc finger	+
PF02928_C5HC2 zinc finger	-
PF03101_FAR1 DNA-binding domain	-
PF03106_WRKY DNA -binding domain	-
PF03343_SART-1 family	-
PF03660_PHF5-like protein	-
PF03847_Transcription initiation factor TFIID subunit A	-
PF03849_Transcription factor Tfb2	+
PF03914_CBF/Mak21 family	-
PF04054_CCR4-Not complex component, Not1	-
PF04082_Fungal specific transcription factor domain	+
PF04153_NOT2 / NOT3 / NOT5 family	+
PF04218_CENP-B N-terminal DNA-binding domain	+
PF04299_Putative FMN-binding domain	+
PF04383_KilA-N domain	-
PF04516_CP2 transcription factor	+
PF04684_BAF1 / ABF1 chromatin reorganising factor	-
PF04769_Mating-type protein MAT alpha 1 HMG-box	+
PF04855_SNF5 / SMARCB1 / INI1	-
PF04910_Transcriptional repressor TCF25	-
PF05179_RNA pol II accessory factor, Cdc73 family, C-terminal	-
PF05224_NDT80 / PhoG like DNA-binding family	+
PF05764_YL1 nuclear protein	+
PF07093_SGT1 protein	-
PF07544_RNA polymerase II transcription mediator complex subunit 9	+
PF07716_Basic region leucine zipper	-
PF07741_Brf1-like TBP-binding domain	-
PF07975_TFIIH C1-like domain	-
PF08164_Apoptosis-antagonizing transcription factor, C-terminal	-
PF08295_Sin3 family co-repressor	-
PF08523_Multiprotein bridging factor 1	-
PF08731_Transcription factor AFT	-
PF09197_Rap1, DNA-binding	-
PF11951_Fungal specific transcription factor domain	+
PF12550_Transcriptional activator of glycolytic enzymes	+
Hemibiotrophs
Total_TransFactors	+
PF00010_Helix-loop-helix DNA-binding domain	+
PF00046_Homeodomain	-
PF00096_Zinc finger, C2H2 type	-
PF00170_bZIP transcription factor	+
PF00172_Fungal Zn(2)-Cys(6) binuclear cluster domain	+
PF00249_Myb-like DNA-binding domain	-
PF00250_Forkhead domain	-
PF00319_SRF-type transcription factor (DNA-binding and dimerisation domain)	+
PF00320_GATA zinc finger	-
PF00352_Transcription factor TFIID (or TATA-binding protein, TBP)	-
PF00447_HSF-type DNA-binding	-
PF00505_HMG (high mobility group) box	-
PF00649_Copper fist DNA binding domain	-
PF00808_Histone-like transcription factor (CBF/NF-Y) and archaeal histone	-
PF00907_T-box	-
PF00989_PAS fold	+
PF01125_G10 protein	+
PF01285_TEA/ATTS domain	+
PF01381_Helix-turn-helix	-
PF01388_ARID/BRIGHT DNA binding domain	+
PF01422_NF-X1 type zinc finger	-
PF02002_TFIIE alpha subunit	-
PF02045_CCAAT-binding transcription factor (CBF-B/NF-YA) subunit B	+
PF02178_AT hook motif	+
PF02200_STE like transcription factor	-
PF02257_RFX DNA-binding domain	+
PF02268_Transcription initiation factor IIA, gamma subunit, helical domain	-
PF02671_Paired amphipathic helix repeat	-
PF02751_Transcription initiation factor IIA, gamma subunit	-
PF02791_DDT domain	+
PF02891_MIZ/SP-RING zinc finger	+
PF02928_C5HC2 zinc finger	-
PF03101_FAR1 DNA-binding domain	+
PF03106_WRKY DNA -binding domain	-
PF03343_SART-1 family	-
PF03660_PHF5-like protein	+
PF03847_Transcription initiation factor TFIID subunit A	-
PF03849_Transcription factor Tfb2	-
PF03914_CBF/Mak21 family	-
PF04054_CCR4-Not complex component, Not1	-
PF04082_Fungal specific transcription factor domain	+
PF04153_NOT2 / NOT3 / NOT5 family	+
PF04218_CENP-B N-terminal DNA-binding domain	+
PF04299_Putative FMN-binding domain	+
PF04383_KilA-N domain	+
PF04516_CP2 transcription factor	+
PF04684_BAF1 / ABF1 chromatin reorganising factor	-
PF04769_Mating-type protein MAT alpha 1 HMG-box	+
PF04855_SNF5 / SMARCB1 / INI1	-
PF04910_Transcriptional repressor TCF25	-
PF05179_RNA pol II accessory factor, Cdc73 family, C-terminal	+
PF05224_NDT80 / PhoG like DNA-binding family	+
PF05764_YL1 nuclear protein	+
PF07093_SGT1 protein	-
PF07544_RNA polymerase II transcription mediator complex subunit 9	+
PF07716_Basic region leucine zipper	-
PF07741_Brf1-like TBP-binding domain	-
PF07975_TFIIH C1-like domain	+
PF08164_Apoptosis-antagonizing transcription factor, C-terminal	-
PF08295_Sin3 family co-repressor	-
PF08523_Multiprotein bridging factor 1	-
PF08731_Transcription factor AFT	-
PF09197_Rap1, DNA-binding	+
PF11951_Fungal specific transcription factor domain	+
PF12550_Transcriptional activator of glycolytic enzymes	+
Biotrophs
Total_TransFactors	-
PF00010_Helix-loop-helix DNA-binding domain	-
PF00046_Homeodomain	+
PF00096_Zinc finger, C2H2 type	-
PF00170_bZIP transcription factor	-
PF00172_Fungal Zn(2)-Cys(6) binuclear cluster domain	-
PF00249_Myb-like DNA-binding domain	-
PF00250_Forkhead domain	-
PF00319_SRF-type transcription factor (DNA-binding and dimerisation domain)	-
PF00320_GATA zinc finger	+
PF00352_Transcription factor TFIID (or TATA-binding protein, TBP)	+
PF00447_HSF-type DNA-binding	-
PF00505_HMG (high mobility group) box	+
PF00649_Copper fist DNA binding domain	+
PF00808_Histone-like transcription factor (CBF/NF-Y) and archaeal histone	-
PF00907_T-box	-
PF00989_PAS fold	-
PF01125_G10 protein	-
PF01285_TEA/ATTS domain	-
PF01381_Helix-turn-helix	-
PF01388_ARID/BRIGHT DNA binding domain	-
PF01422_NF-X1 type zinc finger	-
PF02002_TFIIE alpha subunit	-
PF02045_CCAAT-binding transcription factor (CBF-B/NF-YA) subunit B	-
PF02178_AT hook motif	-
PF02200_STE like transcription factor	+
PF02257_RFX DNA-binding domain	-
PF02268_Transcription initiation factor IIA, gamma subunit, helical domain	-
PF02671_Paired amphipathic helix repeat	+
PF02751_Transcription initiation factor IIA, gamma subunit	-
PF02791_DDT domain	+
PF02891_MIZ/SP-RING zinc finger	-
PF02928_C5HC2 zinc finger	+
PF03101_FAR1 DNA-binding domain	-
PF03106_WRKY DNA -binding domain	-
PF03343_SART-1 family	-
PF03660_PHF5-like protein	-
PF03847_Transcription initiation factor TFIID subunit A	+
PF03849_Transcription factor Tfb2	-
PF03914_CBF/Mak21 family	+
PF04054_CCR4-Not complex component, Not1	-
PF04082_Fungal specific transcription factor domain	-
PF04153_NOT2 / NOT3 / NOT5 family	-
PF04218_CENP-B N-terminal DNA-binding domain	-
PF04299_Putative FMN-binding domain	+
PF04383_KilA-N domain	+
PF04516_CP2 transcription factor	-
PF04684_BAF1 / ABF1 chromatin reorganising factor	-
PF04769_Mating-type protein MAT alpha 1 HMG-box	-
PF04855_SNF5 / SMARCB1 / INI1	+
PF04910_Transcriptional repressor TCF25	+
PF05179_RNA pol II accessory factor, Cdc73 family, C-terminal	-
PF05224_NDT80 / PhoG like DNA-binding family	-
PF05764_YL1 nuclear protein	-
PF07093_SGT1 protein	-
PF07544_RNA polymerase II transcription mediator complex subunit 9	-
PF07716_Basic region leucine zipper	-
PF07741_Brf1-like TBP-binding domain	-
PF07975_TFIIH C1-like domain	-
PF08164_Apoptosis-antagonizing transcription factor, C-terminal	+
PF08295_Sin3 family co-repressor	+
PF08523_Multiprotein bridging factor 1	+
PF08731_Transcription factor AFT	-
PF09197_Rap1, DNA-binding	-
PF11951_Fungal specific transcription factor domain	-
PF12550_Transcriptional activator of glycolytic enzymes	-
Obligate Biotrophs
Total_TransFactors	-
PF00010_Helix-loop-helix DNA-binding domain	-
PF00046_Homeodomain	-
PF00096_Zinc finger, C2H2 type	-
PF00170_bZIP transcription factor	-
PF00172_Fungal Zn(2)-Cys(6) binuclear cluster domain	-
PF00249_Myb-like DNA-binding domain	-
PF00250_Forkhead domain	-
PF00319_SRF-type transcription factor (DNA-binding and dimerisation domain)	-
PF00320_GATA zinc finger	-
PF00352_Transcription factor TFIID (or TATA-binding protein, TBP)	-
PF00447_HSF-type DNA-binding	+
PF00505_HMG (high mobility group) box	-
PF00649_Copper fist DNA binding domain	-
PF00808_Histone-like transcription factor (CBF/NF-Y) and archaeal histone	+
PF00907_T-box	-
PF00989_PAS fold	-
PF01125_G10 protein	+
PF01285_TEA/ATTS domain	+
PF01381_Helix-turn-helix	+
PF01388_ARID/BRIGHT DNA binding domain	+
PF01422_NF-X1 type zinc finger	-
PF02002_TFIIE alpha subunit	+
PF02045_CCAAT-binding transcription factor (CBF-B/NF-YA) subunit B	+
PF02178_AT hook motif	-
PF02200_STE like transcription factor	+
PF02257_RFX DNA-binding domain	+
PF02268_Transcription initiation factor IIA, gamma subunit, helical domain	+
PF02671_Paired amphipathic helix repeat	+
PF02751_Transcription initiation factor IIA, gamma subunit	+
PF02791_DDT domain	-
PF02891_MIZ/SP-RING zinc finger	+
PF02928_C5HC2 zinc finger	+
PF03101_FAR1 DNA-binding domain	+
PF03106_WRKY DNA -binding domain	-
PF03343_SART-1 family	+
PF03660_PHF5-like protein	+
PF03847_Transcription initiation factor TFIID subunit A	+
PF03849_Transcription factor Tfb2	+
PF03914_CBF/Mak21 family	+
PF04054_CCR4-Not complex component, Not1	+
PF04082_Fungal specific transcription factor domain	-
PF04153_NOT2 / NOT3 / NOT5 family	+
PF04218_CENP-B N-terminal DNA-binding domain	+
PF04299_Putative FMN-binding domain	-
PF04383_KilA-N domain	+
PF04516_CP2 transcription factor	-
PF04684_BAF1 / ABF1 chromatin reorganising factor	-
PF04769_Mating-type protein MAT alpha 1 HMG-box	-
PF04855_SNF5 / SMARCB1 / INI1	+
PF04910_Transcriptional repressor TCF25	+
PF05179_RNA pol II accessory factor, Cdc73 family, C-terminal	+
PF05224_NDT80 / PhoG like DNA-binding family	-
PF05764_YL1 nuclear protein	-
PF07093_SGT1 protein	+
PF07544_RNA polymerase II transcription mediator complex subunit 9	-
PF07716_Basic region leucine zipper	-
PF07741_Brf1-like TBP-binding domain	+
PF07975_TFIIH C1-like domain	+
PF08164_Apoptosis-antagonizing transcription factor, C-terminal	+
PF08295_Sin3 family co-repressor	+
PF08523_Multiprotein bridging factor 1	+
PF08731_Transcription factor AFT	+
PF09197_Rap1, DNA-binding	-
PF11951_Fungal specific transcription factor domain	-
PF12550_Transcriptional activator of glycolytic enzymes	-
Angiosperm Pathogens
Total_TransFactors	+
PF00010_Helix-loop-helix DNA-binding domain	+
PF00046_Homeodomain	-
PF00096_Zinc finger, C2H2 type	+
PF00170_bZIP transcription factor	-
PF00172_Fungal Zn(2)-Cys(6) binuclear cluster domain	+
PF00249_Myb-like DNA-binding domain	+
PF00250_Forkhead domain	-
PF00319_SRF-type transcription factor (DNA-binding and dimerisation domain)	+
PF00320_GATA zinc finger	+
PF00352_Transcription factor TFIID (or TATA-binding protein, TBP)	+
PF00447_HSF-type DNA-binding	-
PF00505_HMG (high mobility group) box	-
PF00649_Copper fist DNA binding domain	+
PF00808_Histone-like transcription factor (CBF/NF-Y) and archaeal histone	+
PF00907_T-box	+
PF00989_PAS fold	-
PF01125_G10 protein	+
PF01285_TEA/ATTS domain	-
PF01381_Helix-turn-helix	+
PF01388_ARID/BRIGHT DNA binding domain	+
PF01422_NF-X1 type zinc finger	+
PF02002_TFIIE alpha subunit	-
PF02045_CCAAT-binding transcription factor (CBF-B/NF-YA) subunit B	+
PF02178_AT hook motif	+
PF02200_STE like transcription factor	+
PF02257_RFX DNA-binding domain	+
PF02268_Transcription initiation factor IIA, gamma subunit, helical domain	-
PF02671_Paired amphipathic helix repeat	-
PF02751_Transcription initiation factor IIA, gamma subunit	-
PF02791_DDT domain	-
PF02891_MIZ/SP-RING zinc finger	+
PF02928_C5HC2 zinc finger	-
PF03101_FAR1 DNA-binding domain	+
PF03106_WRKY DNA -binding domain	+
PF03343_SART-1 family	+
PF03660_PHF5-like protein	+
PF03847_Transcription initiation factor TFIID subunit A	+
PF03849_Transcription factor Tfb2	+
PF03914_CBF/Mak21 family	-
PF04054_CCR4-Not complex component, Not1	+
PF04082_Fungal specific transcription factor domain	+
PF04153_NOT2 / NOT3 / NOT5 family	-
PF04218_CENP-B N-terminal DNA-binding domain	+
PF04299_Putative FMN-binding domain	+
PF04383_KilA-N domain	+
PF04516_CP2 transcription factor	+
PF04684_BAF1 / ABF1 chromatin reorganising factor	+
PF04769_Mating-type protein MAT alpha 1 HMG-box	+
PF04855_SNF5 / SMARCB1 / INI1	+
PF04910_Transcriptional repressor TCF25	+
PF05179_RNA pol II accessory factor, Cdc73 family, C-terminal	+
PF05224_NDT80 / PhoG like DNA-binding family	+
PF05764_YL1 nuclear protein	-
PF07093_SGT1 protein	+
PF07544_RNA polymerase II transcription mediator complex subunit 9	+
PF07716_Basic region leucine zipper	+
PF07741_Brf1-like TBP-binding domain	-
PF07975_TFIIH C1-like domain	+
PF08164_Apoptosis-antagonizing transcription factor, C-terminal	+
PF08295_Sin3 family co-repressor	-
PF08523_Multiprotein bridging factor 1	-
PF08731_Transcription factor AFT	+
PF09197_Rap1, DNA-binding	+
PF11951_Fungal specific transcription factor domain	-
PF12550_Transcriptional activator of glycolytic enzymes	-
Gymnosperm Pathogens
Total_TransFactors	-
PF00010_Helix-loop-helix DNA-binding domain	-
PF00046_Homeodomain	+
PF00096_Zinc finger, C2H2 type	+
PF00170_bZIP transcription factor	-
PF00172_Fungal Zn(2)-Cys(6) binuclear cluster domain	-
PF00249_Myb-like DNA-binding domain	-
PF00250_Forkhead domain	+
PF00319_SRF-type transcription factor (DNA-binding and dimerisation domain)	-
PF00320_GATA zinc finger	+
PF00352_Transcription factor TFIID (or TATA-binding protein, TBP)	-
PF00447_HSF-type DNA-binding	+
PF00505_HMG (high mobility group) box	+
PF00649_Copper fist DNA binding domain	+
PF00808_Histone-like transcription factor (CBF/NF-Y) and archaeal histone	-
PF00907_T-box	+
PF00989_PAS fold	-
PF01125_G10 protein	-
PF01285_TEA/ATTS domain	+
PF01381_Helix-turn-helix	-
PF01388_ARID/BRIGHT DNA binding domain	-
PF01422_NF-X1 type zinc finger	+
PF02002_TFIIE alpha subunit	+
PF02045_CCAAT-binding transcription factor (CBF-B/NF-YA) subunit B	-
PF02178_AT hook motif	-
PF02200_STE like transcription factor	-
PF02257_RFX DNA-binding domain	-
PF02268_Transcription initiation factor IIA, gamma subunit, helical domain	+
PF02671_Paired amphipathic helix repeat	+
PF02751_Transcription initiation factor IIA, gamma subunit	+
PF02791_DDT domain	+
PF02891_MIZ/SP-RING zinc finger	-
PF02928_C5HC2 zinc finger	+
PF03101_FAR1 DNA-binding domain	+
PF03106_WRKY DNA -binding domain	+
PF03343_SART-1 family	-
PF03660_PHF5-like protein	-
PF03847_Transcription initiation factor TFIID subunit A	-
PF03849_Transcription factor Tfb2	-
PF03914_CBF/Mak21 family	+
PF04054_CCR4-Not complex component, Not1	+
PF04082_Fungal specific transcription factor domain	-
PF04153_NOT2 / NOT3 / NOT5 family	-
PF04218_CENP-B N-terminal DNA-binding domain	-
PF04299_Putative FMN-binding domain	-
PF04383_KilA-N domain	-
PF04516_CP2 transcription factor	-
PF04684_BAF1 / ABF1 chromatin reorganising factor	+
PF04769_Mating-type protein MAT alpha 1 HMG-box	-
PF04855_SNF5 / SMARCB1 / INI1	+
PF04910_Transcriptional repressor TCF25	+
PF05179_RNA pol II accessory factor, Cdc73 family, C-terminal	+
PF05224_NDT80 / PhoG like DNA-binding family	-
PF05764_YL1 nuclear protein	-
PF07093_SGT1 protein	-
PF07544_RNA polymerase II transcription mediator complex subunit 9	-
PF07716_Basic region leucine zipper	-
PF07741_Brf1-like TBP-binding domain	+
PF07975_TFIIH C1-like domain	-
PF08164_Apoptosis-antagonizing transcription factor, C-terminal	-
PF08295_Sin3 family co-repressor	+
PF08523_Multiprotein bridging factor 1	+
PF08731_Transcription factor AFT	+
PF09197_Rap1, DNA-binding	-
PF11951_Fungal specific transcription factor domain	-
PF12550_Transcriptional activator of glycolytic enzymes	+
Leaf-Infecting Pathogens
Total_TransFactors	-
PF00010_Helix-loop-helix DNA-binding domain	+
PF00046_Homeodomain	-
PF00096_Zinc finger, C2H2 type	-
PF00170_bZIP transcription factor	+
PF00172_Fungal Zn(2)-Cys(6) binuclear cluster domain	+
PF00249_Myb-like DNA-binding domain	-
PF00250_Forkhead domain	-
PF00319_SRF-type transcription factor (DNA-binding and dimerisation domain)	-
PF00320_GATA zinc finger	-
PF00352_Transcription factor TFIID (or TATA-binding protein, TBP)	-
PF00447_HSF-type DNA-binding	+
PF00505_HMG (high mobility group) box	-
PF00649_Copper fist DNA binding domain	-
PF00808_Histone-like transcription factor (CBF/NF-Y) and archaeal histone	-
PF00907_T-box	+
PF00989_PAS fold	+
PF01125_G10 protein	+
PF01285_TEA/ATTS domain	+
PF01381_Helix-turn-helix	-
PF01388_ARID/BRIGHT DNA binding domain	+
PF01422_NF-X1 type zinc finger	-
PF02002_TFIIE alpha subunit	-
PF02045_CCAAT-binding transcription factor (CBF-B/NF-YA) subunit B	+
PF02178_AT hook motif	+
PF02200_STE like transcription factor	-
PF02257_RFX DNA-binding domain	+
PF02268_Transcription initiation factor IIA, gamma subunit, helical domain	-
PF02671_Paired amphipathic helix repeat	-
PF02751_Transcription initiation factor IIA, gamma subunit	-
PF02791_DDT domain	-
PF02891_MIZ/SP-RING zinc finger	+
PF02928_C5HC2 zinc finger	-
PF03101_FAR1 DNA-binding domain	+
PF03106_WRKY DNA -binding domain	+
PF03343_SART-1 family	-
PF03660_PHF5-like protein	+
PF03847_Transcription initiation factor TFIID subunit A	+
PF03849_Transcription factor Tfb2	+
PF03914_CBF/Mak21 family	-
PF04054_CCR4-Not complex component, Not1	+
PF04082_Fungal specific transcription factor domain	-
PF04153_NOT2 / NOT3 / NOT5 family	-
PF04218_CENP-B N-terminal DNA-binding domain	+
PF04299_Putative FMN-binding domain	-
PF04383_KilA-N domain	+
PF04516_CP2 transcription factor	+
PF04684_BAF1 / ABF1 chromatin reorganising factor	+
PF04769_Mating-type protein MAT alpha 1 HMG-box	+
PF04855_SNF5 / SMARCB1 / INI1	+
PF04910_Transcriptional repressor TCF25	+
PF05179_RNA pol II accessory factor, Cdc73 family, C-terminal	+
PF05224_NDT80 / PhoG like DNA-binding family	-
PF05764_YL1 nuclear protein	-
PF07093_SGT1 protein	+
PF07544_RNA polymerase II transcription mediator complex subunit 9	+
PF07716_Basic region leucine zipper	-
PF07741_Brf1-like TBP-binding domain	-
PF07975_TFIIH C1-like domain	+
PF08164_Apoptosis-antagonizing transcription factor, C-terminal	+
PF08295_Sin3 family co-repressor	-
PF08523_Multiprotein bridging factor 1	+
PF08731_Transcription factor AFT	+
PF09197_Rap1, DNA-binding	+
PF11951_Fungal specific transcription factor domain	+
PF12550_Transcriptional activator of glycolytic enzymes	-
Stem-Infecting Pathogens
Total_TransFactors	+
PF00010_Helix-loop-helix DNA-binding domain	+
PF00046_Homeodomain	+
PF00096_Zinc finger, C2H2 type	+
PF00170_bZIP transcription factor	+
PF00172_Fungal Zn(2)-Cys(6) binuclear cluster domain	+
PF00249_Myb-like DNA-binding domain	+
PF00250_Forkhead domain	+
PF00319_SRF-type transcription factor (DNA-binding and dimerisation domain)	+
PF00320_GATA zinc finger	+
PF00352_Transcription factor TFIID (or TATA-binding protein, TBP)	+
PF00447_HSF-type DNA-binding	+
PF00505_HMG (high mobility group) box	+
PF00649_Copper fist DNA binding domain	+
PF00808_Histone-like transcription factor (CBF/NF-Y) and archaeal histone	+
PF00907_T-box	+
PF00989_PAS fold	-
PF01125_G10 protein	+
PF01285_TEA/ATTS domain	-
PF01381_Helix-turn-helix	+
PF01388_ARID/BRIGHT DNA binding domain	-
PF01422_NF-X1 type zinc finger	+
PF02002_TFIIE alpha subunit	+
PF02045_CCAAT-binding transcription factor (CBF-B/NF-YA) subunit B	+
PF02178_AT hook motif	-
PF02200_STE like transcription factor	+
PF02257_RFX DNA-binding domain	+
PF02268_Transcription initiation factor IIA, gamma subunit, helical domain	-
PF02671_Paired amphipathic helix repeat	+
PF02751_Transcription initiation factor IIA, gamma subunit	+
PF02791_DDT domain	+
PF02891_MIZ/SP-RING zinc finger	+
PF02928_C5HC2 zinc finger	+
PF03101_FAR1 DNA-binding domain	-
PF03106_WRKY DNA -binding domain	+
PF03343_SART-1 family	+
PF03660_PHF5-like protein	+
PF03847_Transcription initiation factor TFIID subunit A	+
PF03849_Transcription factor Tfb2	+
PF03914_CBF/Mak21 family	+
PF04054_CCR4-Not complex component, Not1	+
PF04082_Fungal specific transcription factor domain	+
PF04153_NOT2 / NOT3 / NOT5 family	+
PF04218_CENP-B N-terminal DNA-binding domain	+
PF04299_Putative FMN-binding domain	+
PF04383_KilA-N domain	-
PF04516_CP2 transcription factor	-
PF04684_BAF1 / ABF1 chromatin reorganising factor	+
PF04769_Mating-type protein MAT alpha 1 HMG-box	-
PF04855_SNF5 / SMARCB1 / INI1	-
PF04910_Transcriptional repressor TCF25	-
PF05179_RNA pol II accessory factor, Cdc73 family, C-terminal	+
PF05224_NDT80 / PhoG like DNA-binding family	+
PF05764_YL1 nuclear protein	+
PF07093_SGT1 protein	+
PF07544_RNA polymerase II transcription mediator complex subunit 9	+
PF07716_Basic region leucine zipper	+
PF07741_Brf1-like TBP-binding domain	+
PF07975_TFIIH C1-like domain	-
PF08164_Apoptosis-antagonizing transcription factor, C-terminal	+
PF08295_Sin3 family co-repressor	+
PF08523_Multiprotein bridging factor 1	+
PF08731_Transcription factor AFT	-
PF09197_Rap1, DNA-binding	-
PF11951_Fungal specific transcription factor domain	+
PF12550_Transcriptional activator of glycolytic enzymes	+
Root-Infecting Pathogens
Total_TransFactors	+
PF00010_Helix-loop-helix DNA-binding domain	+
PF00046_Homeodomain	+
PF00096_Zinc finger, C2H2 type	+
PF00170_bZIP transcription factor	+
PF00172_Fungal Zn(2)-Cys(6) binuclear cluster domain	+
PF00249_Myb-like DNA-binding domain	+
PF00250_Forkhead domain	+
PF00319_SRF-type transcription factor (DNA-binding and dimerisation domain)	+
PF00320_GATA zinc finger	+
PF00352_Transcription factor TFIID (or TATA-binding protein, TBP)	-
PF00447_HSF-type DNA-binding	+
PF00505_HMG (high mobility group) box	+
PF00649_Copper fist DNA binding domain	+
PF00808_Histone-like transcription factor (CBF/NF-Y) and archaeal histone	+
PF00907_T-box	+
PF00989_PAS fold	+
PF01125_G10 protein	+
PF01285_TEA/ATTS domain	-
PF01381_Helix-turn-helix	+
PF01388_ARID/BRIGHT DNA binding domain	+
PF01422_NF-X1 type zinc finger	+
PF02002_TFIIE alpha subunit	+
PF02045_CCAAT-binding transcription factor (CBF-B/NF-YA) subunit B	+
PF02178_AT hook motif	+
PF02200_STE like transcription factor	-
PF02257_RFX DNA-binding domain	+
PF02268_Transcription initiation factor IIA, gamma subunit, helical domain	+
PF02671_Paired amphipathic helix repeat	+
PF02751_Transcription initiation factor IIA, gamma subunit	+
PF02791_DDT domain	-
PF02891_MIZ/SP-RING zinc finger	+
PF02928_C5HC2 zinc finger	-
PF03101_FAR1 DNA-binding domain	-
PF03106_WRKY DNA -binding domain	+
PF03343_SART-1 family	-
PF03660_PHF5-like protein	-
PF03847_Transcription initiation factor TFIID subunit A	-
PF03849_Transcription factor Tfb2	-
PF03914_CBF/Mak21 family	-
PF04054_CCR4-Not complex component, Not1	-
PF04082_Fungal specific transcription factor domain	+
PF04153_NOT2 / NOT3 / NOT5 family	+
PF04218_CENP-B N-terminal DNA-binding domain	+
PF04299_Putative FMN-binding domain	+
PF04383_KilA-N domain	-
PF04516_CP2 transcription factor	-
PF04684_BAF1 / ABF1 chromatin reorganising factor	+
PF04769_Mating-type protein MAT alpha 1 HMG-box	+
PF04855_SNF5 / SMARCB1 / INI1	-
PF04910_Transcriptional repressor TCF25	-
PF05179_RNA pol II accessory factor, Cdc73 family, C-terminal	-
PF05224_NDT80 / PhoG like DNA-binding family	+
PF05764_YL1 nuclear protein	+
PF07093_SGT1 protein	-
PF07544_RNA polymerase II transcription mediator complex subunit 9	+
PF07716_Basic region leucine zipper	+
PF07741_Brf1-like TBP-binding domain	-
PF07975_TFIIH C1-like domain	-
PF08164_Apoptosis-antagonizing transcription factor, C-terminal	-
PF08295_Sin3 family co-repressor	+
PF08523_Multiprotein bridging factor 1	-
PF08731_Transcription factor AFT	-
PF09197_Rap1, DNA-binding	-
PF11951_Fungal specific transcription factor domain	-
PF12550_Transcriptional activator of glycolytic enzymes	+

## Sheet: Transporters
Feature (Gene Family)	Correlation Direction
Saprotrophs
Total_Transporters	-
1_Channels/Pores	-
1.A_α-Type Channels	-
1.A.1_The Voltage-gated Ion Channel (VIC) Superfamily	-
1.A.3_The Ryanodine-Inositol 1,4,5-triphosphate Receptor Ca2+ Channel (RIR-CaC) Family	-
1.A.4_The Transient Receptor Potential Ca2+ Channel (TRP-CC) Family	-
1.A.6_The Epithelial Na+ Channel (ENaC) Family	-
1.A.8_The Major Intrinsic Protein (MIP) Family	-
1.A.9_The Neurotransmitter Receptor, Cys loop, Ligand-gated Ion Channel (LIC) Family	+
1.A.11_The Ammonium Channel Transporter (Amt) Family	-
1.A.12_The Intracellular Chloride Channel (CLIC) Family	+
1.A.13_The Epithelial Chloride Channel (E-ClC) Family	+
1.A.15_The Non-selective Cation Channel-2 (NSCC2) Family	+
1.A.16_The Formate-Nitrite Transporter (FNT) Family	-
1.A.17_The Calcium-Dependent Chloride Channel (Ca-ClC) Family	-
1.A.22_The Large Conductance Mechanosensitive Ion Channel (MscL) Family	+
1.A.24_The Gap Junction-forming Connexin (Connexin) Family	-
1.A.26_The Mg2+ Transporter-E (MgtE) Family	-
1.A.30_The H+- or Na+-translocating Bacterial Flagellar Motor/ExbBD Outer Membrane Transport Energizer (Mot-Exb) Superfamily	+
1.A.31_The Annexin (Annexin) Family	-
1.A.33_The Cation Channel-forming Heat Shock Protein-70 (Hsp70) Family	-
1.A.35_The CorA Metal Ion Transporter (MIT) Family	-
1.A.38_The Golgi pH Regulator (GPHR) Family	+
1.A.47_The Nucleotide-sensitive Anion-selective Channel, ICln (ICln) Family	+
1.A.51_The Voltage-gated Proton Channel (VPC) Family	+
1.A.52_The Ca2+ Release-activated Ca2+ (CRAC) Channel (CRAC-C) Family	-
1.A.55_The Synaptic Vesicle-Associated Ca2+ Channel, Flower (Flower) Family	-
1.A.56_The Copper Transporter (Ctr) Family	+
1.A.67_The Membrane Mg2+ Transporter (MMgT) Family	+
1.A.72_The Mer Superfamily	-
1.B_β-Barrel Porins	-
1.B.1_The General Bacterial Porin (GBP) Family	-
1.B.8_The Mitochondrial and Plastid Porin (MPP) Family	-
1.B.11_The Outer Membrane Fimbrial Usher Porin (FUP) Family	-
1.B.12_The Autotransporter-1 (AT-1) Family	+
1.B.14_The Outer Membrane Receptor (OMR) Family	-
1.B.33_The Outer Membrane Protein Insertion Porin (Bam Complex) (OmpIP) Family	-
1.B.40_The Autotransporter-2 (AT-2) Family	-
1.B.42_The Outer Membrane Lipopolysaccharide Export Porin (LPS-EP) Family	+
1.C_Pore-Forming Toxins (Proteins and Peptides)	-
1.C.2_The Channel-forming δ-Endotoxin Insecticidal Crystal Protein (ICP) Family	+
1.C.4_The Aerolysin Channel-forming Toxin (Aerolysin) Family	+
1.C.8_The Botulinum and Tetanus Toxin (BTT) Family	+
1.C.11_The Pore-forming RTX Toxin (RTX-toxin) Family	-
1.C.12_The Thiol-activated Cholesterol-dependent Cytolysin (CDC) Family	-
1.C.13_The Channel-forming Leukocidin Cytotoxin (Ctx) Family	+
1.C.15_The Whipworm Stichosome Porin (WSP) Family	+
1.C.16_The Magainin (Magainin) Family	+
1.C.33_The Cathelicidin (Cathelicidin) Family	+
1.C.35_The Amoebapore (Amoebapore) Family	+
1.C.39_The Membrane Attack Complex/Perforin (MACPF) Family	+
1.C.47_The Insect/Fungal Defensin (Insect/Fungal Defensin) Family	+
1.C.57_The Clostridial Cytotoxin (CCT) Family	+
1.C.63_The α-Latrotoxin (Latrotoxin) Family	-
1.C.71_The Cytolytic Delta Endotoxin (Cyt1/2) Family	+
1.C.80_The Cytotoxic Major Fimbrial Subunit (MrxA) Family	-
1.C.82_The Pore-forming Amphipathic Helical Peptide HP(2-20) (HP2-20) Family	+
1.C.96_The Haemolytic Lectin, CEL-III (CEL-III) Family	+
1.C.97_The Pleurotolysin Pore-Forming (Pleurotolysin) Family	+
1.F_Vesicle Fusion Pores	+
1.F.1_The Synaptosomal Vesicle Fusion Pore (SVF-Pore) Family	+
1.G_Viral Fusion Pores	+
1.G.7_The Reovirus FAST Fusion Protein (R-FAST) Famly	+
2_Electrochemical Potential-driven Transporters	-
2.A_Porters (uniporters, symporters, antiporters)	-
2.A.1_The Major Facilitator Superfamily (MFS)	-
2.A.2_The Glycoside-Pentoside-Hexuronide (GPH):Cation Symporter Family	-
2.A.3_The Amino Acid-Polyamine-Organocation (APC) Family	-
2.A.4_The Cation Diffusion Facilitator (CDF) Family	-
2.A.5_The Zinc (Zn2+)-Iron (Fe2+) Permease (ZIP) Family	-
2.A.6_The Resistance-Nodulation-Cell Division (RND) Superfamily	-
2.A.7_The Drug/Metabolite Transporter (DMT) Superfamily	+
2.A.9_The Membrane Protein Insertase (YidC/Alb3/Oxa1) Family	+
2.A.16_The Telurite-resistance/Dicarboxylate Transporter (TDT) Family	+
2.A.17_The Proton-dependent Oligopeptide Transporter (POT/PTR) Family	-
2.A.18_The Amino Acid/Auxin Permease (AAAP) Family	-
2.A.19_The Ca2+:Cation Antiporter (CaCA) Family	+
2.A.20_The Inorganic Phosphate Transporter (PiT) Family	-
2.A.21_The Solute:Sodium Symporter (SSS) Family	+
2.A.22_The Neurotransmitter:Sodium Symporter (NSS) Family	-
2.A.23_The Dicarboxylate/Amino Acid:Cation (Na+ or H+) Symporter (DAACS) Family	-
2.A.29_The Mitochondrial Carrier (MC) Family	-
2.A.30_The Cation-Chloride Cotransporter (CCC) Family	-
2.A.31_The Anion Exchanger (AE) Family	-
2.A.36_The Monovalent Cation:Proton Antiporter-1 (CPA1) Family	+
2.A.37_The Monovalent Cation:Proton Antiporter-2 (CPA2) Family	+
2.A.38_The K+ Transporter (Trk) Family	+
2.A.39_The Nucleobase:Cation Symporter-1 (NCS1) Family	+
2.A.40_The Nucleobase/Ascorbate Transporter (NAT) or Nucleobase:Cation Symporter-2 (NCS2) Family	+
2.A.41_The Concentrative Nucleoside Transporter (CNT) Family	+
2.A.42_The Hydroxy/Aromatic Amino Acid Permease (HAAAP) Family	-
2.A.43_The Lysosomal Cystine Transporter (LCT) Family	-
2.A.44_2.A.44 family	+
2.A.45_The Arsenite-Antimonite (ArsB) Efflux Family	+
2.A.47_The Divalent Anion:Na+ Symporter (DASS) Family	-
2.A.49_The Chloride Carrier/Channel (ClC) Family	-
2.A.50_The Glycerol Uptake (GUP) Family	-
2.A.51_The Chromate Ion Transporter (CHR) Family	-
2.A.52_The Ni2+-Co2+ Transporter (NiCoT) Family	+
2.A.53_The Sulfate Permease (SulP) Family	-
2.A.54_The Mitochondrial Tricarboxylate Carrier (MTC) Family	-
2.A.55_The Metal Ion (Mn2+-iron) Transporter (Nramp) Family	-
2.A.56_The Tripartite ATP-independent Periplasmic Transporter (TRAP-T) Family	-
2.A.57_The Equilibrative Nucleoside Transporter (ENT) Family	-
2.A.59_The Arsenical Resistance-3 (ACR3) Family	+
2.A.66_The Multidrug/Oligosaccharidyl-lipid/Polysaccharide (MOP) Flippase Superfamily	-
2.A.67_The Oligopeptide Transporter (OPT) Family	-
2.A.69_The Auxin Efflux Carrier (AEC) Family	+
2.A.72_The K+ Uptake Permease (KUP) Family	+
2.A.77_The Cadmium Resistance (CadD) Family	-
2.A.78_The Branched Chain Amino Acid Exporter (LIV-E) Family	-
2.A.79_The Threonine/Serine Exporter (ThrE) Family	-
2.A.80_The Tricarboxylate Transporter (TTT) Family	-
2.A.82_The Organic Solute Transporter (OST) Family	-
2.A.85_The Aromatic Acid Exporter (ArAE) Family	-
2.A.89_The Vacuolar Iron Transporter (VIT) Family	-
2.A.92_The Choline Transporter-like (CTL) Family	+
2.A.93_2.A.93 family	-
2.A.94_The Phosphate Permease (Pho1) Family	-
2.A.95_The 6 TMS Neutral Amino Acid Transporter (NAAT) Family	-
2.A.96_The Acetate Uptake Transporter (AceTr) Family	-
2.A.97_The Mitochondrial Inner Membrane K+/H+ and Ca2+/H+ Exchanger (LetM1) Family	+
2.A.100_The Ferroportin (Fpn) Family	+
2.A.102_The 4-Toluene Sulfonate Uptake Permease (TSUP) Family	-
2.C_Ion-gradient-driven energizers	-
2.C.1_The TonB-ExbB-ExbD/TolA-TolQ-TolR Outer Membrane Receptor Energizers and Stabilizers (TonB/TolA) Family	-
3_Primary Active Transporters	-
3.A_P-P-bond-hydrolysis-driven transporters	-
3.A.1_The ATP-binding Cassette (ABC) Superfamily	+
3.A.2_The H+- or Na+-translocating F-type, V-type and A-type ATPase (F-ATPase) Superfamily	-
3.A.3_The P-type ATPase (P-ATPase) Superfamily	-
3.A.4_The Arsenite-Antimonite (ArsAB) Efflux Family	+
3.A.5_The General Secretory Pathway (Sec) Family	+
3.A.6_The Type III (Virulence-related) Secretory Pathway (IIISP) Family	-
3.A.7_The Type IV (Conjugal DNA-Protein Transfer or VirB) Secretory Pathway (IVSP) Family	+
3.A.8_The Mitochondrial Protein Translocase (MPT) Family	-
3.A.9_The Chloroplast Envelope Protein Translocase (CEPT or Tic-Toc) Family	-
3.A.11_The Bacterial Competence-related DNA Transformation Transporter (DNA-T) Family	-
3.A.15_The Outer Membrane Protein Secreting Main Terminal Branch (MTB) Family	-
3.A.16_The Endoplasmic Reticular Retrotranslocon (ER-RT) Family	+
3.A.17_The Phage T7 Injectisome (T7 Injectisome) Family	+
3.A.18_The Nuclear mRNA Exporter (mRNA-E) Family	-
3.A.19_The TMS Recognition/Insertion Complex (TRC) Family	+
3.A.20_The Peroxisomal Protein Importer (PPI) Family	-
3.B_Decarboxylation-driven transporters	+
3.B.1_The Na+-transporting Carboxylic Acid Decarboxylase (NaT-DC) Family	+
3.D_Oxidoreduction-driven transporters	-
3.D.1_The H+ or Na+-translocating NADH Dehydrogenase (NDH) Family	-
3.D.2_The Proton-translocating Transhydrogenase (PTH) Family	+
3.D.3_The Proton-translocating Quinol:Cytochrome c Reductase (QCR) Superfamily	-
3.D.4_The Proton-translocating Cytochrome Oxidase (COX) Superfamily	+
3.D.5_The Na+-translocating NADH:Quinone Dehydrogenase (Na-NDH or NQR) Family	-
3.D.9_The H+-translocating F420H2 Dehydrogenase (F420H2DH) Family	-
3.E_Light absorption-driven transporters	+
3.E.1_The Ion-translocating Microbial Rhodopsin (MR) Family	+
3.E.2_The Photosynthetic Reaction Center (PRC) Family	-
4_Group Translocators	+
4.A_Phosphotransfer-driven Group Translocators (PTS)	-
4.A.1_The PTS Glucose-Glucoside (Glc) Family	-
4.A.2_The PTS Fructose-Mannitol (Fru) Family	-
4.A.3_The PTS Lactose-N,N'-Diacetylchitobiose-β-glucoside (Lac) Family	-
4.B_Nicotinamide ribonucleoside uptake transporters	+
4.B.1_The Nicotinamide Ribonucleoside (NR) Uptake Permease (PnuC) Family	+
4.C_Acyl CoA ligase-coupled transporters	+
4.C.1_The Fatty Acid Group Translocation (FAT) Family	+
4.C.2_The Carnitine O-Acyl Transferase (CrAT) Family	+
4.C.3_The Acyl-CoA Thioesterase (AcoT) Family	-
5_Transmembrane Electron Carriers	-
5.A_Transmembrane 2-electron transfer carriers	-
5.A.1_The Disulfide Bond Oxidoreductase D (DsbD) Family	-
5.A.3_The Prokaryotic Molybdopterin-containing Oxidoreductase (PMO) Family	-
5.A.4_5.A.4 family	-
5.B_Transmembrane 1-electron transfer carriers	-
5.B.1_The Phagocyte (gp91phox) NADPH Oxidase Family	-
5.B.2_The Eukaryotic Cytochrome b561 (Cytb561) Family	-
5.B.4_The Plant Photosystem I Supercomplex (PSI) Family	-
5.B.6_The Transmembrane Epithelial Antigen Protien-3 Ferric Reductase (STEAP) Family	-
8_Accessory Factors Involved in Transport	+
8.A_Auxiliary transport proteins	+
8.A.1_The Membrane Fusion Protein (MFP) Family	-
8.A.3_The Cytoplasmic Membrane-Periplasmic Auxiliary-1 (MPA1) Protein with Cytoplasmic (C) Domain (MPA1-C or MPA1+C) Family	-
8.A.5_The Voltage-gated K+ Channel β-subunit (Kvβ) Family	+
8.A.6_The Auxiliary Nutrient Transporter (ANT) Family	+
8.A.7_The Phosphotransferase System Enzyme I (EI) Family	+
8.A.9_The rBAT Transport Accessory Protein (rBAT) Family	-
8.A.11_The Immunophilin-like Prolyl:peptidyl Isomerase Regulator (I-PPI) Family	-
8.A.13_The Tetratricopeptide Repeat (Tpr1) Family	-
8.A.15_The K+ Channel Accessory Protein (KChAP) Family	-
8.A.21_The Stomatin/Podocin/Band 7/Nephrosis.2/SPFH (Stomatin) Family	+
8.A.26_The Caveolin (Caveolin) Family	-
8.A.27_The CDC50 P-type ATPase Lipid Flippase Subunit (CDC50) Family	-
8.A.28_The Ankyrin (Ankyrin) Family	-
8.A.30_The Nedd4-Family Interacting Protein-2 (Nedd4) Family	-
8.A.32_The β-Amyloid Cleaving Enzyme (BACE1) Family	+
8.A.33_The Fatty Acid Binding Protein (FABP) Family	-
8.A.34_The Endophilin (Endophilin) Family	-
8.B_Ribosomally synthesized protein/peptide toxins/agonists that target channels and carriers	+
8.B.9_The Triflin Toxin (Triflin or CRISP) Family	+
8.B.14_The Sea Anemone Peptide Toxin, Class 1 (BgK) Family	-
9_Incompletely Characterized Transport Systems	-
9.A_Recognized transporters of unknown biochemical mechanism	+
9.A.1_The Non ABC Multidrug Exporter (N-MDE) Family	+
9.A.2_The Putative Dissolved Inorganic Carbon Concentrating Transporter (DIC-CT) Family	-
9.A.6_The ATP Exporter (ATP-E) Family	-
9.A.8_The Ferrous Iron Uptake (FeoB) Family	+
9.A.9_The Low Affinity Fe2+ Transporter (FeT) Family	-
9.A.10_The Oligomeric Probable Pore-forming SpoIIA Toxin (SpoIIA) Family	-
9.A.11_The Dipicolinic Acid Transporter (DPA-T) Family	+
9.A.14_The G-protein-coupled receptor (GPCR) Family	-
9.A.17_The Integral Membrane Peroxisomal Protein Importer-2 (PPI2) Family	+
9.A.19_The Lipid Intermediate Transporter (Arv1) Family	+
9.A.25_The Por Protein Secretin System (PorSS) Family	-
9.A.26_The Lipid-translocating Exporter (LTE) Family	+
9.A.27_The Non-Classical Protein Exporter (NCPE) Family	-
9.A.34_The Nuclear Pore Complex Biogenesis (NPC-B) Family	+
9.A.36_The Ca2+-dependent Phospholipid Scramblase (Scramblase) Family	+
9.A.40_The HlyC/CorC (HCC) Family	+
9.A.41_The Capsular Polysaccharide Exporter (CPS-E) Family	-
9.A.42_The Ferrous Iron Transporter (IroT/MavN) Family	-
9.A.45_The Archaeocin/Halocin C8 (HalC8) Family	+
9.A.46_The Clarin (CLRN) Family	-
9.A.48_The Unconventional Protein Secretion (UPS) System	+
9.A.49_The Prenylated Rab Acceptor Protein 1 (PRA1) Family	-
9.A.50_The Nuclear t-RNA exporter (t-Exporter) Family	+
9.A.54_The Lysosomal Cobalamin (B12) Transporter (L-B12T) Family	-
9.A.55_The TMEM205 (TMEM205) Family	+
9.B_Putative transport proteins	-
9.B.1_The Integral Membrane CAAX Protease (CAAX Protease) Family	-
9.B.3_The Cysteine Protease Binding Protein-8 (CPBP8) Family	-
9.B.7_The Spanin3 (Spanin3) Family	-
9.B.8_The DUF2157 (DUF2157) Family	-
9.B.10_The Putative Tripartite Zn2+ Transporter (TZT) Family	-
9.B.11_The Dense Granule Protein 6 (GRA6) Family	+
9.B.12_The Sensitivity to Sodium or Salt Stress-induced Hydrophobic Peptide (Sna) Family	+
9.B.16_The Putative Ductin Channel (Ductin) Family	-
9.B.17_The VAMP-associated protein (VAP) Family	+
9.B.20_The Putative Mg2+ Transporter-C (MgtC) Family	+
9.B.21_The Frataxin (Frataxin) Family	-
9.B.24_The DUF805 or PF05656 (DUF805) Family	+
9.B.25_The Mitochondrial Inner/Outer Membrane Fusion (MMF) Family	-
9.B.26_The Regulator of ER Stress and Autophagy TMEM208 (TMEM208) Family	+
9.B.27_The DedA or YdjX-Z (DedA) Family	+
9.B.30_The Xanthan Gum Polysaccharide Biosynthesis/Export, GumE (GumE) Family	+
9.B.32_The DUF3302 or Pfam11742 (YibI) Family	-
9.B.34_The Kinase/Phosphatase/Cyclic-GMP Synthase/Cyclic di-GMP Hydrolase (KPSH) Family	-
9.B.35_The Putative Thyronine-Transporting Transthyretin (Transthyretin) Family	+
9.B.37_The Huntington-interacting Protein 14 (HIP14) Family	-
9.B.38_The Myelin Proteolipid Protein (MPLP) Family	-
9.B.45_The Fungal Mating-type Pheromone Receptor (MAT-PR) Family	-
9.B.49_9.B.49 family	-
9.B.66_The Propionicin PLG-1 (Propionicin PLC-1) Family	+
9.B.70_The Multicomponent Putative SpoIIIAE Exporter (SpoIIIA-E) Family	-
9.B.71_The Spanin4 (Spanin4) Family	-
9.B.74_The Phage Infection Protein (PIP) Family	-
9.B.75_The Ethanol Utilization/Transport (Eut) Protein Family	+
9.B.82_The Endoplasmic Reticulum Retrieval Protein1 (Putative Heavy Metal Transporter) (Rer1) Family	+
9.B.87_The Selenoprotein P Receptor (SelP-Receptor) Family	-
9.B.97_The Acyltransferase-3/Putative Acetyl-CoA Transporter (ATAT) Family	-
9.B.102_The YedE/YeeE (YedE/YeeE) Family	+
9.B.103_The Putative Ca2+ Uniporter (GC1qR) Family	+
9.C_Functionally characterized transporters lacking identified sequences	-
9.C.6_The Mitochondrial Organic Anion Channel (MOAC) Family	-
Ectomycorrhizae
Total_Transporters	-
1_Channels/Pores	+
1.A_α-Type Channels	+
1.A.1_The Voltage-gated Ion Channel (VIC) Superfamily	+
1.A.3_The Ryanodine-Inositol 1,4,5-triphosphate Receptor Ca2+ Channel (RIR-CaC) Family	-
1.A.4_The Transient Receptor Potential Ca2+ Channel (TRP-CC) Family	+
1.A.6_The Epithelial Na+ Channel (ENaC) Family	-
1.A.8_The Major Intrinsic Protein (MIP) Family	-
1.A.9_The Neurotransmitter Receptor, Cys loop, Ligand-gated Ion Channel (LIC) Family	+
1.A.11_The Ammonium Channel Transporter (Amt) Family	+
1.A.12_The Intracellular Chloride Channel (CLIC) Family	-
1.A.13_The Epithelial Chloride Channel (E-ClC) Family	-
1.A.15_The Non-selective Cation Channel-2 (NSCC2) Family	-
1.A.16_The Formate-Nitrite Transporter (FNT) Family	-
1.A.17_The Calcium-Dependent Chloride Channel (Ca-ClC) Family	-
1.A.22_The Large Conductance Mechanosensitive Ion Channel (MscL) Family	-
1.A.24_The Gap Junction-forming Connexin (Connexin) Family	+
1.A.26_The Mg2+ Transporter-E (MgtE) Family	+
1.A.30_The H+- or Na+-translocating Bacterial Flagellar Motor/ExbBD Outer Membrane Transport Energizer (Mot-Exb) Superfamily	-
1.A.31_The Annexin (Annexin) Family	-
1.A.33_The Cation Channel-forming Heat Shock Protein-70 (Hsp70) Family	+
1.A.35_The CorA Metal Ion Transporter (MIT) Family	+
1.A.38_The Golgi pH Regulator (GPHR) Family	+
1.A.47_The Nucleotide-sensitive Anion-selective Channel, ICln (ICln) Family	+
1.A.51_The Voltage-gated Proton Channel (VPC) Family	+
1.A.52_The Ca2+ Release-activated Ca2+ (CRAC) Channel (CRAC-C) Family	+
1.A.55_The Synaptic Vesicle-Associated Ca2+ Channel, Flower (Flower) Family	-
1.A.56_The Copper Transporter (Ctr) Family	-
1.A.67_The Membrane Mg2+ Transporter (MMgT) Family	+
1.A.72_The Mer Superfamily	-
1.B_β-Barrel Porins	+
1.B.1_The General Bacterial Porin (GBP) Family	-
1.B.8_The Mitochondrial and Plastid Porin (MPP) Family	+
1.B.11_The Outer Membrane Fimbrial Usher Porin (FUP) Family	-
1.B.12_The Autotransporter-1 (AT-1) Family	+
1.B.14_The Outer Membrane Receptor (OMR) Family	-
1.B.33_The Outer Membrane Protein Insertion Porin (Bam Complex) (OmpIP) Family	-
1.B.40_The Autotransporter-2 (AT-2) Family	+
1.B.42_The Outer Membrane Lipopolysaccharide Export Porin (LPS-EP) Family	-
1.C_Pore-Forming Toxins (Proteins and Peptides)	+
1.C.2_The Channel-forming δ-Endotoxin Insecticidal Crystal Protein (ICP) Family	-
1.C.4_The Aerolysin Channel-forming Toxin (Aerolysin) Family	-
1.C.8_The Botulinum and Tetanus Toxin (BTT) Family	-
1.C.11_The Pore-forming RTX Toxin (RTX-toxin) Family	+
1.C.12_The Thiol-activated Cholesterol-dependent Cytolysin (CDC) Family	-
1.C.13_The Channel-forming Leukocidin Cytotoxin (Ctx) Family	-
1.C.15_The Whipworm Stichosome Porin (WSP) Family	-
1.C.16_The Magainin (Magainin) Family	+
1.C.33_The Cathelicidin (Cathelicidin) Family	-
1.C.35_The Amoebapore (Amoebapore) Family	-
1.C.39_The Membrane Attack Complex/Perforin (MACPF) Family	+
1.C.47_The Insect/Fungal Defensin (Insect/Fungal Defensin) Family	+
1.C.57_The Clostridial Cytotoxin (CCT) Family	+
1.C.63_The α-Latrotoxin (Latrotoxin) Family	+
1.C.71_The Cytolytic Delta Endotoxin (Cyt1/2) Family	-
1.C.80_The Cytotoxic Major Fimbrial Subunit (MrxA) Family	-
1.C.82_The Pore-forming Amphipathic Helical Peptide HP(2-20) (HP2-20) Family	-
1.C.96_The Haemolytic Lectin, CEL-III (CEL-III) Family	+
1.C.97_The Pleurotolysin Pore-Forming (Pleurotolysin) Family	+
1.F_Vesicle Fusion Pores	+
1.F.1_The Synaptosomal Vesicle Fusion Pore (SVF-Pore) Family	+
1.G_Viral Fusion Pores	-
1.G.7_The Reovirus FAST Fusion Protein (R-FAST) Famly	-
2_Electrochemical Potential-driven Transporters	-
2.A_Porters (uniporters, symporters, antiporters)	-
2.A.1_The Major Facilitator Superfamily (MFS)	-
2.A.2_The Glycoside-Pentoside-Hexuronide (GPH):Cation Symporter Family	-
2.A.3_The Amino Acid-Polyamine-Organocation (APC) Family	-
2.A.4_The Cation Diffusion Facilitator (CDF) Family	-
2.A.5_The Zinc (Zn2+)-Iron (Fe2+) Permease (ZIP) Family	-
2.A.6_The Resistance-Nodulation-Cell Division (RND) Superfamily	-
2.A.7_The Drug/Metabolite Transporter (DMT) Superfamily	+
2.A.9_The Membrane Protein Insertase (YidC/Alb3/Oxa1) Family	+
2.A.16_The Telurite-resistance/Dicarboxylate Transporter (TDT) Family	-
2.A.17_The Proton-dependent Oligopeptide Transporter (POT/PTR) Family	-
2.A.18_The Amino Acid/Auxin Permease (AAAP) Family	-
2.A.19_The Ca2+:Cation Antiporter (CaCA) Family	+
2.A.20_The Inorganic Phosphate Transporter (PiT) Family	-
2.A.21_The Solute:Sodium Symporter (SSS) Family	-
2.A.22_The Neurotransmitter:Sodium Symporter (NSS) Family	-
2.A.23_The Dicarboxylate/Amino Acid:Cation (Na+ or H+) Symporter (DAACS) Family	-
2.A.29_The Mitochondrial Carrier (MC) Family	-
2.A.30_The Cation-Chloride Cotransporter (CCC) Family	+
2.A.31_The Anion Exchanger (AE) Family	+
2.A.36_The Monovalent Cation:Proton Antiporter-1 (CPA1) Family	-
2.A.37_The Monovalent Cation:Proton Antiporter-2 (CPA2) Family	+
2.A.38_The K+ Transporter (Trk) Family	-
2.A.39_The Nucleobase:Cation Symporter-1 (NCS1) Family	-
2.A.40_The Nucleobase/Ascorbate Transporter (NAT) or Nucleobase:Cation Symporter-2 (NCS2) Family	+
2.A.41_The Concentrative Nucleoside Transporter (CNT) Family	-
2.A.42_The Hydroxy/Aromatic Amino Acid Permease (HAAAP) Family	-
2.A.43_The Lysosomal Cystine Transporter (LCT) Family	-
2.A.44_2.A.44 family	+
2.A.45_The Arsenite-Antimonite (ArsB) Efflux Family	+
2.A.47_The Divalent Anion:Na+ Symporter (DASS) Family	+
2.A.49_The Chloride Carrier/Channel (ClC) Family	-
2.A.50_The Glycerol Uptake (GUP) Family	+
2.A.51_The Chromate Ion Transporter (CHR) Family	+
2.A.52_The Ni2+-Co2+ Transporter (NiCoT) Family	+
2.A.53_The Sulfate Permease (SulP) Family	+
2.A.54_The Mitochondrial Tricarboxylate Carrier (MTC) Family	-
2.A.55_The Metal Ion (Mn2+-iron) Transporter (Nramp) Family	+
2.A.56_The Tripartite ATP-independent Periplasmic Transporter (TRAP-T) Family	-
2.A.57_The Equilibrative Nucleoside Transporter (ENT) Family	+
2.A.59_The Arsenical Resistance-3 (ACR3) Family	+
2.A.66_The Multidrug/Oligosaccharidyl-lipid/Polysaccharide (MOP) Flippase Superfamily	+
2.A.67_The Oligopeptide Transporter (OPT) Family	-
2.A.69_The Auxin Efflux Carrier (AEC) Family	-
2.A.72_The K+ Uptake Permease (KUP) Family	-
2.A.77_The Cadmium Resistance (CadD) Family	-
2.A.78_The Branched Chain Amino Acid Exporter (LIV-E) Family	-
2.A.79_The Threonine/Serine Exporter (ThrE) Family	-
2.A.80_The Tricarboxylate Transporter (TTT) Family	+
2.A.82_The Organic Solute Transporter (OST) Family	+
2.A.85_The Aromatic Acid Exporter (ArAE) Family	+
2.A.89_The Vacuolar Iron Transporter (VIT) Family	+
2.A.92_The Choline Transporter-like (CTL) Family	-
2.A.93_2.A.93 family	-
2.A.94_The Phosphate Permease (Pho1) Family	+
2.A.95_The 6 TMS Neutral Amino Acid Transporter (NAAT) Family	-
2.A.96_The Acetate Uptake Transporter (AceTr) Family	-
2.A.97_The Mitochondrial Inner Membrane K+/H+ and Ca2+/H+ Exchanger (LetM1) Family	+
2.A.100_The Ferroportin (Fpn) Family	-
2.A.102_The 4-Toluene Sulfonate Uptake Permease (TSUP) Family	-
2.C_Ion-gradient-driven energizers	-
2.C.1_The TonB-ExbB-ExbD/TolA-TolQ-TolR Outer Membrane Receptor Energizers and Stabilizers (TonB/TolA) Family	-
3_Primary Active Transporters	+
3.A_P-P-bond-hydrolysis-driven transporters	+
3.A.1_The ATP-binding Cassette (ABC) Superfamily	-
3.A.2_The H+- or Na+-translocating F-type, V-type and A-type ATPase (F-ATPase) Superfamily	+
3.A.3_The P-type ATPase (P-ATPase) Superfamily	+
3.A.4_The Arsenite-Antimonite (ArsAB) Efflux Family	-
3.A.5_The General Secretory Pathway (Sec) Family	+
3.A.6_The Type III (Virulence-related) Secretory Pathway (IIISP) Family	+
3.A.7_The Type IV (Conjugal DNA-Protein Transfer or VirB) Secretory Pathway (IVSP) Family	-
3.A.8_The Mitochondrial Protein Translocase (MPT) Family	+
3.A.9_The Chloroplast Envelope Protein Translocase (CEPT or Tic-Toc) Family	+
3.A.11_The Bacterial Competence-related DNA Transformation Transporter (DNA-T) Family	-
3.A.15_The Outer Membrane Protein Secreting Main Terminal Branch (MTB) Family	-
3.A.16_The Endoplasmic Reticular Retrotranslocon (ER-RT) Family	+
3.A.17_The Phage T7 Injectisome (T7 Injectisome) Family	+
3.A.18_The Nuclear mRNA Exporter (mRNA-E) Family	+
3.A.19_The TMS Recognition/Insertion Complex (TRC) Family	+
3.A.20_The Peroxisomal Protein Importer (PPI) Family	+
3.B_Decarboxylation-driven transporters	-
3.B.1_The Na+-transporting Carboxylic Acid Decarboxylase (NaT-DC) Family	-
3.D_Oxidoreduction-driven transporters	+
3.D.1_The H+ or Na+-translocating NADH Dehydrogenase (NDH) Family	+
3.D.2_The Proton-translocating Transhydrogenase (PTH) Family	-
3.D.3_The Proton-translocating Quinol:Cytochrome c Reductase (QCR) Superfamily	+
3.D.4_The Proton-translocating Cytochrome Oxidase (COX) Superfamily	+
3.D.5_The Na+-translocating NADH:Quinone Dehydrogenase (Na-NDH or NQR) Family	-
3.D.9_The H+-translocating F420H2 Dehydrogenase (F420H2DH) Family	-
3.E_Light absorption-driven transporters	-
3.E.1_The Ion-translocating Microbial Rhodopsin (MR) Family	-
3.E.2_The Photosynthetic Reaction Center (PRC) Family	+
4_Group Translocators	-
4.A_Phosphotransfer-driven Group Translocators (PTS)	-
4.A.1_The PTS Glucose-Glucoside (Glc) Family	-
4.A.2_The PTS Fructose-Mannitol (Fru) Family	-
4.A.3_The PTS Lactose-N,N'-Diacetylchitobiose-β-glucoside (Lac) Family	-
4.B_Nicotinamide ribonucleoside uptake transporters	-
4.B.1_The Nicotinamide Ribonucleoside (NR) Uptake Permease (PnuC) Family	-
4.C_Acyl CoA ligase-coupled transporters	-
4.C.1_The Fatty Acid Group Translocation (FAT) Family	-
4.C.2_The Carnitine O-Acyl Transferase (CrAT) Family	+
4.C.3_The Acyl-CoA Thioesterase (AcoT) Family	+
5_Transmembrane Electron Carriers	-
5.A_Transmembrane 2-electron transfer carriers	-
5.A.1_The Disulfide Bond Oxidoreductase D (DsbD) Family	-
5.A.3_The Prokaryotic Molybdopterin-containing Oxidoreductase (PMO) Family	-
5.A.4_5.A.4 family	-
5.B_Transmembrane 1-electron transfer carriers	-
5.B.1_The Phagocyte (gp91phox) NADPH Oxidase Family	-
5.B.2_The Eukaryotic Cytochrome b561 (Cytb561) Family	-
5.B.4_The Plant Photosystem I Supercomplex (PSI) Family	-
5.B.6_The Transmembrane Epithelial Antigen Protien-3 Ferric Reductase (STEAP) Family	-
8_Accessory Factors Involved in Transport	+
8.A_Auxiliary transport proteins	+
8.A.1_The Membrane Fusion Protein (MFP) Family	-
8.A.3_The Cytoplasmic Membrane-Periplasmic Auxiliary-1 (MPA1) Protein with Cytoplasmic (C) Domain (MPA1-C or MPA1+C) Family	-
8.A.5_The Voltage-gated K+ Channel β-subunit (Kvβ) Family	-
8.A.6_The Auxiliary Nutrient Transporter (ANT) Family	-
8.A.7_The Phosphotransferase System Enzyme I (EI) Family	-
8.A.9_The rBAT Transport Accessory Protein (rBAT) Family	-
8.A.11_The Immunophilin-like Prolyl:peptidyl Isomerase Regulator (I-PPI) Family	+
8.A.13_The Tetratricopeptide Repeat (Tpr1) Family	+
8.A.15_The K+ Channel Accessory Protein (KChAP) Family	+
8.A.21_The Stomatin/Podocin/Band 7/Nephrosis.2/SPFH (Stomatin) Family	+
8.A.26_The Caveolin (Caveolin) Family	-
8.A.27_The CDC50 P-type ATPase Lipid Flippase Subunit (CDC50) Family	+
8.A.28_The Ankyrin (Ankyrin) Family	+
8.A.30_The Nedd4-Family Interacting Protein-2 (Nedd4) Family	+
8.A.32_The β-Amyloid Cleaving Enzyme (BACE1) Family	+
8.A.33_The Fatty Acid Binding Protein (FABP) Family	-
8.A.34_The Endophilin (Endophilin) Family	-
8.B_Ribosomally synthesized protein/peptide toxins/agonists that target channels and carriers	-
8.B.9_The Triflin Toxin (Triflin or CRISP) Family	-
8.B.14_The Sea Anemone Peptide Toxin, Class 1 (BgK) Family	-
9_Incompletely Characterized Transport Systems	+
9.A_Recognized transporters of unknown biochemical mechanism	+
9.A.1_The Non ABC Multidrug Exporter (N-MDE) Family	-
9.A.2_The Putative Dissolved Inorganic Carbon Concentrating Transporter (DIC-CT) Family	+
9.A.6_The ATP Exporter (ATP-E) Family	+
9.A.8_The Ferrous Iron Uptake (FeoB) Family	-
9.A.9_The Low Affinity Fe2+ Transporter (FeT) Family	-
9.A.10_The Oligomeric Probable Pore-forming SpoIIA Toxin (SpoIIA) Family	+
9.A.11_The Dipicolinic Acid Transporter (DPA-T) Family	-
9.A.14_The G-protein-coupled receptor (GPCR) Family	+
9.A.17_The Integral Membrane Peroxisomal Protein Importer-2 (PPI2) Family	-
9.A.19_The Lipid Intermediate Transporter (Arv1) Family	+
9.A.25_The Por Protein Secretin System (PorSS) Family	+
9.A.26_The Lipid-translocating Exporter (LTE) Family	-
9.A.27_The Non-Classical Protein Exporter (NCPE) Family	-
9.A.34_The Nuclear Pore Complex Biogenesis (NPC-B) Family	+
9.A.36_The Ca2+-dependent Phospholipid Scramblase (Scramblase) Family	+
9.A.40_The HlyC/CorC (HCC) Family	+
9.A.41_The Capsular Polysaccharide Exporter (CPS-E) Family	+
9.A.42_The Ferrous Iron Transporter (IroT/MavN) Family	-
9.A.45_The Archaeocin/Halocin C8 (HalC8) Family	+
9.A.46_The Clarin (CLRN) Family	-
9.A.48_The Unconventional Protein Secretion (UPS) System	-
9.A.49_The Prenylated Rab Acceptor Protein 1 (PRA1) Family	-
9.A.50_The Nuclear t-RNA exporter (t-Exporter) Family	+
9.A.54_The Lysosomal Cobalamin (B12) Transporter (L-B12T) Family	-
9.A.55_The TMEM205 (TMEM205) Family	-
9.B_Putative transport proteins	+
9.B.1_The Integral Membrane CAAX Protease (CAAX Protease) Family	+
9.B.3_The Cysteine Protease Binding Protein-8 (CPBP8) Family	-
9.B.7_The Spanin3 (Spanin3) Family	-
9.B.8_The DUF2157 (DUF2157) Family	-
9.B.10_The Putative Tripartite Zn2+ Transporter (TZT) Family	-
9.B.11_The Dense Granule Protein 6 (GRA6) Family	-
9.B.12_The Sensitivity to Sodium or Salt Stress-induced Hydrophobic Peptide (Sna) Family	-
9.B.16_The Putative Ductin Channel (Ductin) Family	+
9.B.17_The VAMP-associated protein (VAP) Family	-
9.B.20_The Putative Mg2+ Transporter-C (MgtC) Family	-
9.B.21_The Frataxin (Frataxin) Family	+
9.B.24_The DUF805 or PF05656 (DUF805) Family	+
9.B.25_The Mitochondrial Inner/Outer Membrane Fusion (MMF) Family	-
9.B.26_The Regulator of ER Stress and Autophagy TMEM208 (TMEM208) Family	+
9.B.27_The DedA or YdjX-Z (DedA) Family	+
9.B.30_The Xanthan Gum Polysaccharide Biosynthesis/Export, GumE (GumE) Family	-
9.B.32_The DUF3302 or Pfam11742 (YibI) Family	-
9.B.34_The Kinase/Phosphatase/Cyclic-GMP Synthase/Cyclic di-GMP Hydrolase (KPSH) Family	+
9.B.35_The Putative Thyronine-Transporting Transthyretin (Transthyretin) Family	+
9.B.37_The Huntington-interacting Protein 14 (HIP14) Family	+
9.B.38_The Myelin Proteolipid Protein (MPLP) Family	-
9.B.45_The Fungal Mating-type Pheromone Receptor (MAT-PR) Family	+
9.B.49_9.B.49 family	-
9.B.66_The Propionicin PLG-1 (Propionicin PLC-1) Family	-
9.B.70_The Multicomponent Putative SpoIIIAE Exporter (SpoIIIA-E) Family	+
9.B.71_The Spanin4 (Spanin4) Family	-
9.B.74_The Phage Infection Protein (PIP) Family	-
9.B.75_The Ethanol Utilization/Transport (Eut) Protein Family	-
9.B.82_The Endoplasmic Reticulum Retrieval Protein1 (Putative Heavy Metal Transporter) (Rer1) Family	+
9.B.87_The Selenoprotein P Receptor (SelP-Receptor) Family	+
9.B.97_The Acyltransferase-3/Putative Acetyl-CoA Transporter (ATAT) Family	-
9.B.102_The YedE/YeeE (YedE/YeeE) Family	+
9.B.103_The Putative Ca2+ Uniporter (GC1qR) Family	+
9.C_Functionally characterized transporters lacking identified sequences	-
9.C.6_The Mitochondrial Organic Anion Channel (MOAC) Family	-
Endomycorrhizae
Total_Transporters	+
1_Channels/Pores	+
1.A_α-Type Channels	+
1.A.1_The Voltage-gated Ion Channel (VIC) Superfamily	+
1.A.3_The Ryanodine-Inositol 1,4,5-triphosphate Receptor Ca2+ Channel (RIR-CaC) Family	-
1.A.4_The Transient Receptor Potential Ca2+ Channel (TRP-CC) Family	+
1.A.6_The Epithelial Na+ Channel (ENaC) Family	-
1.A.8_The Major Intrinsic Protein (MIP) Family	-
1.A.9_The Neurotransmitter Receptor, Cys loop, Ligand-gated Ion Channel (LIC) Family	-
1.A.11_The Ammonium Channel Transporter (Amt) Family	+
1.A.12_The Intracellular Chloride Channel (CLIC) Family	-
1.A.13_The Epithelial Chloride Channel (E-ClC) Family	-
1.A.15_The Non-selective Cation Channel-2 (NSCC2) Family	+
1.A.16_The Formate-Nitrite Transporter (FNT) Family	+
1.A.17_The Calcium-Dependent Chloride Channel (Ca-ClC) Family	-
1.A.22_The Large Conductance Mechanosensitive Ion Channel (MscL) Family	-
1.A.24_The Gap Junction-forming Connexin (Connexin) Family	+
1.A.26_The Mg2+ Transporter-E (MgtE) Family	-
1.A.30_The H+- or Na+-translocating Bacterial Flagellar Motor/ExbBD Outer Membrane Transport Energizer (Mot-Exb) Superfamily	-
1.A.31_The Annexin (Annexin) Family	+
1.A.33_The Cation Channel-forming Heat Shock Protein-70 (Hsp70) Family	+
1.A.35_The CorA Metal Ion Transporter (MIT) Family	+
1.A.38_The Golgi pH Regulator (GPHR) Family	+
1.A.47_The Nucleotide-sensitive Anion-selective Channel, ICln (ICln) Family	-
1.A.51_The Voltage-gated Proton Channel (VPC) Family	-
1.A.52_The Ca2+ Release-activated Ca2+ (CRAC) Channel (CRAC-C) Family	+
1.A.55_The Synaptic Vesicle-Associated Ca2+ Channel, Flower (Flower) Family	+
1.A.56_The Copper Transporter (Ctr) Family	+
1.A.67_The Membrane Mg2+ Transporter (MMgT) Family	-
1.A.72_The Mer Superfamily	-
1.B_β-Barrel Porins	+
1.B.1_The General Bacterial Porin (GBP) Family	-
1.B.8_The Mitochondrial and Plastid Porin (MPP) Family	-
1.B.11_The Outer Membrane Fimbrial Usher Porin (FUP) Family	-
1.B.12_The Autotransporter-1 (AT-1) Family	+
1.B.14_The Outer Membrane Receptor (OMR) Family	-
1.B.33_The Outer Membrane Protein Insertion Porin (Bam Complex) (OmpIP) Family	+
1.B.40_The Autotransporter-2 (AT-2) Family	-
1.B.42_The Outer Membrane Lipopolysaccharide Export Porin (LPS-EP) Family	-
1.C_Pore-Forming Toxins (Proteins and Peptides)	+
1.C.2_The Channel-forming δ-Endotoxin Insecticidal Crystal Protein (ICP) Family	-
1.C.4_The Aerolysin Channel-forming Toxin (Aerolysin) Family	-
1.C.8_The Botulinum and Tetanus Toxin (BTT) Family	-
1.C.11_The Pore-forming RTX Toxin (RTX-toxin) Family	-
1.C.12_The Thiol-activated Cholesterol-dependent Cytolysin (CDC) Family	-
1.C.13_The Channel-forming Leukocidin Cytotoxin (Ctx) Family	-
1.C.15_The Whipworm Stichosome Porin (WSP) Family	-
1.C.16_The Magainin (Magainin) Family	+
1.C.33_The Cathelicidin (Cathelicidin) Family	-
1.C.35_The Amoebapore (Amoebapore) Family	-
1.C.39_The Membrane Attack Complex/Perforin (MACPF) Family	+
1.C.47_The Insect/Fungal Defensin (Insect/Fungal Defensin) Family	+
1.C.57_The Clostridial Cytotoxin (CCT) Family	+
1.C.63_The α-Latrotoxin (Latrotoxin) Family	+
1.C.71_The Cytolytic Delta Endotoxin (Cyt1/2) Family	-
1.C.80_The Cytotoxic Major Fimbrial Subunit (MrxA) Family	-
1.C.82_The Pore-forming Amphipathic Helical Peptide HP(2-20) (HP2-20) Family	-
1.C.96_The Haemolytic Lectin, CEL-III (CEL-III) Family	-
1.C.97_The Pleurotolysin Pore-Forming (Pleurotolysin) Family	-
1.F_Vesicle Fusion Pores	+
1.F.1_The Synaptosomal Vesicle Fusion Pore (SVF-Pore) Family	+
1.G_Viral Fusion Pores	-
1.G.7_The Reovirus FAST Fusion Protein (R-FAST) Famly	-
2_Electrochemical Potential-driven Transporters	+
2.A_Porters (uniporters, symporters, antiporters)	+
2.A.1_The Major Facilitator Superfamily (MFS)	+
2.A.2_The Glycoside-Pentoside-Hexuronide (GPH):Cation Symporter Family	+
2.A.3_The Amino Acid-Polyamine-Organocation (APC) Family	+
2.A.4_The Cation Diffusion Facilitator (CDF) Family	-
2.A.5_The Zinc (Zn2+)-Iron (Fe2+) Permease (ZIP) Family	+
2.A.6_The Resistance-Nodulation-Cell Division (RND) Superfamily	-
2.A.7_The Drug/Metabolite Transporter (DMT) Superfamily	+
2.A.9_The Membrane Protein Insertase (YidC/Alb3/Oxa1) Family	+
2.A.16_The Telurite-resistance/Dicarboxylate Transporter (TDT) Family	-
2.A.17_The Proton-dependent Oligopeptide Transporter (POT/PTR) Family	-
2.A.18_The Amino Acid/Auxin Permease (AAAP) Family	+
2.A.19_The Ca2+:Cation Antiporter (CaCA) Family	+
2.A.20_The Inorganic Phosphate Transporter (PiT) Family	-
2.A.21_The Solute:Sodium Symporter (SSS) Family	-
2.A.22_The Neurotransmitter:Sodium Symporter (NSS) Family	-
2.A.23_The Dicarboxylate/Amino Acid:Cation (Na+ or H+) Symporter (DAACS) Family	-
2.A.29_The Mitochondrial Carrier (MC) Family	+
2.A.30_The Cation-Chloride Cotransporter (CCC) Family	+
2.A.31_The Anion Exchanger (AE) Family	+
2.A.36_The Monovalent Cation:Proton Antiporter-1 (CPA1) Family	-
2.A.37_The Monovalent Cation:Proton Antiporter-2 (CPA2) Family	-
2.A.38_The K+ Transporter (Trk) Family	+
2.A.39_The Nucleobase:Cation Symporter-1 (NCS1) Family	+
2.A.40_The Nucleobase/Ascorbate Transporter (NAT) or Nucleobase:Cation Symporter-2 (NCS2) Family	+
2.A.41_The Concentrative Nucleoside Transporter (CNT) Family	+
2.A.42_The Hydroxy/Aromatic Amino Acid Permease (HAAAP) Family	-
2.A.43_The Lysosomal Cystine Transporter (LCT) Family	+
2.A.44_2.A.44 family	+
2.A.45_The Arsenite-Antimonite (ArsB) Efflux Family	-
2.A.47_The Divalent Anion:Na+ Symporter (DASS) Family	+
2.A.49_The Chloride Carrier/Channel (ClC) Family	+
2.A.50_The Glycerol Uptake (GUP) Family	-
2.A.51_The Chromate Ion Transporter (CHR) Family	+
2.A.52_The Ni2+-Co2+ Transporter (NiCoT) Family	+
2.A.53_The Sulfate Permease (SulP) Family	+
2.A.54_The Mitochondrial Tricarboxylate Carrier (MTC) Family	+
2.A.55_The Metal Ion (Mn2+-iron) Transporter (Nramp) Family	+
2.A.56_The Tripartite ATP-independent Periplasmic Transporter (TRAP-T) Family	+
2.A.57_The Equilibrative Nucleoside Transporter (ENT) Family	+
2.A.59_The Arsenical Resistance-3 (ACR3) Family	+
2.A.66_The Multidrug/Oligosaccharidyl-lipid/Polysaccharide (MOP) Flippase Superfamily	+
2.A.67_The Oligopeptide Transporter (OPT) Family	-
2.A.69_The Auxin Efflux Carrier (AEC) Family	-
2.A.72_The K+ Uptake Permease (KUP) Family	+
2.A.77_The Cadmium Resistance (CadD) Family	+
2.A.78_The Branched Chain Amino Acid Exporter (LIV-E) Family	-
2.A.79_The Threonine/Serine Exporter (ThrE) Family	-
2.A.80_The Tricarboxylate Transporter (TTT) Family	-
2.A.82_The Organic Solute Transporter (OST) Family	-
2.A.85_The Aromatic Acid Exporter (ArAE) Family	+
2.A.89_The Vacuolar Iron Transporter (VIT) Family	+
2.A.92_The Choline Transporter-like (CTL) Family	+
2.A.93_2.A.93 family	-
2.A.94_The Phosphate Permease (Pho1) Family	+
2.A.95_The 6 TMS Neutral Amino Acid Transporter (NAAT) Family	-
2.A.96_The Acetate Uptake Transporter (AceTr) Family	+
2.A.97_The Mitochondrial Inner Membrane K+/H+ and Ca2+/H+ Exchanger (LetM1) Family	-
2.A.100_The Ferroportin (Fpn) Family	+
2.A.102_The 4-Toluene Sulfonate Uptake Permease (TSUP) Family	-
2.C_Ion-gradient-driven energizers	-
2.C.1_The TonB-ExbB-ExbD/TolA-TolQ-TolR Outer Membrane Receptor Energizers and Stabilizers (TonB/TolA) Family	-
3_Primary Active Transporters	+
3.A_P-P-bond-hydrolysis-driven transporters	+
3.A.1_The ATP-binding Cassette (ABC) Superfamily	+
3.A.2_The H+- or Na+-translocating F-type, V-type and A-type ATPase (F-ATPase) Superfamily	+
3.A.3_The P-type ATPase (P-ATPase) Superfamily	+
3.A.4_The Arsenite-Antimonite (ArsAB) Efflux Family	-
3.A.5_The General Secretory Pathway (Sec) Family	+
3.A.6_The Type III (Virulence-related) Secretory Pathway (IIISP) Family	-
3.A.7_The Type IV (Conjugal DNA-Protein Transfer or VirB) Secretory Pathway (IVSP) Family	-
3.A.8_The Mitochondrial Protein Translocase (MPT) Family	+
3.A.9_The Chloroplast Envelope Protein Translocase (CEPT or Tic-Toc) Family	+
3.A.11_The Bacterial Competence-related DNA Transformation Transporter (DNA-T) Family	-
3.A.15_The Outer Membrane Protein Secreting Main Terminal Branch (MTB) Family	-
3.A.16_The Endoplasmic Reticular Retrotranslocon (ER-RT) Family	+
3.A.17_The Phage T7 Injectisome (T7 Injectisome) Family	-
3.A.18_The Nuclear mRNA Exporter (mRNA-E) Family	-
3.A.19_The TMS Recognition/Insertion Complex (TRC) Family	+
3.A.20_The Peroxisomal Protein Importer (PPI) Family	+
3.B_Decarboxylation-driven transporters	+
3.B.1_The Na+-transporting Carboxylic Acid Decarboxylase (NaT-DC) Family	+
3.D_Oxidoreduction-driven transporters	+
3.D.1_The H+ or Na+-translocating NADH Dehydrogenase (NDH) Family	+
3.D.2_The Proton-translocating Transhydrogenase (PTH) Family	-
3.D.3_The Proton-translocating Quinol:Cytochrome c Reductase (QCR) Superfamily	-
3.D.4_The Proton-translocating Cytochrome Oxidase (COX) Superfamily	+
3.D.5_The Na+-translocating NADH:Quinone Dehydrogenase (Na-NDH or NQR) Family	+
3.D.9_The H+-translocating F420H2 Dehydrogenase (F420H2DH) Family	-
3.E_Light absorption-driven transporters	+
3.E.1_The Ion-translocating Microbial Rhodopsin (MR) Family	+
3.E.2_The Photosynthetic Reaction Center (PRC) Family	-
4_Group Translocators	+
4.A_Phosphotransfer-driven Group Translocators (PTS)	-
4.A.1_The PTS Glucose-Glucoside (Glc) Family	-
4.A.2_The PTS Fructose-Mannitol (Fru) Family	-
4.A.3_The PTS Lactose-N,N'-Diacetylchitobiose-β-glucoside (Lac) Family	-
4.B_Nicotinamide ribonucleoside uptake transporters	-
4.B.1_The Nicotinamide Ribonucleoside (NR) Uptake Permease (PnuC) Family	-
4.C_Acyl CoA ligase-coupled transporters	+
4.C.1_The Fatty Acid Group Translocation (FAT) Family	+
4.C.2_The Carnitine O-Acyl Transferase (CrAT) Family	-
4.C.3_The Acyl-CoA Thioesterase (AcoT) Family	+
5_Transmembrane Electron Carriers	+
5.A_Transmembrane 2-electron transfer carriers	+
5.A.1_The Disulfide Bond Oxidoreductase D (DsbD) Family	-
5.A.3_The Prokaryotic Molybdopterin-containing Oxidoreductase (PMO) Family	-
5.A.4_5.A.4 family	+
5.B_Transmembrane 1-electron transfer carriers	+
5.B.1_The Phagocyte (gp91phox) NADPH Oxidase Family	+
5.B.2_The Eukaryotic Cytochrome b561 (Cytb561) Family	-
5.B.4_The Plant Photosystem I Supercomplex (PSI) Family	-
5.B.6_The Transmembrane Epithelial Antigen Protien-3 Ferric Reductase (STEAP) Family	-
8_Accessory Factors Involved in Transport	+
8.A_Auxiliary transport proteins	+
8.A.1_The Membrane Fusion Protein (MFP) Family	-
8.A.3_The Cytoplasmic Membrane-Periplasmic Auxiliary-1 (MPA1) Protein with Cytoplasmic (C) Domain (MPA1-C or MPA1+C) Family	-
8.A.5_The Voltage-gated K+ Channel β-subunit (Kvβ) Family	+
8.A.6_The Auxiliary Nutrient Transporter (ANT) Family	-
8.A.7_The Phosphotransferase System Enzyme I (EI) Family	-
8.A.9_The rBAT Transport Accessory Protein (rBAT) Family	-
8.A.11_The Immunophilin-like Prolyl:peptidyl Isomerase Regulator (I-PPI) Family	+
8.A.13_The Tetratricopeptide Repeat (Tpr1) Family	+
8.A.15_The K+ Channel Accessory Protein (KChAP) Family	+
8.A.21_The Stomatin/Podocin/Band 7/Nephrosis.2/SPFH (Stomatin) Family	+
8.A.26_The Caveolin (Caveolin) Family	+
8.A.27_The CDC50 P-type ATPase Lipid Flippase Subunit (CDC50) Family	+
8.A.28_The Ankyrin (Ankyrin) Family	+
8.A.30_The Nedd4-Family Interacting Protein-2 (Nedd4) Family	-
8.A.32_The β-Amyloid Cleaving Enzyme (BACE1) Family	-
8.A.33_The Fatty Acid Binding Protein (FABP) Family	-
8.A.34_The Endophilin (Endophilin) Family	+
8.B_Ribosomally synthesized protein/peptide toxins/agonists that target channels and carriers	-
8.B.9_The Triflin Toxin (Triflin or CRISP) Family	-
8.B.14_The Sea Anemone Peptide Toxin, Class 1 (BgK) Family	-
9_Incompletely Characterized Transport Systems	+
9.A_Recognized transporters of unknown biochemical mechanism	+
9.A.1_The Non ABC Multidrug Exporter (N-MDE) Family	-
9.A.2_The Putative Dissolved Inorganic Carbon Concentrating Transporter (DIC-CT) Family	+
9.A.6_The ATP Exporter (ATP-E) Family	-
9.A.8_The Ferrous Iron Uptake (FeoB) Family	-
9.A.9_The Low Affinity Fe2+ Transporter (FeT) Family	+
9.A.10_The Oligomeric Probable Pore-forming SpoIIA Toxin (SpoIIA) Family	+
9.A.11_The Dipicolinic Acid Transporter (DPA-T) Family	-
9.A.14_The G-protein-coupled receptor (GPCR) Family	+
9.A.17_The Integral Membrane Peroxisomal Protein Importer-2 (PPI2) Family	+
9.A.19_The Lipid Intermediate Transporter (Arv1) Family	-
9.A.25_The Por Protein Secretin System (PorSS) Family	+
9.A.26_The Lipid-translocating Exporter (LTE) Family	+
9.A.27_The Non-Classical Protein Exporter (NCPE) Family	+
9.A.34_The Nuclear Pore Complex Biogenesis (NPC-B) Family	-
9.A.36_The Ca2+-dependent Phospholipid Scramblase (Scramblase) Family	-
9.A.40_The HlyC/CorC (HCC) Family	-
9.A.41_The Capsular Polysaccharide Exporter (CPS-E) Family	+
9.A.42_The Ferrous Iron Transporter (IroT/MavN) Family	-
9.A.45_The Archaeocin/Halocin C8 (HalC8) Family	+
9.A.46_The Clarin (CLRN) Family	-
9.A.48_The Unconventional Protein Secretion (UPS) System	-
9.A.49_The Prenylated Rab Acceptor Protein 1 (PRA1) Family	+
9.A.50_The Nuclear t-RNA exporter (t-Exporter) Family	+
9.A.54_The Lysosomal Cobalamin (B12) Transporter (L-B12T) Family	+
9.A.55_The TMEM205 (TMEM205) Family	+
9.B_Putative transport proteins	+
9.B.1_The Integral Membrane CAAX Protease (CAAX Protease) Family	+
9.B.3_The Cysteine Protease Binding Protein-8 (CPBP8) Family	-
9.B.7_The Spanin3 (Spanin3) Family	+
9.B.8_The DUF2157 (DUF2157) Family	-
9.B.10_The Putative Tripartite Zn2+ Transporter (TZT) Family	-
9.B.11_The Dense Granule Protein 6 (GRA6) Family	-
9.B.12_The Sensitivity to Sodium or Salt Stress-induced Hydrophobic Peptide (Sna) Family	-
9.B.16_The Putative Ductin Channel (Ductin) Family	-
9.B.17_The VAMP-associated protein (VAP) Family	-
9.B.20_The Putative Mg2+ Transporter-C (MgtC) Family	-
9.B.21_The Frataxin (Frataxin) Family	+
9.B.24_The DUF805 or PF05656 (DUF805) Family	-
9.B.25_The Mitochondrial Inner/Outer Membrane Fusion (MMF) Family	+
9.B.26_The Regulator of ER Stress and Autophagy TMEM208 (TMEM208) Family	+
9.B.27_The DedA or YdjX-Z (DedA) Family	-
9.B.30_The Xanthan Gum Polysaccharide Biosynthesis/Export, GumE (GumE) Family	-
9.B.32_The DUF3302 or Pfam11742 (YibI) Family	-
9.B.34_The Kinase/Phosphatase/Cyclic-GMP Synthase/Cyclic di-GMP Hydrolase (KPSH) Family	-
9.B.35_The Putative Thyronine-Transporting Transthyretin (Transthyretin) Family	-
9.B.37_The Huntington-interacting Protein 14 (HIP14) Family	+
9.B.38_The Myelin Proteolipid Protein (MPLP) Family	-
9.B.45_The Fungal Mating-type Pheromone Receptor (MAT-PR) Family	-
9.B.49_9.B.49 family	-
9.B.66_The Propionicin PLG-1 (Propionicin PLC-1) Family	-
9.B.70_The Multicomponent Putative SpoIIIAE Exporter (SpoIIIA-E) Family	-
9.B.71_The Spanin4 (Spanin4) Family	-
9.B.74_The Phage Infection Protein (PIP) Family	-
9.B.75_The Ethanol Utilization/Transport (Eut) Protein Family	+
9.B.82_The Endoplasmic Reticulum Retrieval Protein1 (Putative Heavy Metal Transporter) (Rer1) Family	+
9.B.87_The Selenoprotein P Receptor (SelP-Receptor) Family	+
9.B.97_The Acyltransferase-3/Putative Acetyl-CoA Transporter (ATAT) Family	-
9.B.102_The YedE/YeeE (YedE/YeeE) Family	+
9.B.103_The Putative Ca2+ Uniporter (GC1qR) Family	-
9.C_Functionally characterized transporters lacking identified sequences	-
9.C.6_The Mitochondrial Organic Anion Channel (MOAC) Family	-
Pathogenic
Total_Transporters	+
1_Channels/Pores	-
1.A_α-Type Channels	-
1.A.1_The Voltage-gated Ion Channel (VIC) Superfamily	-
1.A.3_The Ryanodine-Inositol 1,4,5-triphosphate Receptor Ca2+ Channel (RIR-CaC) Family	+
1.A.4_The Transient Receptor Potential Ca2+ Channel (TRP-CC) Family	-
1.A.6_The Epithelial Na+ Channel (ENaC) Family	+
1.A.8_The Major Intrinsic Protein (MIP) Family	+
1.A.9_The Neurotransmitter Receptor, Cys loop, Ligand-gated Ion Channel (LIC) Family	-
1.A.11_The Ammonium Channel Transporter (Amt) Family	-
1.A.12_The Intracellular Chloride Channel (CLIC) Family	-
1.A.13_The Epithelial Chloride Channel (E-ClC) Family	+
1.A.15_The Non-selective Cation Channel-2 (NSCC2) Family	-
1.A.16_The Formate-Nitrite Transporter (FNT) Family	+
1.A.17_The Calcium-Dependent Chloride Channel (Ca-ClC) Family	+
1.A.22_The Large Conductance Mechanosensitive Ion Channel (MscL) Family	+
1.A.24_The Gap Junction-forming Connexin (Connexin) Family	-
1.A.26_The Mg2+ Transporter-E (MgtE) Family	-
1.A.30_The H+- or Na+-translocating Bacterial Flagellar Motor/ExbBD Outer Membrane Transport Energizer (Mot-Exb) Superfamily	-
1.A.31_The Annexin (Annexin) Family	+
1.A.33_The Cation Channel-forming Heat Shock Protein-70 (Hsp70) Family	-
1.A.35_The CorA Metal Ion Transporter (MIT) Family	+
1.A.38_The Golgi pH Regulator (GPHR) Family	-
1.A.47_The Nucleotide-sensitive Anion-selective Channel, ICln (ICln) Family	-
1.A.51_The Voltage-gated Proton Channel (VPC) Family	-
1.A.52_The Ca2+ Release-activated Ca2+ (CRAC) Channel (CRAC-C) Family	+
1.A.55_The Synaptic Vesicle-Associated Ca2+ Channel, Flower (Flower) Family	+
1.A.56_The Copper Transporter (Ctr) Family	+
1.A.67_The Membrane Mg2+ Transporter (MMgT) Family	-
1.A.72_The Mer Superfamily	+
1.B_β-Barrel Porins	+
1.B.1_The General Bacterial Porin (GBP) Family	+
1.B.8_The Mitochondrial and Plastid Porin (MPP) Family	+
1.B.11_The Outer Membrane Fimbrial Usher Porin (FUP) Family	+
1.B.12_The Autotransporter-1 (AT-1) Family	+
1.B.14_The Outer Membrane Receptor (OMR) Family	+
1.B.33_The Outer Membrane Protein Insertion Porin (Bam Complex) (OmpIP) Family	+
1.B.40_The Autotransporter-2 (AT-2) Family	-
1.B.42_The Outer Membrane Lipopolysaccharide Export Porin (LPS-EP) Family	+
1.C_Pore-Forming Toxins (Proteins and Peptides)	-
1.C.2_The Channel-forming δ-Endotoxin Insecticidal Crystal Protein (ICP) Family	+
1.C.4_The Aerolysin Channel-forming Toxin (Aerolysin) Family	+
1.C.8_The Botulinum and Tetanus Toxin (BTT) Family	+
1.C.11_The Pore-forming RTX Toxin (RTX-toxin) Family	+
1.C.12_The Thiol-activated Cholesterol-dependent Cytolysin (CDC) Family	+
1.C.13_The Channel-forming Leukocidin Cytotoxin (Ctx) Family	+
1.C.15_The Whipworm Stichosome Porin (WSP) Family	+
1.C.16_The Magainin (Magainin) Family	+
1.C.33_The Cathelicidin (Cathelicidin) Family	+
1.C.35_The Amoebapore (Amoebapore) Family	+
1.C.39_The Membrane Attack Complex/Perforin (MACPF) Family	-
1.C.47_The Insect/Fungal Defensin (Insect/Fungal Defensin) Family	-
1.C.57_The Clostridial Cytotoxin (CCT) Family	-
1.C.63_The α-Latrotoxin (Latrotoxin) Family	-
1.C.71_The Cytolytic Delta Endotoxin (Cyt1/2) Family	-
1.C.80_The Cytotoxic Major Fimbrial Subunit (MrxA) Family	+
1.C.82_The Pore-forming Amphipathic Helical Peptide HP(2-20) (HP2-20) Family	+
1.C.96_The Haemolytic Lectin, CEL-III (CEL-III) Family	-
1.C.97_The Pleurotolysin Pore-Forming (Pleurotolysin) Family	-
1.F_Vesicle Fusion Pores	-
1.F.1_The Synaptosomal Vesicle Fusion Pore (SVF-Pore) Family	-
1.G_Viral Fusion Pores	-
1.G.7_The Reovirus FAST Fusion Protein (R-FAST) Famly	-
2_Electrochemical Potential-driven Transporters	+
2.A_Porters (uniporters, symporters, antiporters)	+
2.A.1_The Major Facilitator Superfamily (MFS)	+
2.A.2_The Glycoside-Pentoside-Hexuronide (GPH):Cation Symporter Family	+
2.A.3_The Amino Acid-Polyamine-Organocation (APC) Family	+
2.A.4_The Cation Diffusion Facilitator (CDF) Family	+
2.A.5_The Zinc (Zn2+)-Iron (Fe2+) Permease (ZIP) Family	+
2.A.6_The Resistance-Nodulation-Cell Division (RND) Superfamily	+
2.A.7_The Drug/Metabolite Transporter (DMT) Superfamily	-
2.A.9_The Membrane Protein Insertase (YidC/Alb3/Oxa1) Family	-
2.A.16_The Telurite-resistance/Dicarboxylate Transporter (TDT) Family	+
2.A.17_The Proton-dependent Oligopeptide Transporter (POT/PTR) Family	+
2.A.18_The Amino Acid/Auxin Permease (AAAP) Family	+
2.A.19_The Ca2+:Cation Antiporter (CaCA) Family	-
2.A.20_The Inorganic Phosphate Transporter (PiT) Family	+
2.A.21_The Solute:Sodium Symporter (SSS) Family	-
2.A.22_The Neurotransmitter:Sodium Symporter (NSS) Family	+
2.A.23_The Dicarboxylate/Amino Acid:Cation (Na+ or H+) Symporter (DAACS) Family	+
2.A.29_The Mitochondrial Carrier (MC) Family	+
2.A.30_The Cation-Chloride Cotransporter (CCC) Family	+
2.A.31_The Anion Exchanger (AE) Family	+
2.A.36_The Monovalent Cation:Proton Antiporter-1 (CPA1) Family	+
2.A.37_The Monovalent Cation:Proton Antiporter-2 (CPA2) Family	-
2.A.38_The K+ Transporter (Trk) Family	+
2.A.39_The Nucleobase:Cation Symporter-1 (NCS1) Family	+
2.A.40_The Nucleobase/Ascorbate Transporter (NAT) or Nucleobase:Cation Symporter-2 (NCS2) Family	-
2.A.41_The Concentrative Nucleoside Transporter (CNT) Family	-
2.A.42_The Hydroxy/Aromatic Amino Acid Permease (HAAAP) Family	+
2.A.43_The Lysosomal Cystine Transporter (LCT) Family	+
2.A.44_2.A.44 family	-
2.A.45_The Arsenite-Antimonite (ArsB) Efflux Family	-
2.A.47_The Divalent Anion:Na+ Symporter (DASS) Family	-
2.A.49_The Chloride Carrier/Channel (ClC) Family	+
2.A.50_The Glycerol Uptake (GUP) Family	+
2.A.51_The Chromate Ion Transporter (CHR) Family	-
2.A.52_The Ni2+-Co2+ Transporter (NiCoT) Family	-
2.A.53_The Sulfate Permease (SulP) Family	+
2.A.54_The Mitochondrial Tricarboxylate Carrier (MTC) Family	+
2.A.55_The Metal Ion (Mn2+-iron) Transporter (Nramp) Family	-
2.A.56_The Tripartite ATP-independent Periplasmic Transporter (TRAP-T) Family	+
2.A.57_The Equilibrative Nucleoside Transporter (ENT) Family	-
2.A.59_The Arsenical Resistance-3 (ACR3) Family	-
2.A.66_The Multidrug/Oligosaccharidyl-lipid/Polysaccharide (MOP) Flippase Superfamily	-
2.A.67_The Oligopeptide Transporter (OPT) Family	+
2.A.69_The Auxin Efflux Carrier (AEC) Family	+
2.A.72_The K+ Uptake Permease (KUP) Family	+
2.A.77_The Cadmium Resistance (CadD) Family	+
2.A.78_The Branched Chain Amino Acid Exporter (LIV-E) Family	+
2.A.79_The Threonine/Serine Exporter (ThrE) Family	+
2.A.80_The Tricarboxylate Transporter (TTT) Family	-
2.A.82_The Organic Solute Transporter (OST) Family	-
2.A.85_The Aromatic Acid Exporter (ArAE) Family	-
2.A.89_The Vacuolar Iron Transporter (VIT) Family	+
2.A.92_The Choline Transporter-like (CTL) Family	+
2.A.93_2.A.93 family	+
2.A.94_The Phosphate Permease (Pho1) Family	-
2.A.95_The 6 TMS Neutral Amino Acid Transporter (NAAT) Family	+
2.A.96_The Acetate Uptake Transporter (AceTr) Family	+
2.A.97_The Mitochondrial Inner Membrane K+/H+ and Ca2+/H+ Exchanger (LetM1) Family	-
2.A.100_The Ferroportin (Fpn) Family	+
2.A.102_The 4-Toluene Sulfonate Uptake Permease (TSUP) Family	+
2.C_Ion-gradient-driven energizers	+
2.C.1_The TonB-ExbB-ExbD/TolA-TolQ-TolR Outer Membrane Receptor Energizers and Stabilizers (TonB/TolA) Family	+
3_Primary Active Transporters	-
3.A_P-P-bond-hydrolysis-driven transporters	-
3.A.1_The ATP-binding Cassette (ABC) Superfamily	+
3.A.2_The H+- or Na+-translocating F-type, V-type and A-type ATPase (F-ATPase) Superfamily	+
3.A.3_The P-type ATPase (P-ATPase) Superfamily	+
3.A.4_The Arsenite-Antimonite (ArsAB) Efflux Family	-
3.A.5_The General Secretory Pathway (Sec) Family	-
3.A.6_The Type III (Virulence-related) Secretory Pathway (IIISP) Family	+
3.A.7_The Type IV (Conjugal DNA-Protein Transfer or VirB) Secretory Pathway (IVSP) Family	+
3.A.8_The Mitochondrial Protein Translocase (MPT) Family	-
3.A.9_The Chloroplast Envelope Protein Translocase (CEPT or Tic-Toc) Family	-
3.A.11_The Bacterial Competence-related DNA Transformation Transporter (DNA-T) Family	+
3.A.15_The Outer Membrane Protein Secreting Main Terminal Branch (MTB) Family	+
3.A.16_The Endoplasmic Reticular Retrotranslocon (ER-RT) Family	-
3.A.17_The Phage T7 Injectisome (T7 Injectisome) Family	-
3.A.18_The Nuclear mRNA Exporter (mRNA-E) Family	-
3.A.19_The TMS Recognition/Insertion Complex (TRC) Family	-
3.A.20_The Peroxisomal Protein Importer (PPI) Family	-
3.B_Decarboxylation-driven transporters	+
3.B.1_The Na+-transporting Carboxylic Acid Decarboxylase (NaT-DC) Family	+
3.D_Oxidoreduction-driven transporters	-
3.D.1_The H+ or Na+-translocating NADH Dehydrogenase (NDH) Family	-
3.D.2_The Proton-translocating Transhydrogenase (PTH) Family	-
3.D.3_The Proton-translocating Quinol:Cytochrome c Reductase (QCR) Superfamily	+
3.D.4_The Proton-translocating Cytochrome Oxidase (COX) Superfamily	-
3.D.5_The Na+-translocating NADH:Quinone Dehydrogenase (Na-NDH or NQR) Family	+
3.D.9_The H+-translocating F420H2 Dehydrogenase (F420H2DH) Family	+
3.E_Light absorption-driven transporters	-
3.E.1_The Ion-translocating Microbial Rhodopsin (MR) Family	-
3.E.2_The Photosynthetic Reaction Center (PRC) Family	+
4_Group Translocators	+
4.A_Phosphotransfer-driven Group Translocators (PTS)	+
4.A.1_The PTS Glucose-Glucoside (Glc) Family	+
4.A.2_The PTS Fructose-Mannitol (Fru) Family	+
4.A.3_The PTS Lactose-N,N'-Diacetylchitobiose-β-glucoside (Lac) Family	+
4.B_Nicotinamide ribonucleoside uptake transporters	-
4.B.1_The Nicotinamide Ribonucleoside (NR) Uptake Permease (PnuC) Family	-
4.C_Acyl CoA ligase-coupled transporters	+
4.C.1_The Fatty Acid Group Translocation (FAT) Family	+
4.C.2_The Carnitine O-Acyl Transferase (CrAT) Family	-
4.C.3_The Acyl-CoA Thioesterase (AcoT) Family	-
5_Transmembrane Electron Carriers	+
5.A_Transmembrane 2-electron transfer carriers	+
5.A.1_The Disulfide Bond Oxidoreductase D (DsbD) Family	+
5.A.3_The Prokaryotic Molybdopterin-containing Oxidoreductase (PMO) Family	+
5.A.4_5.A.4 family	+
5.B_Transmembrane 1-electron transfer carriers	+
5.B.1_The Phagocyte (gp91phox) NADPH Oxidase Family	+
5.B.2_The Eukaryotic Cytochrome b561 (Cytb561) Family	+
5.B.4_The Plant Photosystem I Supercomplex (PSI) Family	+
5.B.6_The Transmembrane Epithelial Antigen Protien-3 Ferric Reductase (STEAP) Family	+
8_Accessory Factors Involved in Transport	-
8.A_Auxiliary transport proteins	-
8.A.1_The Membrane Fusion Protein (MFP) Family	+
8.A.3_The Cytoplasmic Membrane-Periplasmic Auxiliary-1 (MPA1) Protein with Cytoplasmic (C) Domain (MPA1-C or MPA1+C) Family	+
8.A.5_The Voltage-gated K+ Channel β-subunit (Kvβ) Family	-
8.A.6_The Auxiliary Nutrient Transporter (ANT) Family	+
8.A.7_The Phosphotransferase System Enzyme I (EI) Family	+
8.A.9_The rBAT Transport Accessory Protein (rBAT) Family	+
8.A.11_The Immunophilin-like Prolyl:peptidyl Isomerase Regulator (I-PPI) Family	-
8.A.13_The Tetratricopeptide Repeat (Tpr1) Family	-
8.A.15_The K+ Channel Accessory Protein (KChAP) Family	+
8.A.21_The Stomatin/Podocin/Band 7/Nephrosis.2/SPFH (Stomatin) Family	-
8.A.26_The Caveolin (Caveolin) Family	+
8.A.27_The CDC50 P-type ATPase Lipid Flippase Subunit (CDC50) Family	-
8.A.28_The Ankyrin (Ankyrin) Family	-
8.A.30_The Nedd4-Family Interacting Protein-2 (Nedd4) Family	-
8.A.32_The β-Amyloid Cleaving Enzyme (BACE1) Family	-
8.A.33_The Fatty Acid Binding Protein (FABP) Family	+
8.A.34_The Endophilin (Endophilin) Family	+
8.B_Ribosomally synthesized protein/peptide toxins/agonists that target channels and carriers	+
8.B.9_The Triflin Toxin (Triflin or CRISP) Family	+
8.B.14_The Sea Anemone Peptide Toxin, Class 1 (BgK) Family	-
9_Incompletely Characterized Transport Systems	-
9.A_Recognized transporters of unknown biochemical mechanism	-
9.A.1_The Non ABC Multidrug Exporter (N-MDE) Family	-
9.A.2_The Putative Dissolved Inorganic Carbon Concentrating Transporter (DIC-CT) Family	+
9.A.6_The ATP Exporter (ATP-E) Family	+
9.A.8_The Ferrous Iron Uptake (FeoB) Family	-
9.A.9_The Low Affinity Fe2+ Transporter (FeT) Family	-
9.A.10_The Oligomeric Probable Pore-forming SpoIIA Toxin (SpoIIA) Family	+
9.A.11_The Dipicolinic Acid Transporter (DPA-T) Family	-
9.A.14_The G-protein-coupled receptor (GPCR) Family	-
9.A.17_The Integral Membrane Peroxisomal Protein Importer-2 (PPI2) Family	-
9.A.19_The Lipid Intermediate Transporter (Arv1) Family	-
9.A.25_The Por Protein Secretin System (PorSS) Family	-
9.A.26_The Lipid-translocating Exporter (LTE) Family	+
9.A.27_The Non-Classical Protein Exporter (NCPE) Family	+
9.A.34_The Nuclear Pore Complex Biogenesis (NPC-B) Family	-
9.A.36_The Ca2+-dependent Phospholipid Scramblase (Scramblase) Family	-
9.A.40_The HlyC/CorC (HCC) Family	-
9.A.41_The Capsular Polysaccharide Exporter (CPS-E) Family	-
9.A.42_The Ferrous Iron Transporter (IroT/MavN) Family	+
9.A.45_The Archaeocin/Halocin C8 (HalC8) Family	+
9.A.46_The Clarin (CLRN) Family	+
9.A.48_The Unconventional Protein Secretion (UPS) System	-
9.A.49_The Prenylated Rab Acceptor Protein 1 (PRA1) Family	+
9.A.50_The Nuclear t-RNA exporter (t-Exporter) Family	-
9.A.54_The Lysosomal Cobalamin (B12) Transporter (L-B12T) Family	+
9.A.55_The TMEM205 (TMEM205) Family	-
9.B_Putative transport proteins	-
9.B.1_The Integral Membrane CAAX Protease (CAAX Protease) Family	-
9.B.3_The Cysteine Protease Binding Protein-8 (CPBP8) Family	+
9.B.7_The Spanin3 (Spanin3) Family	+
9.B.8_The DUF2157 (DUF2157) Family	+
9.B.10_The Putative Tripartite Zn2+ Transporter (TZT) Family	+
9.B.11_The Dense Granule Protein 6 (GRA6) Family	-
9.B.12_The Sensitivity to Sodium or Salt Stress-induced Hydrophobic Peptide (Sna) Family	-
9.B.16_The Putative Ductin Channel (Ductin) Family	+
9.B.17_The VAMP-associated protein (VAP) Family	+
9.B.20_The Putative Mg2+ Transporter-C (MgtC) Family	-
9.B.21_The Frataxin (Frataxin) Family	-
9.B.24_The DUF805 or PF05656 (DUF805) Family	-
9.B.25_The Mitochondrial Inner/Outer Membrane Fusion (MMF) Family	+
9.B.26_The Regulator of ER Stress and Autophagy TMEM208 (TMEM208) Family	-
9.B.27_The DedA or YdjX-Z (DedA) Family	-
9.B.30_The Xanthan Gum Polysaccharide Biosynthesis/Export, GumE (GumE) Family	+
9.B.32_The DUF3302 or Pfam11742 (YibI) Family	+
9.B.34_The Kinase/Phosphatase/Cyclic-GMP Synthase/Cyclic di-GMP Hydrolase (KPSH) Family	+
9.B.35_The Putative Thyronine-Transporting Transthyretin (Transthyretin) Family	-
9.B.37_The Huntington-interacting Protein 14 (HIP14) Family	-
9.B.38_The Myelin Proteolipid Protein (MPLP) Family	+
9.B.45_The Fungal Mating-type Pheromone Receptor (MAT-PR) Family	-
9.B.49_9.B.49 family	+
9.B.66_The Propionicin PLG-1 (Propionicin PLC-1) Family	+
9.B.70_The Multicomponent Putative SpoIIIAE Exporter (SpoIIIA-E) Family	+
9.B.71_The Spanin4 (Spanin4) Family	+
9.B.74_The Phage Infection Protein (PIP) Family	+
9.B.75_The Ethanol Utilization/Transport (Eut) Protein Family	+
9.B.82_The Endoplasmic Reticulum Retrieval Protein1 (Putative Heavy Metal Transporter) (Rer1) Family	-
9.B.87_The Selenoprotein P Receptor (SelP-Receptor) Family	+
9.B.97_The Acyltransferase-3/Putative Acetyl-CoA Transporter (ATAT) Family	+
9.B.102_The YedE/YeeE (YedE/YeeE) Family	-
9.B.103_The Putative Ca2+ Uniporter (GC1qR) Family	-
9.C_Functionally characterized transporters lacking identified sequences	+
9.C.6_The Mitochondrial Organic Anion Channel (MOAC) Family	+
Plant Pathogenic
Total_Transporters	+
1_Channels/Pores	-
1.A_α-Type Channels	-
1.A.1_The Voltage-gated Ion Channel (VIC) Superfamily	-
1.A.3_The Ryanodine-Inositol 1,4,5-triphosphate Receptor Ca2+ Channel (RIR-CaC) Family	+
1.A.4_The Transient Receptor Potential Ca2+ Channel (TRP-CC) Family	-
1.A.6_The Epithelial Na+ Channel (ENaC) Family	+
1.A.8_The Major Intrinsic Protein (MIP) Family	+
1.A.9_The Neurotransmitter Receptor, Cys loop, Ligand-gated Ion Channel (LIC) Family	-
1.A.11_The Ammonium Channel Transporter (Amt) Family	+
1.A.12_The Intracellular Chloride Channel (CLIC) Family	-
1.A.13_The Epithelial Chloride Channel (E-ClC) Family	+
1.A.15_The Non-selective Cation Channel-2 (NSCC2) Family	-
1.A.16_The Formate-Nitrite Transporter (FNT) Family	+
1.A.17_The Calcium-Dependent Chloride Channel (Ca-ClC) Family	+
1.A.22_The Large Conductance Mechanosensitive Ion Channel (MscL) Family	+
1.A.24_The Gap Junction-forming Connexin (Connexin) Family	-
1.A.26_The Mg2+ Transporter-E (MgtE) Family	-
1.A.30_The H+- or Na+-translocating Bacterial Flagellar Motor/ExbBD Outer Membrane Transport Energizer (Mot-Exb) Superfamily	-
1.A.31_The Annexin (Annexin) Family	+
1.A.33_The Cation Channel-forming Heat Shock Protein-70 (Hsp70) Family	-
1.A.35_The CorA Metal Ion Transporter (MIT) Family	+
1.A.38_The Golgi pH Regulator (GPHR) Family	+
1.A.47_The Nucleotide-sensitive Anion-selective Channel, ICln (ICln) Family	-
1.A.51_The Voltage-gated Proton Channel (VPC) Family	-
1.A.52_The Ca2+ Release-activated Ca2+ (CRAC) Channel (CRAC-C) Family	+
1.A.55_The Synaptic Vesicle-Associated Ca2+ Channel, Flower (Flower) Family	+
1.A.56_The Copper Transporter (Ctr) Family	+
1.A.67_The Membrane Mg2+ Transporter (MMgT) Family	-
1.A.72_The Mer Superfamily	+
1.B_β-Barrel Porins	+
1.B.1_The General Bacterial Porin (GBP) Family	+
1.B.8_The Mitochondrial and Plastid Porin (MPP) Family	+
1.B.11_The Outer Membrane Fimbrial Usher Porin (FUP) Family	+
1.B.12_The Autotransporter-1 (AT-1) Family	-
1.B.14_The Outer Membrane Receptor (OMR) Family	+
1.B.33_The Outer Membrane Protein Insertion Porin (Bam Complex) (OmpIP) Family	+
1.B.40_The Autotransporter-2 (AT-2) Family	-
1.B.42_The Outer Membrane Lipopolysaccharide Export Porin (LPS-EP) Family	+
1.C_Pore-Forming Toxins (Proteins and Peptides)	-
1.C.2_The Channel-forming δ-Endotoxin Insecticidal Crystal Protein (ICP) Family	+
1.C.4_The Aerolysin Channel-forming Toxin (Aerolysin) Family	+
1.C.8_The Botulinum and Tetanus Toxin (BTT) Family	+
1.C.11_The Pore-forming RTX Toxin (RTX-toxin) Family	+
1.C.12_The Thiol-activated Cholesterol-dependent Cytolysin (CDC) Family	+
1.C.13_The Channel-forming Leukocidin Cytotoxin (Ctx) Family	+
1.C.15_The Whipworm Stichosome Porin (WSP) Family	-
1.C.16_The Magainin (Magainin) Family	+
1.C.33_The Cathelicidin (Cathelicidin) Family	+
1.C.35_The Amoebapore (Amoebapore) Family	+
1.C.39_The Membrane Attack Complex/Perforin (MACPF) Family	-
1.C.47_The Insect/Fungal Defensin (Insect/Fungal Defensin) Family	-
1.C.57_The Clostridial Cytotoxin (CCT) Family	-
1.C.63_The α-Latrotoxin (Latrotoxin) Family	-
1.C.71_The Cytolytic Delta Endotoxin (Cyt1/2) Family	-
1.C.80_The Cytotoxic Major Fimbrial Subunit (MrxA) Family	+
1.C.82_The Pore-forming Amphipathic Helical Peptide HP(2-20) (HP2-20) Family	-
1.C.96_The Haemolytic Lectin, CEL-III (CEL-III) Family	-
1.C.97_The Pleurotolysin Pore-Forming (Pleurotolysin) Family	-
1.F_Vesicle Fusion Pores	-
1.F.1_The Synaptosomal Vesicle Fusion Pore (SVF-Pore) Family	-
1.G_Viral Fusion Pores	-
1.G.7_The Reovirus FAST Fusion Protein (R-FAST) Famly	-
2_Electrochemical Potential-driven Transporters	+
2.A_Porters (uniporters, symporters, antiporters)	+
2.A.1_The Major Facilitator Superfamily (MFS)	+
2.A.2_The Glycoside-Pentoside-Hexuronide (GPH):Cation Symporter Family	+
2.A.3_The Amino Acid-Polyamine-Organocation (APC) Family	+
2.A.4_The Cation Diffusion Facilitator (CDF) Family	+
2.A.5_The Zinc (Zn2+)-Iron (Fe2+) Permease (ZIP) Family	+
2.A.6_The Resistance-Nodulation-Cell Division (RND) Superfamily	+
2.A.7_The Drug/Metabolite Transporter (DMT) Superfamily	-
2.A.9_The Membrane Protein Insertase (YidC/Alb3/Oxa1) Family	-
2.A.16_The Telurite-resistance/Dicarboxylate Transporter (TDT) Family	+
2.A.17_The Proton-dependent Oligopeptide Transporter (POT/PTR) Family	+
2.A.18_The Amino Acid/Auxin Permease (AAAP) Family	+
2.A.19_The Ca2+:Cation Antiporter (CaCA) Family	+
2.A.20_The Inorganic Phosphate Transporter (PiT) Family	+
2.A.21_The Solute:Sodium Symporter (SSS) Family	+
2.A.22_The Neurotransmitter:Sodium Symporter (NSS) Family	+
2.A.23_The Dicarboxylate/Amino Acid:Cation (Na+ or H+) Symporter (DAACS) Family	+
2.A.29_The Mitochondrial Carrier (MC) Family	+
2.A.30_The Cation-Chloride Cotransporter (CCC) Family	+
2.A.31_The Anion Exchanger (AE) Family	+
2.A.36_The Monovalent Cation:Proton Antiporter-1 (CPA1) Family	+
2.A.37_The Monovalent Cation:Proton Antiporter-2 (CPA2) Family	-
2.A.38_The K+ Transporter (Trk) Family	+
2.A.39_The Nucleobase:Cation Symporter-1 (NCS1) Family	+
2.A.40_The Nucleobase/Ascorbate Transporter (NAT) or Nucleobase:Cation Symporter-2 (NCS2) Family	-
2.A.41_The Concentrative Nucleoside Transporter (CNT) Family	+
2.A.42_The Hydroxy/Aromatic Amino Acid Permease (HAAAP) Family	+
2.A.43_The Lysosomal Cystine Transporter (LCT) Family	+
2.A.44_2.A.44 family	+
2.A.45_The Arsenite-Antimonite (ArsB) Efflux Family	-
2.A.47_The Divalent Anion:Na+ Symporter (DASS) Family	+
2.A.49_The Chloride Carrier/Channel (ClC) Family	+
2.A.50_The Glycerol Uptake (GUP) Family	+
2.A.51_The Chromate Ion Transporter (CHR) Family	-
2.A.52_The Ni2+-Co2+ Transporter (NiCoT) Family	-
2.A.53_The Sulfate Permease (SulP) Family	+
2.A.54_The Mitochondrial Tricarboxylate Carrier (MTC) Family	+
2.A.55_The Metal Ion (Mn2+-iron) Transporter (Nramp) Family	+
2.A.56_The Tripartite ATP-independent Periplasmic Transporter (TRAP-T) Family	+
2.A.57_The Equilibrative Nucleoside Transporter (ENT) Family	-
2.A.59_The Arsenical Resistance-3 (ACR3) Family	-
2.A.66_The Multidrug/Oligosaccharidyl-lipid/Polysaccharide (MOP) Flippase Superfamily	+
2.A.67_The Oligopeptide Transporter (OPT) Family	+
2.A.69_The Auxin Efflux Carrier (AEC) Family	+
2.A.72_The K+ Uptake Permease (KUP) Family	+
2.A.77_The Cadmium Resistance (CadD) Family	+
2.A.78_The Branched Chain Amino Acid Exporter (LIV-E) Family	+
2.A.79_The Threonine/Serine Exporter (ThrE) Family	+
2.A.80_The Tricarboxylate Transporter (TTT) Family	-
2.A.82_The Organic Solute Transporter (OST) Family	-
2.A.85_The Aromatic Acid Exporter (ArAE) Family	-
2.A.89_The Vacuolar Iron Transporter (VIT) Family	-
2.A.92_The Choline Transporter-like (CTL) Family	+
2.A.93_2.A.93 family	+
2.A.94_The Phosphate Permease (Pho1) Family	-
2.A.95_The 6 TMS Neutral Amino Acid Transporter (NAAT) Family	+
2.A.96_The Acetate Uptake Transporter (AceTr) Family	+
2.A.97_The Mitochondrial Inner Membrane K+/H+ and Ca2+/H+ Exchanger (LetM1) Family	-
2.A.100_The Ferroportin (Fpn) Family	+
2.A.102_The 4-Toluene Sulfonate Uptake Permease (TSUP) Family	+
2.C_Ion-gradient-driven energizers	+
2.C.1_The TonB-ExbB-ExbD/TolA-TolQ-TolR Outer Membrane Receptor Energizers and Stabilizers (TonB/TolA) Family	+
3_Primary Active Transporters	+
3.A_P-P-bond-hydrolysis-driven transporters	-
3.A.1_The ATP-binding Cassette (ABC) Superfamily	+
3.A.2_The H+- or Na+-translocating F-type, V-type and A-type ATPase (F-ATPase) Superfamily	+
3.A.3_The P-type ATPase (P-ATPase) Superfamily	+
3.A.4_The Arsenite-Antimonite (ArsAB) Efflux Family	-
3.A.5_The General Secretory Pathway (Sec) Family	+
3.A.6_The Type III (Virulence-related) Secretory Pathway (IIISP) Family	+
3.A.7_The Type IV (Conjugal DNA-Protein Transfer or VirB) Secretory Pathway (IVSP) Family	+
3.A.8_The Mitochondrial Protein Translocase (MPT) Family	-
3.A.9_The Chloroplast Envelope Protein Translocase (CEPT or Tic-Toc) Family	-
3.A.11_The Bacterial Competence-related DNA Transformation Transporter (DNA-T) Family	+
3.A.15_The Outer Membrane Protein Secreting Main Terminal Branch (MTB) Family	+
3.A.16_The Endoplasmic Reticular Retrotranslocon (ER-RT) Family	-
3.A.17_The Phage T7 Injectisome (T7 Injectisome) Family	-
3.A.18_The Nuclear mRNA Exporter (mRNA-E) Family	-
3.A.19_The TMS Recognition/Insertion Complex (TRC) Family	-
3.A.20_The Peroxisomal Protein Importer (PPI) Family	-
3.B_Decarboxylation-driven transporters	+
3.B.1_The Na+-transporting Carboxylic Acid Decarboxylase (NaT-DC) Family	+
3.D_Oxidoreduction-driven transporters	-
3.D.1_The H+ or Na+-translocating NADH Dehydrogenase (NDH) Family	-
3.D.2_The Proton-translocating Transhydrogenase (PTH) Family	-
3.D.3_The Proton-translocating Quinol:Cytochrome c Reductase (QCR) Superfamily	+
3.D.4_The Proton-translocating Cytochrome Oxidase (COX) Superfamily	-
3.D.5_The Na+-translocating NADH:Quinone Dehydrogenase (Na-NDH or NQR) Family	+
3.D.9_The H+-translocating F420H2 Dehydrogenase (F420H2DH) Family	+
3.E_Light absorption-driven transporters	+
3.E.1_The Ion-translocating Microbial Rhodopsin (MR) Family	+
3.E.2_The Photosynthetic Reaction Center (PRC) Family	+
4_Group Translocators	+
4.A_Phosphotransfer-driven Group Translocators (PTS)	+
4.A.1_The PTS Glucose-Glucoside (Glc) Family	+
4.A.2_The PTS Fructose-Mannitol (Fru) Family	+
4.A.3_The PTS Lactose-N,N'-Diacetylchitobiose-β-glucoside (Lac) Family	+
4.B_Nicotinamide ribonucleoside uptake transporters	-
4.B.1_The Nicotinamide Ribonucleoside (NR) Uptake Permease (PnuC) Family	-
4.C_Acyl CoA ligase-coupled transporters	+
4.C.1_The Fatty Acid Group Translocation (FAT) Family	+
4.C.2_The Carnitine O-Acyl Transferase (CrAT) Family	-
4.C.3_The Acyl-CoA Thioesterase (AcoT) Family	-
5_Transmembrane Electron Carriers	+
5.A_Transmembrane 2-electron transfer carriers	+
5.A.1_The Disulfide Bond Oxidoreductase D (DsbD) Family	+
5.A.3_The Prokaryotic Molybdopterin-containing Oxidoreductase (PMO) Family	+
5.A.4_5.A.4 family	+
5.B_Transmembrane 1-electron transfer carriers	+
5.B.1_The Phagocyte (gp91phox) NADPH Oxidase Family	+
5.B.2_The Eukaryotic Cytochrome b561 (Cytb561) Family	+
5.B.4_The Plant Photosystem I Supercomplex (PSI) Family	+
5.B.6_The Transmembrane Epithelial Antigen Protien-3 Ferric Reductase (STEAP) Family	+
8_Accessory Factors Involved in Transport	-
8.A_Auxiliary transport proteins	-
8.A.1_The Membrane Fusion Protein (MFP) Family	+
8.A.3_The Cytoplasmic Membrane-Periplasmic Auxiliary-1 (MPA1) Protein with Cytoplasmic (C) Domain (MPA1-C or MPA1+C) Family	+
8.A.5_The Voltage-gated K+ Channel β-subunit (Kvβ) Family	-
8.A.6_The Auxiliary Nutrient Transporter (ANT) Family	+
8.A.7_The Phosphotransferase System Enzyme I (EI) Family	+
8.A.9_The rBAT Transport Accessory Protein (rBAT) Family	+
8.A.11_The Immunophilin-like Prolyl:peptidyl Isomerase Regulator (I-PPI) Family	-
8.A.13_The Tetratricopeptide Repeat (Tpr1) Family	-
8.A.15_The K+ Channel Accessory Protein (KChAP) Family	+
8.A.21_The Stomatin/Podocin/Band 7/Nephrosis.2/SPFH (Stomatin) Family	-
8.A.26_The Caveolin (Caveolin) Family	+
8.A.27_The CDC50 P-type ATPase Lipid Flippase Subunit (CDC50) Family	+
8.A.28_The Ankyrin (Ankyrin) Family	-
8.A.30_The Nedd4-Family Interacting Protein-2 (Nedd4) Family	-
8.A.32_The β-Amyloid Cleaving Enzyme (BACE1) Family	-
8.A.33_The Fatty Acid Binding Protein (FABP) Family	-
8.A.34_The Endophilin (Endophilin) Family	+
8.B_Ribosomally synthesized protein/peptide toxins/agonists that target channels and carriers	+
8.B.9_The Triflin Toxin (Triflin or CRISP) Family	+
8.B.14_The Sea Anemone Peptide Toxin, Class 1 (BgK) Family	-
9_Incompletely Characterized Transport Systems	+
9.A_Recognized transporters of unknown biochemical mechanism	+
9.A.1_The Non ABC Multidrug Exporter (N-MDE) Family	-
9.A.2_The Putative Dissolved Inorganic Carbon Concentrating Transporter (DIC-CT) Family	+
9.A.6_The ATP Exporter (ATP-E) Family	+
9.A.8_The Ferrous Iron Uptake (FeoB) Family	-
9.A.9_The Low Affinity Fe2+ Transporter (FeT) Family	-
9.A.10_The Oligomeric Probable Pore-forming SpoIIA Toxin (SpoIIA) Family	+
9.A.11_The Dipicolinic Acid Transporter (DPA-T) Family	-
9.A.14_The G-protein-coupled receptor (GPCR) Family	-
9.A.17_The Integral Membrane Peroxisomal Protein Importer-2 (PPI2) Family	+
9.A.19_The Lipid Intermediate Transporter (Arv1) Family	-
9.A.25_The Por Protein Secretin System (PorSS) Family	-
9.A.26_The Lipid-translocating Exporter (LTE) Family	+
9.A.27_The Non-Classical Protein Exporter (NCPE) Family	+
9.A.34_The Nuclear Pore Complex Biogenesis (NPC-B) Family	-
9.A.36_The Ca2+-dependent Phospholipid Scramblase (Scramblase) Family	-
9.A.40_The HlyC/CorC (HCC) Family	-
9.A.41_The Capsular Polysaccharide Exporter (CPS-E) Family	+
9.A.42_The Ferrous Iron Transporter (IroT/MavN) Family	+
9.A.45_The Archaeocin/Halocin C8 (HalC8) Family	+
9.A.46_The Clarin (CLRN) Family	+
9.A.48_The Unconventional Protein Secretion (UPS) System	-
9.A.49_The Prenylated Rab Acceptor Protein 1 (PRA1) Family	-
9.A.50_The Nuclear t-RNA exporter (t-Exporter) Family	-
9.A.54_The Lysosomal Cobalamin (B12) Transporter (L-B12T) Family	+
9.A.55_The TMEM205 (TMEM205) Family	-
9.B_Putative transport proteins	-
9.B.1_The Integral Membrane CAAX Protease (CAAX Protease) Family	-
9.B.3_The Cysteine Protease Binding Protein-8 (CPBP8) Family	+
9.B.7_The Spanin3 (Spanin3) Family	+
9.B.8_The DUF2157 (DUF2157) Family	+
9.B.10_The Putative Tripartite Zn2+ Transporter (TZT) Family	+
9.B.11_The Dense Granule Protein 6 (GRA6) Family	-
9.B.12_The Sensitivity to Sodium or Salt Stress-induced Hydrophobic Peptide (Sna) Family	+
9.B.16_The Putative Ductin Channel (Ductin) Family	+
9.B.17_The VAMP-associated protein (VAP) Family	-
9.B.20_The Putative Mg2+ Transporter-C (MgtC) Family	-
9.B.21_The Frataxin (Frataxin) Family	-
9.B.24_The DUF805 or PF05656 (DUF805) Family	-
9.B.25_The Mitochondrial Inner/Outer Membrane Fusion (MMF) Family	+
9.B.26_The Regulator of ER Stress and Autophagy TMEM208 (TMEM208) Family	-
9.B.27_The DedA or YdjX-Z (DedA) Family	-
9.B.30_The Xanthan Gum Polysaccharide Biosynthesis/Export, GumE (GumE) Family	+
9.B.32_The DUF3302 or Pfam11742 (YibI) Family	+
9.B.34_The Kinase/Phosphatase/Cyclic-GMP Synthase/Cyclic di-GMP Hydrolase (KPSH) Family	+
9.B.35_The Putative Thyronine-Transporting Transthyretin (Transthyretin) Family	-
9.B.37_The Huntington-interacting Protein 14 (HIP14) Family	-
9.B.38_The Myelin Proteolipid Protein (MPLP) Family	+
9.B.45_The Fungal Mating-type Pheromone Receptor (MAT-PR) Family	-
9.B.49_9.B.49 family	+
9.B.66_The Propionicin PLG-1 (Propionicin PLC-1) Family	-
9.B.70_The Multicomponent Putative SpoIIIAE Exporter (SpoIIIA-E) Family	+
9.B.71_The Spanin4 (Spanin4) Family	-
9.B.74_The Phage Infection Protein (PIP) Family	+
9.B.75_The Ethanol Utilization/Transport (Eut) Protein Family	+
9.B.82_The Endoplasmic Reticulum Retrieval Protein1 (Putative Heavy Metal Transporter) (Rer1) Family	-
9.B.87_The Selenoprotein P Receptor (SelP-Receptor) Family	+
9.B.97_The Acyltransferase-3/Putative Acetyl-CoA Transporter (ATAT) Family	+
9.B.102_The YedE/YeeE (YedE/YeeE) Family	-
9.B.103_The Putative Ca2+ Uniporter (GC1qR) Family	-
9.C_Functionally characterized transporters lacking identified sequences	+
9.C.6_The Mitochondrial Organic Anion Channel (MOAC) Family	+
Necrotrophs
Total_Transporters	+
1_Channels/Pores	-
1.A_α-Type Channels	-
1.A.1_The Voltage-gated Ion Channel (VIC) Superfamily	+
1.A.3_The Ryanodine-Inositol 1,4,5-triphosphate Receptor Ca2+ Channel (RIR-CaC) Family	+
1.A.4_The Transient Receptor Potential Ca2+ Channel (TRP-CC) Family	+
1.A.6_The Epithelial Na+ Channel (ENaC) Family	+
1.A.8_The Major Intrinsic Protein (MIP) Family	+
1.A.9_The Neurotransmitter Receptor, Cys loop, Ligand-gated Ion Channel (LIC) Family	-
1.A.11_The Ammonium Channel Transporter (Amt) Family	+
1.A.12_The Intracellular Chloride Channel (CLIC) Family	-
1.A.13_The Epithelial Chloride Channel (E-ClC) Family	-
1.A.15_The Non-selective Cation Channel-2 (NSCC2) Family	-
1.A.16_The Formate-Nitrite Transporter (FNT) Family	+
1.A.17_The Calcium-Dependent Chloride Channel (Ca-ClC) Family	+
1.A.22_The Large Conductance Mechanosensitive Ion Channel (MscL) Family	+
1.A.24_The Gap Junction-forming Connexin (Connexin) Family	-
1.A.26_The Mg2+ Transporter-E (MgtE) Family	-
1.A.30_The H+- or Na+-translocating Bacterial Flagellar Motor/ExbBD Outer Membrane Transport Energizer (Mot-Exb) Superfamily	-
1.A.31_The Annexin (Annexin) Family	+
1.A.33_The Cation Channel-forming Heat Shock Protein-70 (Hsp70) Family	-
1.A.35_The CorA Metal Ion Transporter (MIT) Family	-
1.A.38_The Golgi pH Regulator (GPHR) Family	+
1.A.47_The Nucleotide-sensitive Anion-selective Channel, ICln (ICln) Family	-
1.A.51_The Voltage-gated Proton Channel (VPC) Family	+
1.A.52_The Ca2+ Release-activated Ca2+ (CRAC) Channel (CRAC-C) Family	+
1.A.55_The Synaptic Vesicle-Associated Ca2+ Channel, Flower (Flower) Family	+
1.A.56_The Copper Transporter (Ctr) Family	+
1.A.67_The Membrane Mg2+ Transporter (MMgT) Family	-
1.A.72_The Mer Superfamily	-
1.B_β-Barrel Porins	+
1.B.1_The General Bacterial Porin (GBP) Family	-
1.B.8_The Mitochondrial and Plastid Porin (MPP) Family	-
1.B.11_The Outer Membrane Fimbrial Usher Porin (FUP) Family	-
1.B.12_The Autotransporter-1 (AT-1) Family	-
1.B.14_The Outer Membrane Receptor (OMR) Family	-
1.B.33_The Outer Membrane Protein Insertion Porin (Bam Complex) (OmpIP) Family	+
1.B.40_The Autotransporter-2 (AT-2) Family	-
1.B.42_The Outer Membrane Lipopolysaccharide Export Porin (LPS-EP) Family	+
1.C_Pore-Forming Toxins (Proteins and Peptides)	+
1.C.2_The Channel-forming δ-Endotoxin Insecticidal Crystal Protein (ICP) Family	-
1.C.4_The Aerolysin Channel-forming Toxin (Aerolysin) Family	+
1.C.8_The Botulinum and Tetanus Toxin (BTT) Family	-
1.C.11_The Pore-forming RTX Toxin (RTX-toxin) Family	+
1.C.12_The Thiol-activated Cholesterol-dependent Cytolysin (CDC) Family	-
1.C.13_The Channel-forming Leukocidin Cytotoxin (Ctx) Family	-
1.C.15_The Whipworm Stichosome Porin (WSP) Family	-
1.C.16_The Magainin (Magainin) Family	+
1.C.33_The Cathelicidin (Cathelicidin) Family	-
1.C.35_The Amoebapore (Amoebapore) Family	+
1.C.39_The Membrane Attack Complex/Perforin (MACPF) Family	-
1.C.47_The Insect/Fungal Defensin (Insect/Fungal Defensin) Family	-
1.C.57_The Clostridial Cytotoxin (CCT) Family	-
1.C.63_The α-Latrotoxin (Latrotoxin) Family	+
1.C.71_The Cytolytic Delta Endotoxin (Cyt1/2) Family	+
1.C.80_The Cytotoxic Major Fimbrial Subunit (MrxA) Family	-
1.C.82_The Pore-forming Amphipathic Helical Peptide HP(2-20) (HP2-20) Family	+
1.C.96_The Haemolytic Lectin, CEL-III (CEL-III) Family	-
1.C.97_The Pleurotolysin Pore-Forming (Pleurotolysin) Family	-
1.F_Vesicle Fusion Pores	-
1.F.1_The Synaptosomal Vesicle Fusion Pore (SVF-Pore) Family	-
1.G_Viral Fusion Pores	-
1.G.7_The Reovirus FAST Fusion Protein (R-FAST) Famly	-
2_Electrochemical Potential-driven Transporters	+
2.A_Porters (uniporters, symporters, antiporters)	+
2.A.1_The Major Facilitator Superfamily (MFS)	+
2.A.2_The Glycoside-Pentoside-Hexuronide (GPH):Cation Symporter Family	+
2.A.3_The Amino Acid-Polyamine-Organocation (APC) Family	+
2.A.4_The Cation Diffusion Facilitator (CDF) Family	+
2.A.5_The Zinc (Zn2+)-Iron (Fe2+) Permease (ZIP) Family	+
2.A.6_The Resistance-Nodulation-Cell Division (RND) Superfamily	+
2.A.7_The Drug/Metabolite Transporter (DMT) Superfamily	-
2.A.9_The Membrane Protein Insertase (YidC/Alb3/Oxa1) Family	-
2.A.16_The Telurite-resistance/Dicarboxylate Transporter (TDT) Family	+
2.A.17_The Proton-dependent Oligopeptide Transporter (POT/PTR) Family	+
2.A.18_The Amino Acid/Auxin Permease (AAAP) Family	+
2.A.19_The Ca2+:Cation Antiporter (CaCA) Family	+
2.A.20_The Inorganic Phosphate Transporter (PiT) Family	+
2.A.21_The Solute:Sodium Symporter (SSS) Family	+
2.A.22_The Neurotransmitter:Sodium Symporter (NSS) Family	+
2.A.23_The Dicarboxylate/Amino Acid:Cation (Na+ or H+) Symporter (DAACS) Family	+
2.A.29_The Mitochondrial Carrier (MC) Family	-
2.A.30_The Cation-Chloride Cotransporter (CCC) Family	-
2.A.31_The Anion Exchanger (AE) Family	+
2.A.36_The Monovalent Cation:Proton Antiporter-1 (CPA1) Family	+
2.A.37_The Monovalent Cation:Proton Antiporter-2 (CPA2) Family	+
2.A.38_The K+ Transporter (Trk) Family	+
2.A.39_The Nucleobase:Cation Symporter-1 (NCS1) Family	+
2.A.40_The Nucleobase/Ascorbate Transporter (NAT) or Nucleobase:Cation Symporter-2 (NCS2) Family	-
2.A.41_The Concentrative Nucleoside Transporter (CNT) Family	-
2.A.42_The Hydroxy/Aromatic Amino Acid Permease (HAAAP) Family	-
2.A.43_The Lysosomal Cystine Transporter (LCT) Family	+
2.A.44_2.A.44 family	-
2.A.45_The Arsenite-Antimonite (ArsB) Efflux Family	-
2.A.47_The Divalent Anion:Na+ Symporter (DASS) Family	-
2.A.49_The Chloride Carrier/Channel (ClC) Family	+
2.A.50_The Glycerol Uptake (GUP) Family	-
2.A.51_The Chromate Ion Transporter (CHR) Family	-
2.A.52_The Ni2+-Co2+ Transporter (NiCoT) Family	+
2.A.53_The Sulfate Permease (SulP) Family	+
2.A.54_The Mitochondrial Tricarboxylate Carrier (MTC) Family	+
2.A.55_The Metal Ion (Mn2+-iron) Transporter (Nramp) Family	-
2.A.56_The Tripartite ATP-independent Periplasmic Transporter (TRAP-T) Family	+
2.A.57_The Equilibrative Nucleoside Transporter (ENT) Family	-
2.A.59_The Arsenical Resistance-3 (ACR3) Family	+
2.A.66_The Multidrug/Oligosaccharidyl-lipid/Polysaccharide (MOP) Flippase Superfamily	-
2.A.67_The Oligopeptide Transporter (OPT) Family	-
2.A.69_The Auxin Efflux Carrier (AEC) Family	+
2.A.72_The K+ Uptake Permease (KUP) Family	+
2.A.77_The Cadmium Resistance (CadD) Family	+
2.A.78_The Branched Chain Amino Acid Exporter (LIV-E) Family	+
2.A.79_The Threonine/Serine Exporter (ThrE) Family	-
2.A.80_The Tricarboxylate Transporter (TTT) Family	-
2.A.82_The Organic Solute Transporter (OST) Family	-
2.A.85_The Aromatic Acid Exporter (ArAE) Family	-
2.A.89_The Vacuolar Iron Transporter (VIT) Family	-
2.A.92_The Choline Transporter-like (CTL) Family	+
2.A.93_2.A.93 family	+
2.A.94_The Phosphate Permease (Pho1) Family	+
2.A.95_The 6 TMS Neutral Amino Acid Transporter (NAAT) Family	-
2.A.96_The Acetate Uptake Transporter (AceTr) Family	+
2.A.97_The Mitochondrial Inner Membrane K+/H+ and Ca2+/H+ Exchanger (LetM1) Family	-
2.A.100_The Ferroportin (Fpn) Family	+
2.A.102_The 4-Toluene Sulfonate Uptake Permease (TSUP) Family	+
2.C_Ion-gradient-driven energizers	-
2.C.1_The TonB-ExbB-ExbD/TolA-TolQ-TolR Outer Membrane Receptor Energizers and Stabilizers (TonB/TolA) Family	-
3_Primary Active Transporters	-
3.A_P-P-bond-hydrolysis-driven transporters	-
3.A.1_The ATP-binding Cassette (ABC) Superfamily	+
3.A.2_The H+- or Na+-translocating F-type, V-type and A-type ATPase (F-ATPase) Superfamily	-
3.A.3_The P-type ATPase (P-ATPase) Superfamily	+
3.A.4_The Arsenite-Antimonite (ArsAB) Efflux Family	-
3.A.5_The General Secretory Pathway (Sec) Family	+
3.A.6_The Type III (Virulence-related) Secretory Pathway (IIISP) Family	-
3.A.7_The Type IV (Conjugal DNA-Protein Transfer or VirB) Secretory Pathway (IVSP) Family	-
3.A.8_The Mitochondrial Protein Translocase (MPT) Family	+
3.A.9_The Chloroplast Envelope Protein Translocase (CEPT or Tic-Toc) Family	-
3.A.11_The Bacterial Competence-related DNA Transformation Transporter (DNA-T) Family	-
3.A.15_The Outer Membrane Protein Secreting Main Terminal Branch (MTB) Family	-
3.A.16_The Endoplasmic Reticular Retrotranslocon (ER-RT) Family	-
3.A.17_The Phage T7 Injectisome (T7 Injectisome) Family	-
3.A.18_The Nuclear mRNA Exporter (mRNA-E) Family	-
3.A.19_The TMS Recognition/Insertion Complex (TRC) Family	-
3.A.20_The Peroxisomal Protein Importer (PPI) Family	-
3.B_Decarboxylation-driven transporters	-
3.B.1_The Na+-transporting Carboxylic Acid Decarboxylase (NaT-DC) Family	-
3.D_Oxidoreduction-driven transporters	-
3.D.1_The H+ or Na+-translocating NADH Dehydrogenase (NDH) Family	-
3.D.2_The Proton-translocating Transhydrogenase (PTH) Family	+
3.D.3_The Proton-translocating Quinol:Cytochrome c Reductase (QCR) Superfamily	+
3.D.4_The Proton-translocating Cytochrome Oxidase (COX) Superfamily	-
3.D.5_The Na+-translocating NADH:Quinone Dehydrogenase (Na-NDH or NQR) Family	+
3.D.9_The H+-translocating F420H2 Dehydrogenase (F420H2DH) Family	-
3.E_Light absorption-driven transporters	-
3.E.1_The Ion-translocating Microbial Rhodopsin (MR) Family	-
3.E.2_The Photosynthetic Reaction Center (PRC) Family	-
4_Group Translocators	+
4.A_Phosphotransfer-driven Group Translocators (PTS)	-
4.A.1_The PTS Glucose-Glucoside (Glc) Family	-
4.A.2_The PTS Fructose-Mannitol (Fru) Family	-
4.A.3_The PTS Lactose-N,N'-Diacetylchitobiose-β-glucoside (Lac) Family	-
4.B_Nicotinamide ribonucleoside uptake transporters	-
4.B.1_The Nicotinamide Ribonucleoside (NR) Uptake Permease (PnuC) Family	-
4.C_Acyl CoA ligase-coupled transporters	+
4.C.1_The Fatty Acid Group Translocation (FAT) Family	+
4.C.2_The Carnitine O-Acyl Transferase (CrAT) Family	-
4.C.3_The Acyl-CoA Thioesterase (AcoT) Family	-
5_Transmembrane Electron Carriers	+
5.A_Transmembrane 2-electron transfer carriers	-
5.A.1_The Disulfide Bond Oxidoreductase D (DsbD) Family	-
5.A.3_The Prokaryotic Molybdopterin-containing Oxidoreductase (PMO) Family	-
5.A.4_5.A.4 family	-
5.B_Transmembrane 1-electron transfer carriers	+
5.B.1_The Phagocyte (gp91phox) NADPH Oxidase Family	+
5.B.2_The Eukaryotic Cytochrome b561 (Cytb561) Family	-
5.B.4_The Plant Photosystem I Supercomplex (PSI) Family	-
5.B.6_The Transmembrane Epithelial Antigen Protien-3 Ferric Reductase (STEAP) Family	+
8_Accessory Factors Involved in Transport	+
8.A_Auxiliary transport proteins	+
8.A.1_The Membrane Fusion Protein (MFP) Family	-
8.A.3_The Cytoplasmic Membrane-Periplasmic Auxiliary-1 (MPA1) Protein with Cytoplasmic (C) Domain (MPA1-C or MPA1+C) Family	-
8.A.5_The Voltage-gated K+ Channel β-subunit (Kvβ) Family	-
8.A.6_The Auxiliary Nutrient Transporter (ANT) Family	+
8.A.7_The Phosphotransferase System Enzyme I (EI) Family	+
8.A.9_The rBAT Transport Accessory Protein (rBAT) Family	+
8.A.11_The Immunophilin-like Prolyl:peptidyl Isomerase Regulator (I-PPI) Family	-
8.A.13_The Tetratricopeptide Repeat (Tpr1) Family	-
8.A.15_The K+ Channel Accessory Protein (KChAP) Family	+
8.A.21_The Stomatin/Podocin/Band 7/Nephrosis.2/SPFH (Stomatin) Family	+
8.A.26_The Caveolin (Caveolin) Family	+
8.A.27_The CDC50 P-type ATPase Lipid Flippase Subunit (CDC50) Family	-
8.A.28_The Ankyrin (Ankyrin) Family	+
8.A.30_The Nedd4-Family Interacting Protein-2 (Nedd4) Family	-
8.A.32_The β-Amyloid Cleaving Enzyme (BACE1) Family	-
8.A.33_The Fatty Acid Binding Protein (FABP) Family	+
8.A.34_The Endophilin (Endophilin) Family	+
8.B_Ribosomally synthesized protein/peptide toxins/agonists that target channels and carriers	-
8.B.9_The Triflin Toxin (Triflin or CRISP) Family	-
8.B.14_The Sea Anemone Peptide Toxin, Class 1 (BgK) Family	-
9_Incompletely Characterized Transport Systems	-
9.A_Recognized transporters of unknown biochemical mechanism	+
9.A.1_The Non ABC Multidrug Exporter (N-MDE) Family	-
9.A.2_The Putative Dissolved Inorganic Carbon Concentrating Transporter (DIC-CT) Family	-
9.A.6_The ATP Exporter (ATP-E) Family	+
9.A.8_The Ferrous Iron Uptake (FeoB) Family	-
9.A.9_The Low Affinity Fe2+ Transporter (FeT) Family	-
9.A.10_The Oligomeric Probable Pore-forming SpoIIA Toxin (SpoIIA) Family	+
9.A.11_The Dipicolinic Acid Transporter (DPA-T) Family	-
9.A.14_The G-protein-coupled receptor (GPCR) Family	-
9.A.17_The Integral Membrane Peroxisomal Protein Importer-2 (PPI2) Family	+
9.A.19_The Lipid Intermediate Transporter (Arv1) Family	-
9.A.25_The Por Protein Secretin System (PorSS) Family	-
9.A.26_The Lipid-translocating Exporter (LTE) Family	+
9.A.27_The Non-Classical Protein Exporter (NCPE) Family	+
9.A.34_The Nuclear Pore Complex Biogenesis (NPC-B) Family	-
9.A.36_The Ca2+-dependent Phospholipid Scramblase (Scramblase) Family	-
9.A.40_The HlyC/CorC (HCC) Family	-
9.A.41_The Capsular Polysaccharide Exporter (CPS-E) Family	+
9.A.42_The Ferrous Iron Transporter (IroT/MavN) Family	-
9.A.45_The Archaeocin/Halocin C8 (HalC8) Family	+
9.A.46_The Clarin (CLRN) Family	-
9.A.48_The Unconventional Protein Secretion (UPS) System	-
9.A.49_The Prenylated Rab Acceptor Protein 1 (PRA1) Family	-
9.A.50_The Nuclear t-RNA exporter (t-Exporter) Family	-
9.A.54_The Lysosomal Cobalamin (B12) Transporter (L-B12T) Family	+
9.A.55_The TMEM205 (TMEM205) Family	-
9.B_Putative transport proteins	-
9.B.1_The Integral Membrane CAAX Protease (CAAX Protease) Family	+
9.B.3_The Cysteine Protease Binding Protein-8 (CPBP8) Family	+
9.B.7_The Spanin3 (Spanin3) Family	+
9.B.8_The DUF2157 (DUF2157) Family	+
9.B.10_The Putative Tripartite Zn2+ Transporter (TZT) Family	+
9.B.11_The Dense Granule Protein 6 (GRA6) Family	-
9.B.12_The Sensitivity to Sodium or Salt Stress-induced Hydrophobic Peptide (Sna) Family	-
9.B.16_The Putative Ductin Channel (Ductin) Family	-
9.B.17_The VAMP-associated protein (VAP) Family	-
9.B.20_The Putative Mg2+ Transporter-C (MgtC) Family	-
9.B.21_The Frataxin (Frataxin) Family	+
9.B.24_The DUF805 or PF05656 (DUF805) Family	-
9.B.25_The Mitochondrial Inner/Outer Membrane Fusion (MMF) Family	+
9.B.26_The Regulator of ER Stress and Autophagy TMEM208 (TMEM208) Family	-
9.B.27_The DedA or YdjX-Z (DedA) Family	-
9.B.30_The Xanthan Gum Polysaccharide Biosynthesis/Export, GumE (GumE) Family	+
9.B.32_The DUF3302 or Pfam11742 (YibI) Family	+
9.B.34_The Kinase/Phosphatase/Cyclic-GMP Synthase/Cyclic di-GMP Hydrolase (KPSH) Family	+
9.B.35_The Putative Thyronine-Transporting Transthyretin (Transthyretin) Family	+
9.B.37_The Huntington-interacting Protein 14 (HIP14) Family	-
9.B.38_The Myelin Proteolipid Protein (MPLP) Family	+
9.B.45_The Fungal Mating-type Pheromone Receptor (MAT-PR) Family	-
9.B.49_9.B.49 family	-
9.B.66_The Propionicin PLG-1 (Propionicin PLC-1) Family	+
9.B.70_The Multicomponent Putative SpoIIIAE Exporter (SpoIIIA-E) Family	-
9.B.71_The Spanin4 (Spanin4) Family	+
9.B.74_The Phage Infection Protein (PIP) Family	-
9.B.75_The Ethanol Utilization/Transport (Eut) Protein Family	+
9.B.82_The Endoplasmic Reticulum Retrieval Protein1 (Putative Heavy Metal Transporter) (Rer1) Family	-
9.B.87_The Selenoprotein P Receptor (SelP-Receptor) Family	+
9.B.97_The Acyltransferase-3/Putative Acetyl-CoA Transporter (ATAT) Family	-
9.B.102_The YedE/YeeE (YedE/YeeE) Family	-
9.B.103_The Putative Ca2+ Uniporter (GC1qR) Family	-
9.C_Functionally characterized transporters lacking identified sequences	+
9.C.6_The Mitochondrial Organic Anion Channel (MOAC) Family	+
Hemibiotrophs
Total_Transporters	+
1_Channels/Pores	-
1.A_α-Type Channels	-
1.A.1_The Voltage-gated Ion Channel (VIC) Superfamily	+
1.A.3_The Ryanodine-Inositol 1,4,5-triphosphate Receptor Ca2+ Channel (RIR-CaC) Family	-
1.A.4_The Transient Receptor Potential Ca2+ Channel (TRP-CC) Family	-
1.A.6_The Epithelial Na+ Channel (ENaC) Family	+
1.A.8_The Major Intrinsic Protein (MIP) Family	+
1.A.9_The Neurotransmitter Receptor, Cys loop, Ligand-gated Ion Channel (LIC) Family	-
1.A.11_The Ammonium Channel Transporter (Amt) Family	+
1.A.12_The Intracellular Chloride Channel (CLIC) Family	-
1.A.13_The Epithelial Chloride Channel (E-ClC) Family	-
1.A.15_The Non-selective Cation Channel-2 (NSCC2) Family	-
1.A.16_The Formate-Nitrite Transporter (FNT) Family	+
1.A.17_The Calcium-Dependent Chloride Channel (Ca-ClC) Family	+
1.A.22_The Large Conductance Mechanosensitive Ion Channel (MscL) Family	+
1.A.24_The Gap Junction-forming Connexin (Connexin) Family	+
1.A.26_The Mg2+ Transporter-E (MgtE) Family	-
1.A.30_The H+- or Na+-translocating Bacterial Flagellar Motor/ExbBD Outer Membrane Transport Energizer (Mot-Exb) Superfamily	-
1.A.31_The Annexin (Annexin) Family	+
1.A.33_The Cation Channel-forming Heat Shock Protein-70 (Hsp70) Family	-
1.A.35_The CorA Metal Ion Transporter (MIT) Family	+
1.A.38_The Golgi pH Regulator (GPHR) Family	-
1.A.47_The Nucleotide-sensitive Anion-selective Channel, ICln (ICln) Family	-
1.A.51_The Voltage-gated Proton Channel (VPC) Family	-
1.A.52_The Ca2+ Release-activated Ca2+ (CRAC) Channel (CRAC-C) Family	-
1.A.55_The Synaptic Vesicle-Associated Ca2+ Channel, Flower (Flower) Family	+
1.A.56_The Copper Transporter (Ctr) Family	+
1.A.67_The Membrane Mg2+ Transporter (MMgT) Family	-
1.A.72_The Mer Superfamily	-
1.B_β-Barrel Porins	+
1.B.1_The General Bacterial Porin (GBP) Family	-
1.B.8_The Mitochondrial and Plastid Porin (MPP) Family	-
1.B.11_The Outer Membrane Fimbrial Usher Porin (FUP) Family	-
1.B.12_The Autotransporter-1 (AT-1) Family	+
1.B.14_The Outer Membrane Receptor (OMR) Family	-
1.B.33_The Outer Membrane Protein Insertion Porin (Bam Complex) (OmpIP) Family	+
1.B.40_The Autotransporter-2 (AT-2) Family	-
1.B.42_The Outer Membrane Lipopolysaccharide Export Porin (LPS-EP) Family	-
1.C_Pore-Forming Toxins (Proteins and Peptides)	-
1.C.2_The Channel-forming δ-Endotoxin Insecticidal Crystal Protein (ICP) Family	-
1.C.4_The Aerolysin Channel-forming Toxin (Aerolysin) Family	-
1.C.8_The Botulinum and Tetanus Toxin (BTT) Family	+
1.C.11_The Pore-forming RTX Toxin (RTX-toxin) Family	-
1.C.12_The Thiol-activated Cholesterol-dependent Cytolysin (CDC) Family	-
1.C.13_The Channel-forming Leukocidin Cytotoxin (Ctx) Family	-
1.C.15_The Whipworm Stichosome Porin (WSP) Family	-
1.C.16_The Magainin (Magainin) Family	+
1.C.33_The Cathelicidin (Cathelicidin) Family	-
1.C.35_The Amoebapore (Amoebapore) Family	-
1.C.39_The Membrane Attack Complex/Perforin (MACPF) Family	-
1.C.47_The Insect/Fungal Defensin (Insect/Fungal Defensin) Family	+
1.C.57_The Clostridial Cytotoxin (CCT) Family	-
1.C.63_The α-Latrotoxin (Latrotoxin) Family	-
1.C.71_The Cytolytic Delta Endotoxin (Cyt1/2) Family	-
1.C.80_The Cytotoxic Major Fimbrial Subunit (MrxA) Family	-
1.C.82_The Pore-forming Amphipathic Helical Peptide HP(2-20) (HP2-20) Family	+
1.C.96_The Haemolytic Lectin, CEL-III (CEL-III) Family	-
1.C.97_The Pleurotolysin Pore-Forming (Pleurotolysin) Family	-
1.F_Vesicle Fusion Pores	-
1.F.1_The Synaptosomal Vesicle Fusion Pore (SVF-Pore) Family	-
1.G_Viral Fusion Pores	+
1.G.7_The Reovirus FAST Fusion Protein (R-FAST) Famly	+
2_Electrochemical Potential-driven Transporters	+
2.A_Porters (uniporters, symporters, antiporters)	+
2.A.1_The Major Facilitator Superfamily (MFS)	+
2.A.2_The Glycoside-Pentoside-Hexuronide (GPH):Cation Symporter Family	+
2.A.3_The Amino Acid-Polyamine-Organocation (APC) Family	+
2.A.4_The Cation Diffusion Facilitator (CDF) Family	+
2.A.5_The Zinc (Zn2+)-Iron (Fe2+) Permease (ZIP) Family	+
2.A.6_The Resistance-Nodulation-Cell Division (RND) Superfamily	+
2.A.7_The Drug/Metabolite Transporter (DMT) Superfamily	-
2.A.9_The Membrane Protein Insertase (YidC/Alb3/Oxa1) Family	-
2.A.16_The Telurite-resistance/Dicarboxylate Transporter (TDT) Family	+
2.A.17_The Proton-dependent Oligopeptide Transporter (POT/PTR) Family	+
2.A.18_The Amino Acid/Auxin Permease (AAAP) Family	+
2.A.19_The Ca2+:Cation Antiporter (CaCA) Family	+
2.A.20_The Inorganic Phosphate Transporter (PiT) Family	+
2.A.21_The Solute:Sodium Symporter (SSS) Family	+
2.A.22_The Neurotransmitter:Sodium Symporter (NSS) Family	+
2.A.23_The Dicarboxylate/Amino Acid:Cation (Na+ or H+) Symporter (DAACS) Family	+
2.A.29_The Mitochondrial Carrier (MC) Family	+
2.A.30_The Cation-Chloride Cotransporter (CCC) Family	+
2.A.31_The Anion Exchanger (AE) Family	+
2.A.36_The Monovalent Cation:Proton Antiporter-1 (CPA1) Family	+
2.A.37_The Monovalent Cation:Proton Antiporter-2 (CPA2) Family	-
2.A.38_The K+ Transporter (Trk) Family	+
2.A.39_The Nucleobase:Cation Symporter-1 (NCS1) Family	+
2.A.40_The Nucleobase/Ascorbate Transporter (NAT) or Nucleobase:Cation Symporter-2 (NCS2) Family	+
2.A.41_The Concentrative Nucleoside Transporter (CNT) Family	+
2.A.42_The Hydroxy/Aromatic Amino Acid Permease (HAAAP) Family	-
2.A.43_The Lysosomal Cystine Transporter (LCT) Family	+
2.A.44_2.A.44 family	+
2.A.45_The Arsenite-Antimonite (ArsB) Efflux Family	-
2.A.47_The Divalent Anion:Na+ Symporter (DASS) Family	-
2.A.49_The Chloride Carrier/Channel (ClC) Family	+
2.A.50_The Glycerol Uptake (GUP) Family	+
2.A.51_The Chromate Ion Transporter (CHR) Family	-
2.A.52_The Ni2+-Co2+ Transporter (NiCoT) Family	+
2.A.53_The Sulfate Permease (SulP) Family	+
2.A.54_The Mitochondrial Tricarboxylate Carrier (MTC) Family	+
2.A.55_The Metal Ion (Mn2+-iron) Transporter (Nramp) Family	-
2.A.56_The Tripartite ATP-independent Periplasmic Transporter (TRAP-T) Family	+
2.A.57_The Equilibrative Nucleoside Transporter (ENT) Family	-
2.A.59_The Arsenical Resistance-3 (ACR3) Family	+
2.A.66_The Multidrug/Oligosaccharidyl-lipid/Polysaccharide (MOP) Flippase Superfamily	+
2.A.67_The Oligopeptide Transporter (OPT) Family	+
2.A.69_The Auxin Efflux Carrier (AEC) Family	-
2.A.72_The K+ Uptake Permease (KUP) Family	+
2.A.77_The Cadmium Resistance (CadD) Family	+
2.A.78_The Branched Chain Amino Acid Exporter (LIV-E) Family	-
2.A.79_The Threonine/Serine Exporter (ThrE) Family	-
2.A.80_The Tricarboxylate Transporter (TTT) Family	-
2.A.82_The Organic Solute Transporter (OST) Family	-
2.A.85_The Aromatic Acid Exporter (ArAE) Family	-
2.A.89_The Vacuolar Iron Transporter (VIT) Family	+
2.A.92_The Choline Transporter-like (CTL) Family	+
2.A.93_2.A.93 family	+
2.A.94_The Phosphate Permease (Pho1) Family	-
2.A.95_The 6 TMS Neutral Amino Acid Transporter (NAAT) Family	-
2.A.96_The Acetate Uptake Transporter (AceTr) Family	+
2.A.97_The Mitochondrial Inner Membrane K+/H+ and Ca2+/H+ Exchanger (LetM1) Family	-
2.A.100_The Ferroportin (Fpn) Family	+
2.A.102_The 4-Toluene Sulfonate Uptake Permease (TSUP) Family	-
2.C_Ion-gradient-driven energizers	-
2.C.1_The TonB-ExbB-ExbD/TolA-TolQ-TolR Outer Membrane Receptor Energizers and Stabilizers (TonB/TolA) Family	-
3_Primary Active Transporters	+
3.A_P-P-bond-hydrolysis-driven transporters	+
3.A.1_The ATP-binding Cassette (ABC) Superfamily	+
3.A.2_The H+- or Na+-translocating F-type, V-type and A-type ATPase (F-ATPase) Superfamily	+
3.A.3_The P-type ATPase (P-ATPase) Superfamily	+
3.A.4_The Arsenite-Antimonite (ArsAB) Efflux Family	-
3.A.5_The General Secretory Pathway (Sec) Family	-
3.A.6_The Type III (Virulence-related) Secretory Pathway (IIISP) Family	-
3.A.7_The Type IV (Conjugal DNA-Protein Transfer or VirB) Secretory Pathway (IVSP) Family	+
3.A.8_The Mitochondrial Protein Translocase (MPT) Family	+
3.A.9_The Chloroplast Envelope Protein Translocase (CEPT or Tic-Toc) Family	+
3.A.11_The Bacterial Competence-related DNA Transformation Transporter (DNA-T) Family	-
3.A.15_The Outer Membrane Protein Secreting Main Terminal Branch (MTB) Family	-
3.A.16_The Endoplasmic Reticular Retrotranslocon (ER-RT) Family	-
3.A.17_The Phage T7 Injectisome (T7 Injectisome) Family	+
3.A.18_The Nuclear mRNA Exporter (mRNA-E) Family	+
3.A.19_The TMS Recognition/Insertion Complex (TRC) Family	+
3.A.20_The Peroxisomal Protein Importer (PPI) Family	-
3.B_Decarboxylation-driven transporters	+
3.B.1_The Na+-transporting Carboxylic Acid Decarboxylase (NaT-DC) Family	+
3.D_Oxidoreduction-driven transporters	-
3.D.1_The H+ or Na+-translocating NADH Dehydrogenase (NDH) Family	-
3.D.2_The Proton-translocating Transhydrogenase (PTH) Family	+
3.D.3_The Proton-translocating Quinol:Cytochrome c Reductase (QCR) Superfamily	-
3.D.4_The Proton-translocating Cytochrome Oxidase (COX) Superfamily	-
3.D.5_The Na+-translocating NADH:Quinone Dehydrogenase (Na-NDH or NQR) Family	+
3.D.9_The H+-translocating F420H2 Dehydrogenase (F420H2DH) Family	-
3.E_Light absorption-driven transporters	+
3.E.1_The Ion-translocating Microbial Rhodopsin (MR) Family	+
3.E.2_The Photosynthetic Reaction Center (PRC) Family	-
4_Group Translocators	+
4.A_Phosphotransfer-driven Group Translocators (PTS)	+
4.A.1_The PTS Glucose-Glucoside (Glc) Family	+
4.A.2_The PTS Fructose-Mannitol (Fru) Family	-
4.A.3_The PTS Lactose-N,N'-Diacetylchitobiose-β-glucoside (Lac) Family	-
4.B_Nicotinamide ribonucleoside uptake transporters	-
4.B.1_The Nicotinamide Ribonucleoside (NR) Uptake Permease (PnuC) Family	-
4.C_Acyl CoA ligase-coupled transporters	+
4.C.1_The Fatty Acid Group Translocation (FAT) Family	+
4.C.2_The Carnitine O-Acyl Transferase (CrAT) Family	-
4.C.3_The Acyl-CoA Thioesterase (AcoT) Family	-
5_Transmembrane Electron Carriers	+
5.A_Transmembrane 2-electron transfer carriers	+
5.A.1_The Disulfide Bond Oxidoreductase D (DsbD) Family	+
5.A.3_The Prokaryotic Molybdopterin-containing Oxidoreductase (PMO) Family	+
5.A.4_5.A.4 family	+
5.B_Transmembrane 1-electron transfer carriers	+
5.B.1_The Phagocyte (gp91phox) NADPH Oxidase Family	+
5.B.2_The Eukaryotic Cytochrome b561 (Cytb561) Family	+
5.B.4_The Plant Photosystem I Supercomplex (PSI) Family	-
5.B.6_The Transmembrane Epithelial Antigen Protien-3 Ferric Reductase (STEAP) Family	+
8_Accessory Factors Involved in Transport	-
8.A_Auxiliary transport proteins	-
8.A.1_The Membrane Fusion Protein (MFP) Family	-
8.A.3_The Cytoplasmic Membrane-Periplasmic Auxiliary-1 (MPA1) Protein with Cytoplasmic (C) Domain (MPA1-C or MPA1+C) Family	-
8.A.5_The Voltage-gated K+ Channel β-subunit (Kvβ) Family	-
8.A.6_The Auxiliary Nutrient Transporter (ANT) Family	+
8.A.7_The Phosphotransferase System Enzyme I (EI) Family	+
8.A.9_The rBAT Transport Accessory Protein (rBAT) Family	+
8.A.11_The Immunophilin-like Prolyl:peptidyl Isomerase Regulator (I-PPI) Family	-
8.A.13_The Tetratricopeptide Repeat (Tpr1) Family	-
8.A.15_The K+ Channel Accessory Protein (KChAP) Family	-
8.A.21_The Stomatin/Podocin/Band 7/Nephrosis.2/SPFH (Stomatin) Family	+
8.A.26_The Caveolin (Caveolin) Family	+
8.A.27_The CDC50 P-type ATPase Lipid Flippase Subunit (CDC50) Family	+
8.A.28_The Ankyrin (Ankyrin) Family	-
8.A.30_The Nedd4-Family Interacting Protein-2 (Nedd4) Family	-
8.A.32_The β-Amyloid Cleaving Enzyme (BACE1) Family	-
8.A.33_The Fatty Acid Binding Protein (FABP) Family	-
8.A.34_The Endophilin (Endophilin) Family	+
8.B_Ribosomally synthesized protein/peptide toxins/agonists that target channels and carriers	+
8.B.9_The Triflin Toxin (Triflin or CRISP) Family	+
8.B.14_The Sea Anemone Peptide Toxin, Class 1 (BgK) Family	-
9_Incompletely Characterized Transport Systems	+
9.A_Recognized transporters of unknown biochemical mechanism	+
9.A.1_The Non ABC Multidrug Exporter (N-MDE) Family	-
9.A.2_The Putative Dissolved Inorganic Carbon Concentrating Transporter (DIC-CT) Family	+
9.A.6_The ATP Exporter (ATP-E) Family	+
9.A.8_The Ferrous Iron Uptake (FeoB) Family	-
9.A.9_The Low Affinity Fe2+ Transporter (FeT) Family	-
9.A.10_The Oligomeric Probable Pore-forming SpoIIA Toxin (SpoIIA) Family	+
9.A.11_The Dipicolinic Acid Transporter (DPA-T) Family	-
9.A.14_The G-protein-coupled receptor (GPCR) Family	-
9.A.17_The Integral Membrane Peroxisomal Protein Importer-2 (PPI2) Family	+
9.A.19_The Lipid Intermediate Transporter (Arv1) Family	-
9.A.25_The Por Protein Secretin System (PorSS) Family	-
9.A.26_The Lipid-translocating Exporter (LTE) Family	+
9.A.27_The Non-Classical Protein Exporter (NCPE) Family	+
9.A.34_The Nuclear Pore Complex Biogenesis (NPC-B) Family	-
9.A.36_The Ca2+-dependent Phospholipid Scramblase (Scramblase) Family	-
9.A.40_The HlyC/CorC (HCC) Family	-
9.A.41_The Capsular Polysaccharide Exporter (CPS-E) Family	+
9.A.42_The Ferrous Iron Transporter (IroT/MavN) Family	-
9.A.45_The Archaeocin/Halocin C8 (HalC8) Family	+
9.A.46_The Clarin (CLRN) Family	+
9.A.48_The Unconventional Protein Secretion (UPS) System	+
9.A.49_The Prenylated Rab Acceptor Protein 1 (PRA1) Family	-
9.A.50_The Nuclear t-RNA exporter (t-Exporter) Family	-
9.A.54_The Lysosomal Cobalamin (B12) Transporter (L-B12T) Family	+
9.A.55_The TMEM205 (TMEM205) Family	-
9.B_Putative transport proteins	-
9.B.1_The Integral Membrane CAAX Protease (CAAX Protease) Family	+
9.B.3_The Cysteine Protease Binding Protein-8 (CPBP8) Family	-
9.B.7_The Spanin3 (Spanin3) Family	+
9.B.8_The DUF2157 (DUF2157) Family	-
9.B.10_The Putative Tripartite Zn2+ Transporter (TZT) Family	+
9.B.11_The Dense Granule Protein 6 (GRA6) Family	-
9.B.12_The Sensitivity to Sodium or Salt Stress-induced Hydrophobic Peptide (Sna) Family	-
9.B.16_The Putative Ductin Channel (Ductin) Family	-
9.B.17_The VAMP-associated protein (VAP) Family	+
9.B.20_The Putative Mg2+ Transporter-C (MgtC) Family	-
9.B.21_The Frataxin (Frataxin) Family	-
9.B.24_The DUF805 or PF05656 (DUF805) Family	-
9.B.25_The Mitochondrial Inner/Outer Membrane Fusion (MMF) Family	+
9.B.26_The Regulator of ER Stress and Autophagy TMEM208 (TMEM208) Family	-
9.B.27_The DedA or YdjX-Z (DedA) Family	-
9.B.30_The Xanthan Gum Polysaccharide Biosynthesis/Export, GumE (GumE) Family	-
9.B.32_The DUF3302 or Pfam11742 (YibI) Family	+
9.B.34_The Kinase/Phosphatase/Cyclic-GMP Synthase/Cyclic di-GMP Hydrolase (KPSH) Family	-
9.B.35_The Putative Thyronine-Transporting Transthyretin (Transthyretin) Family	+
9.B.37_The Huntington-interacting Protein 14 (HIP14) Family	-
9.B.38_The Myelin Proteolipid Protein (MPLP) Family	+
9.B.45_The Fungal Mating-type Pheromone Receptor (MAT-PR) Family	-
9.B.49_9.B.49 family	-
9.B.66_The Propionicin PLG-1 (Propionicin PLC-1) Family	-
9.B.70_The Multicomponent Putative SpoIIIAE Exporter (SpoIIIA-E) Family	-
9.B.71_The Spanin4 (Spanin4) Family	-
9.B.74_The Phage Infection Protein (PIP) Family	-
9.B.75_The Ethanol Utilization/Transport (Eut) Protein Family	+
9.B.82_The Endoplasmic Reticulum Retrieval Protein1 (Putative Heavy Metal Transporter) (Rer1) Family	-
9.B.87_The Selenoprotein P Receptor (SelP-Receptor) Family	+
9.B.97_The Acyltransferase-3/Putative Acetyl-CoA Transporter (ATAT) Family	-
9.B.102_The YedE/YeeE (YedE/YeeE) Family	+
9.B.103_The Putative Ca2+ Uniporter (GC1qR) Family	-
9.C_Functionally characterized transporters lacking identified sequences	+
9.C.6_The Mitochondrial Organic Anion Channel (MOAC) Family	+
Biotrophs
Total_Transporters	-
1_Channels/Pores	-
1.A_α-Type Channels	-
1.A.1_The Voltage-gated Ion Channel (VIC) Superfamily	-
1.A.3_The Ryanodine-Inositol 1,4,5-triphosphate Receptor Ca2+ Channel (RIR-CaC) Family	+
1.A.4_The Transient Receptor Potential Ca2+ Channel (TRP-CC) Family	-
1.A.6_The Epithelial Na+ Channel (ENaC) Family	-
1.A.8_The Major Intrinsic Protein (MIP) Family	-
1.A.9_The Neurotransmitter Receptor, Cys loop, Ligand-gated Ion Channel (LIC) Family	+
1.A.11_The Ammonium Channel Transporter (Amt) Family	-
1.A.12_The Intracellular Chloride Channel (CLIC) Family	+
1.A.13_The Epithelial Chloride Channel (E-ClC) Family	-
1.A.15_The Non-selective Cation Channel-2 (NSCC2) Family	-
1.A.16_The Formate-Nitrite Transporter (FNT) Family	-
1.A.17_The Calcium-Dependent Chloride Channel (Ca-ClC) Family	+
1.A.22_The Large Conductance Mechanosensitive Ion Channel (MscL) Family	+
1.A.24_The Gap Junction-forming Connexin (Connexin) Family	-
1.A.26_The Mg2+ Transporter-E (MgtE) Family	-
1.A.30_The H+- or Na+-translocating Bacterial Flagellar Motor/ExbBD Outer Membrane Transport Energizer (Mot-Exb) Superfamily	-
1.A.31_The Annexin (Annexin) Family	-
1.A.33_The Cation Channel-forming Heat Shock Protein-70 (Hsp70) Family	-
1.A.35_The CorA Metal Ion Transporter (MIT) Family	-
1.A.38_The Golgi pH Regulator (GPHR) Family	+
1.A.47_The Nucleotide-sensitive Anion-selective Channel, ICln (ICln) Family	+
1.A.51_The Voltage-gated Proton Channel (VPC) Family	+
1.A.52_The Ca2+ Release-activated Ca2+ (CRAC) Channel (CRAC-C) Family	-
1.A.55_The Synaptic Vesicle-Associated Ca2+ Channel, Flower (Flower) Family	-
1.A.56_The Copper Transporter (Ctr) Family	-
1.A.67_The Membrane Mg2+ Transporter (MMgT) Family	+
1.A.72_The Mer Superfamily	-
1.B_β-Barrel Porins	-
1.B.1_The General Bacterial Porin (GBP) Family	-
1.B.8_The Mitochondrial and Plastid Porin (MPP) Family	-
1.B.11_The Outer Membrane Fimbrial Usher Porin (FUP) Family	-
1.B.12_The Autotransporter-1 (AT-1) Family	-
1.B.14_The Outer Membrane Receptor (OMR) Family	-
1.B.33_The Outer Membrane Protein Insertion Porin (Bam Complex) (OmpIP) Family	-
1.B.40_The Autotransporter-2 (AT-2) Family	-
1.B.42_The Outer Membrane Lipopolysaccharide Export Porin (LPS-EP) Family	-
1.C_Pore-Forming Toxins (Proteins and Peptides)	+
1.C.2_The Channel-forming δ-Endotoxin Insecticidal Crystal Protein (ICP) Family	+
1.C.4_The Aerolysin Channel-forming Toxin (Aerolysin) Family	+
1.C.8_The Botulinum and Tetanus Toxin (BTT) Family	-
1.C.11_The Pore-forming RTX Toxin (RTX-toxin) Family	-
1.C.12_The Thiol-activated Cholesterol-dependent Cytolysin (CDC) Family	-
1.C.13_The Channel-forming Leukocidin Cytotoxin (Ctx) Family	-
1.C.15_The Whipworm Stichosome Porin (WSP) Family	-
1.C.16_The Magainin (Magainin) Family	+
1.C.33_The Cathelicidin (Cathelicidin) Family	-
1.C.35_The Amoebapore (Amoebapore) Family	-
1.C.39_The Membrane Attack Complex/Perforin (MACPF) Family	+
1.C.47_The Insect/Fungal Defensin (Insect/Fungal Defensin) Family	-
1.C.57_The Clostridial Cytotoxin (CCT) Family	-
1.C.63_The α-Latrotoxin (Latrotoxin) Family	-
1.C.71_The Cytolytic Delta Endotoxin (Cyt1/2) Family	+
1.C.80_The Cytotoxic Major Fimbrial Subunit (MrxA) Family	-
1.C.82_The Pore-forming Amphipathic Helical Peptide HP(2-20) (HP2-20) Family	+
1.C.96_The Haemolytic Lectin, CEL-III (CEL-III) Family	-
1.C.97_The Pleurotolysin Pore-Forming (Pleurotolysin) Family	-
1.F_Vesicle Fusion Pores	-
1.F.1_The Synaptosomal Vesicle Fusion Pore (SVF-Pore) Family	-
1.G_Viral Fusion Pores	+
1.G.7_The Reovirus FAST Fusion Protein (R-FAST) Famly	+
2_Electrochemical Potential-driven Transporters	-
2.A_Porters (uniporters, symporters, antiporters)	-
2.A.1_The Major Facilitator Superfamily (MFS)	-
2.A.2_The Glycoside-Pentoside-Hexuronide (GPH):Cation Symporter Family	-
2.A.3_The Amino Acid-Polyamine-Organocation (APC) Family	-
2.A.4_The Cation Diffusion Facilitator (CDF) Family	-
2.A.5_The Zinc (Zn2+)-Iron (Fe2+) Permease (ZIP) Family	-
2.A.6_The Resistance-Nodulation-Cell Division (RND) Superfamily	-
2.A.7_The Drug/Metabolite Transporter (DMT) Superfamily	+
2.A.9_The Membrane Protein Insertase (YidC/Alb3/Oxa1) Family	+
2.A.16_The Telurite-resistance/Dicarboxylate Transporter (TDT) Family	-
2.A.17_The Proton-dependent Oligopeptide Transporter (POT/PTR) Family	-
2.A.18_The Amino Acid/Auxin Permease (AAAP) Family	-
2.A.19_The Ca2+:Cation Antiporter (CaCA) Family	-
2.A.20_The Inorganic Phosphate Transporter (PiT) Family	-
2.A.21_The Solute:Sodium Symporter (SSS) Family	+
2.A.22_The Neurotransmitter:Sodium Symporter (NSS) Family	-
2.A.23_The Dicarboxylate/Amino Acid:Cation (Na+ or H+) Symporter (DAACS) Family	-
2.A.29_The Mitochondrial Carrier (MC) Family	-
2.A.30_The Cation-Chloride Cotransporter (CCC) Family	-
2.A.31_The Anion Exchanger (AE) Family	-
2.A.36_The Monovalent Cation:Proton Antiporter-1 (CPA1) Family	-
2.A.37_The Monovalent Cation:Proton Antiporter-2 (CPA2) Family	-
2.A.38_The K+ Transporter (Trk) Family	-
2.A.39_The Nucleobase:Cation Symporter-1 (NCS1) Family	+
2.A.40_The Nucleobase/Ascorbate Transporter (NAT) or Nucleobase:Cation Symporter-2 (NCS2) Family	-
2.A.41_The Concentrative Nucleoside Transporter (CNT) Family	+
2.A.42_The Hydroxy/Aromatic Amino Acid Permease (HAAAP) Family	-
2.A.43_The Lysosomal Cystine Transporter (LCT) Family	-
2.A.44_2.A.44 family	-
2.A.45_The Arsenite-Antimonite (ArsB) Efflux Family	+
2.A.47_The Divalent Anion:Na+ Symporter (DASS) Family	-
2.A.49_The Chloride Carrier/Channel (ClC) Family	-
2.A.50_The Glycerol Uptake (GUP) Family	-
2.A.51_The Chromate Ion Transporter (CHR) Family	-
2.A.52_The Ni2+-Co2+ Transporter (NiCoT) Family	-
2.A.53_The Sulfate Permease (SulP) Family	-
2.A.54_The Mitochondrial Tricarboxylate Carrier (MTC) Family	-
2.A.55_The Metal Ion (Mn2+-iron) Transporter (Nramp) Family	-
2.A.56_The Tripartite ATP-independent Periplasmic Transporter (TRAP-T) Family	-
2.A.57_The Equilibrative Nucleoside Transporter (ENT) Family	+
2.A.59_The Arsenical Resistance-3 (ACR3) Family	-
2.A.66_The Multidrug/Oligosaccharidyl-lipid/Polysaccharide (MOP) Flippase Superfamily	-
2.A.67_The Oligopeptide Transporter (OPT) Family	+
2.A.69_The Auxin Efflux Carrier (AEC) Family	-
2.A.72_The K+ Uptake Permease (KUP) Family	-
2.A.77_The Cadmium Resistance (CadD) Family	-
2.A.78_The Branched Chain Amino Acid Exporter (LIV-E) Family	-
2.A.79_The Threonine/Serine Exporter (ThrE) Family	-
2.A.80_The Tricarboxylate Transporter (TTT) Family	-
2.A.82_The Organic Solute Transporter (OST) Family	+
2.A.85_The Aromatic Acid Exporter (ArAE) Family	+
2.A.89_The Vacuolar Iron Transporter (VIT) Family	+
2.A.92_The Choline Transporter-like (CTL) Family	-
2.A.93_2.A.93 family	-
2.A.94_The Phosphate Permease (Pho1) Family	-
2.A.95_The 6 TMS Neutral Amino Acid Transporter (NAAT) Family	-
2.A.96_The Acetate Uptake Transporter (AceTr) Family	+
2.A.97_The Mitochondrial Inner Membrane K+/H+ and Ca2+/H+ Exchanger (LetM1) Family	+
2.A.100_The Ferroportin (Fpn) Family	-
2.A.102_The 4-Toluene Sulfonate Uptake Permease (TSUP) Family	-
2.C_Ion-gradient-driven energizers	+
2.C.1_The TonB-ExbB-ExbD/TolA-TolQ-TolR Outer Membrane Receptor Energizers and Stabilizers (TonB/TolA) Family	+
3_Primary Active Transporters	-
3.A_P-P-bond-hydrolysis-driven transporters	-
3.A.1_The ATP-binding Cassette (ABC) Superfamily	-
3.A.2_The H+- or Na+-translocating F-type, V-type and A-type ATPase (F-ATPase) Superfamily	-
3.A.3_The P-type ATPase (P-ATPase) Superfamily	-
3.A.4_The Arsenite-Antimonite (ArsAB) Efflux Family	-
3.A.5_The General Secretory Pathway (Sec) Family	-
3.A.6_The Type III (Virulence-related) Secretory Pathway (IIISP) Family	+
3.A.7_The Type IV (Conjugal DNA-Protein Transfer or VirB) Secretory Pathway (IVSP) Family	+
3.A.8_The Mitochondrial Protein Translocase (MPT) Family	+
3.A.9_The Chloroplast Envelope Protein Translocase (CEPT or Tic-Toc) Family	+
3.A.11_The Bacterial Competence-related DNA Transformation Transporter (DNA-T) Family	-
3.A.15_The Outer Membrane Protein Secreting Main Terminal Branch (MTB) Family	-
3.A.16_The Endoplasmic Reticular Retrotranslocon (ER-RT) Family	+
3.A.17_The Phage T7 Injectisome (T7 Injectisome) Family	+
3.A.18_The Nuclear mRNA Exporter (mRNA-E) Family	-
3.A.19_The TMS Recognition/Insertion Complex (TRC) Family	-
3.A.20_The Peroxisomal Protein Importer (PPI) Family	+
3.B_Decarboxylation-driven transporters	-
3.B.1_The Na+-transporting Carboxylic Acid Decarboxylase (NaT-DC) Family	-
3.D_Oxidoreduction-driven transporters	+
3.D.1_The H+ or Na+-translocating NADH Dehydrogenase (NDH) Family	-
3.D.2_The Proton-translocating Transhydrogenase (PTH) Family	+
3.D.3_The Proton-translocating Quinol:Cytochrome c Reductase (QCR) Superfamily	-
3.D.4_The Proton-translocating Cytochrome Oxidase (COX) Superfamily	+
3.D.5_The Na+-translocating NADH:Quinone Dehydrogenase (Na-NDH or NQR) Family	+
3.D.9_The H+-translocating F420H2 Dehydrogenase (F420H2DH) Family	-
3.E_Light absorption-driven transporters	+
3.E.1_The Ion-translocating Microbial Rhodopsin (MR) Family	+
3.E.2_The Photosynthetic Reaction Center (PRC) Family	-
4_Group Translocators	-
[truncated: 1,683 more rows]
