# Supplementary material for: Large-scale genomic analyses with machine learning uncover predictive patterns associated with fungal phytopathogenic lifestyles and traits
Source: Sci Rep. 2023 Oct 11;13:17203. doi: 10.1038/s41598-023-44005-w (PMC10567782; doi:10.1038/s41598-023-44005-w)
Supplement: Supplementary file 6 — Supplementary Information 6. [file 41598_2023_44005_MOESM6_ESM.tree]

((((((((((((((((((((((((((((((((((((CocheC4_1:0.0010799999999999699,CocheC5_3:0.0017300000000000093):0.008510000000000018,Cocmi1:0.007210000000000161):0.0011599999999998278,(Cocca1:0.0024800000000000377,Cocvi1:0.0016799999999999038):0.004469999999999974):0.0014100000000001334,Cocsa1:0.008029999999999982):0.016089999999999938,Coclu2:0.022559999999999913):0.008389999999999898,Settu3:0.030529999999999946):0.01100000000000012,Stely1:0.04041000000000006):0.010399999999999965,(Altal1:0.014129999999999976,Altbr1:0.030710000000000015):0.017730000000000024):0.0042800000000000615,(Pyrtr1:0.013479999999999936,Pyrtt1:0.009579999999999922):0.03068000000000004):0.010089999999999932,Decga1:0.04292999999999991):0.009640000000000093,Clael1:0.04249000000000014):0.012969999999999926,(Lepmu1:0.03673000000000015,Photr1:0.022660000000000124):0.0319799999999999):0.007859999999999978,(Pyrsp1:0.05586000000000002,Cucbe1:0.03736000000000006):0.010499999999999954):0.010190000000000143,(((Stasp1:0.03754000000000013,Ampqui1:0.043500000000000094):0.006920000000000037,Stano2:0.04642999999999997):0.009600000000000053,(Ophdi1:0.04298000000000002,Setho1:0.040140000000000065):0.00666000000000011):0.023789999999999978):0.009909999999999863,(((Macan1:0.01855999999999991,Didex1:0.035639999999999894):0.006450000000000067,(Ascra1:0.031649999999999956,Lizem1:0.02522000000000002):0.004630000000000134):0.04793999999999987,Dotsy1:0.06323999999999996):0.00990000000000002):0.04600000000000004,(((((Maseb1:0.04679000000000011,Bysci1:0.039959999999999996):0.02082000000000006,Perma1:0.06816000000000022):0.025289999999999813,Lenfl1:0.06179000000000001):0.008590000000000098,((Parsp1:0.01607000000000003,Karrh1:0.019930000000000003):0.02732000000000001,Bimnz1:0.04339999999999988):0.050410000000000066):0.010419999999999874,Trepe1:0.05378999999999978):0.015130000000000088):0.007519999999999971,Corca1:0.07770999999999995):0.008280000000000065,Masph1:0.08644000000000007):0.009379999999999944,(Plesi1:0.0484,Melpu1:0.031460000000000043):0.04471000000000003):0.008380000000000054,(((Wesor1:0.06933999999999996,Spofi1:0.08237000000000005):0.0390299999999999,Lopma1:0.07389999999999985):0.00929000000000002,Aaoar1:0.09160999999999997):0.011230000000000073):0.00812999999999997,(((Lopnu1:0.0718399999999999,Polfu1:0.07929000000000008):0.016080000000000094,Veren1:0.0671400000000002):0.014059999999999961,Amnli1:0.09997000000000011):0.006669999999999954):0.014059999999999961,(Cloaq1:0.06187000000000009,Linin1:0.044300000000000006):0.026510000000000034):0.012250000000000094,Zoprh1:0.059699999999999864):0.017490000000000006,Delco1:0.08978999999999981):0.023519999999999985,(Hyspu1_1:0.06208999999999998,Rhyru1_1:0.08247000000000004):0.019749999999999934):0.02317999999999998,(((Cenge3:0.034009999999999874,Glost2:0.03010999999999986):0.03151000000000015,Leppa1:0.06666000000000016):0.012079999999999869,(Lopmy1:0.017169999999999908,Mytre1:0.016469999999999985):0.08461000000000007):0.012410000000000032):0.037390000000000034,Psehy1:0.18089):0.018000000000000016,(((((((Phycitr1:0.0024999999999999467,Phycpc1:0.0018700000000000383):0.0021700000000000053,Phycit1:0.004510000000000014):0.011819999999999942,(Phcitr1:0.007789999999999964,Phcit1:0.005900000000000016):0.012170000000000014):0.011560000000000015,Phycap1:0.02476999999999996):0.07296999999999998,((Botdo1_1:0.03351000000000015,Macph1:0.02783000000000002):0.012369999999999992,(Neopa1:0.03518999999999983,Dipse1:0.04589999999999983):0.008220000000000116):0.04115999999999986):0.02129000000000003,Aplpr1:0.0803799999999999):0.02079999999999993,Sacpr1:0.09489999999999998):0.04983000000000004):0.009239999999999915,(Conap1:0.11247000000000007,Patat1:0.14630999999999994):0.01924999999999999):0.010760000000000103,Linrh1:0.17596999999999996):0.010239999999999805,(((((((Venin1:0.019439999999999902,Venpi1:0.02230999999999994):0.10535000000000005,Verga1:0.14691999999999994):0.020629999999999926,Totfu1:0.11446):0.028729999999999922,Tribi1:0.15540999999999983):0.018930000000000113,Micmi1:0.22392):0.03289999999999993,Erebi1:0.2088899999999999):0.014390000000000125,(Aulhe2:0.15336000000000016,Rhili1:0.14785000000000004):0.023209999999999953):0.01634000000000002):0.023500000000000076,(((((((((Sepmu1:0.007480000000000042,Seppo1:0.01104000000000005):0.05108999999999997,Cerzm1:0.055499999999999994):0.04681000000000002,Mycfi2:0.08298000000000005):0.022340000000000027,((Clafu1:0.031159999999999966,Dotse1:0.028850000000000042):0.05900000000000005,Zasce1:0.07755000000000001):0.016639999999999988):0.012119999999999909,(((Zymps1:0.007390000000000008,Mycgr3:0.009500000000000064):0.0015399999999998748,Zymar1:0.01097999999999999):0.0022400000000000198,Zymbr1:0.007699999999999929):0.09619):0.020700000000000163,Disac1:0.14207000000000014):0.028219999999999912,(((((Aciri1_meta:5.999999999999339E-4,Aciri1_iso:7.800000000000029E-4):0.08804999999999996,Pieho1_1:0.22122999999999993):0.019360000000000044,Ternu1:0.09966999999999993):0.017099999999999893,(Horwer1:0.10114999999999996,Bauco1:0.09972999999999999):0.014339999999999908):0.02096000000000009,Horac1:0.14104000000000005):0.010680000000000023):0.016310000000000047,(Clasph1:0.12165000000000004,Polci1:0.13902000000000003):0.017589999999999995):0.06831999999999994,((((Aurpu_var_mel1:0.02124999999999999,Aurpu_var_nam1:0.022840000000000082):0.006309999999999927,(Aurpu_var_pul1:0.022760000000000002,Aurpu_var_sub1:0.026819999999999955):0.005290000000000017):0.08717999999999992,Delst1:0.09676999999999991):0.03784999999999994,Elsamp1:0.16943999999999992):0.028960000000000097):0.05503999999999998):0.051919999999999966,(((((((((((((TrireRUTC30_1:7.899999999999574E-4,Trire2:0.002630000000000021):0.006859999999999977,Trilo3:0.014009999999999967):0.0050400000000000444,Trici4:0.011440000000000006):0.02507999999999999,(((Trihar1:0.0020700000000000163,Triha1:5.500000000000504E-4):0.007879999999999998,Triatrob1:0.016619999999999968):0.012920000000000043,TriviGv29_8_2:0.018399999999999972):0.013700000000000045):0.011480000000000046,((Trias1:0.0045199999999999685,Triasp1:0.005059999999999953):0.009700000000000042,(Trigam1:0.011599999999999944,Triat2:0.009210000000000051):0.008970000000000034):0.027429999999999954):0.04959999999999998,Escweb1:0.10546):0.031200000000000006,(((((Metro1:0.017710000000000004,Metac1:0.016599999999999948):0.02466999999999997,Pocchl1:0.03881000000000001):0.023070000000000035,Ustvir1:0.09089000000000003):0.02907000000000004,Tolinf1:0.07564000000000004):0.01768000000000003,(Beaba1:0.03573000000000004,Cormi1:0.04539000000000004):0.09504999999999997):0.009549999999999947):0.014339999999999908,Acrchr1:0.11404999999999998):0.011500000000000066,((((((((((FusoxFo47:0.0017000000000000348,Fusoxrad1:0.0018099999999999783):7.700000000000484E-4,Fusoxlyc1:0.0022299999999999542):0.0010700000000000154,Fusox32931:0.003940000000000055):9.700000000000264E-4,(Fusoxmel1:0.0016300000000000203,Fusox2:0.005900000000000016):0.0020299999999999763):0.0014399999999999968,(((Fusoxrap1:0.003920000000000035,Fusoxcon1:0.005569999999999964):0.0015800000000000258,Fusoxpis1:0.0034999999999999476):0.0017300000000000093,Fusoxvas1:0.003770000000000051):0.0018200000000000438):0.0014300000000000423,Fusoxcub1:0.0023999999999999577):0.006680000000000019,(Fusve2:0.00880000000000003,Fusfu1:0.010190000000000032):0.0033400000000000096):0.023150000000000004,(Fusgr1:0.006220000000000003,Fusps1:0.0048399999999999554):0.03351000000000004):0.030689999999999995,(Necha2:0.012469999999999981,Fusso1:0.00931000000000004):0.03876000000000002):0.02514000000000005,(Neodi1:0.04288000000000003,Ilysp1:0.04688999999999999):0.032930000000000015):0.036229999999999984):0.05237999999999998,((((((((Colsi1:0.0031400000000000317,Colny1:0.0049000000000000155):0.0021299999999999653,(Gloac1:0.0040999999999999925,Colfi1:0.003190000000000026):0.0021200000000000108):0.0036800000000000166,Colsa1:0.01314000000000004):0.009079999999999977,Color1:0.015059999999999962):0.021970000000000045,(((Colto1:0.016129999999999978,Colin1:0.008360000000000034):0.005029999999999979,Colgr1:0.02844000000000002):0.005220000000000002,Colhig2:0.025619999999999976):0.009830000000000005):0.01375000000000004,Colch1:0.03622000000000003):0.008480000000000043,(Gloci1:0.039610000000000034,Colorb1:0.04910999999999999):0.011159999999999948):0.053689999999999904,((Veral1:0.03168000000000004,Verda1:0.009539999999999993):0.07865,Sodal1:0.09194999999999998):0.03933999999999993):0.034700000000000064):0.03156999999999999,(((((Gaegr1:0.02683000000000002,Magpo1:0.03369):0.05893999999999999,Magor1:0.08847000000000005):0.06694999999999995,((Ophnu1:0.022460000000000035,Ophpic1:0.02063999999999999):0.07662999999999998,Grocl1:0.09765999999999997):0.08933000000000002):0.020120000000000027,(((Cytch1:0.059660000000000046,Diaam1:0.06406999999999996):0.020059999999999967,(Crypa2:0.057089999999999974,Crypo1:0.08720000000000006):0.02646000000000004):0.06623000000000001,Phaal1:0.08931):0.026129999999999987):0.009179999999999966,((((Neucr_trp3_1:6.199999999999539E-4,Neucr2:6.599999999999939E-4):0.0029599999999999627,(Neute_mat_a1:0.0015199999999999658,Neute_matA2:5.699999999999594E-4):0.00387000000000004):0.09346999999999994,(((Spoth2:0.03842000000000001,Chagl_1:0.06647999999999998):0.01748000000000005,Thite2:0.05156000000000005):0.03127000000000002,Podan3:0.09964000000000006):0.02263000000000004):0.038510000000000044,(Conlig1:0.03474999999999995,Conioc1:0.041789999999999994):0.07900000000000007):0.02554999999999996):0.01976):0.014270000000000005,((((((HypCO275_1:0.005550000000000055,HypEC38_3:0.004210000000000047):0.029959999999999987,HypCI4A_1:0.05008999999999997):0.009000000000000008,DalEC12_1:0.04059999999999997):0.03593000000000002,Entma1:0.11053000000000002):0.016079999999999983,(Eutla1:0.09882999999999997,Micbo1:0.11719999999999997):0.020050000000000012):0.019100000000000006,Pseve2:0.10190999999999995):0.04447000000000001):0.07739999999999991,((((((((((Melva1:0.020970000000000044,Chalo1:0.01735999999999993):0.014600000000000057,Melbi2:0.02677000000000007):0.009869999999999934,Rhier1:0.029950000000000032):0.03871000000000002,(Phisc1:0.041789999999999994,Acema1:0.038899999999999935):0.03907000000000005):0.00827,(((Rhesp1:0.022889999999999966,Cadsp1:0.027429999999999954):0.02593000000000001,Marbr1:0.06682999999999995):0.027300000000000102,Greab1:0.08947000000000005):0.009429999999999938):0.00935000000000008,((((Blugr2:9.099999999999664E-4,BlugrR1_1:0.0010499999999999954):0.008770000000000056,Blugra1:0.013619999999999965):0.09933999999999998,Erynec1:0.13356):0.07575999999999994,Ascsa1:0.09331):0.012050000000000116):0.010189999999999921,Glalo1:0.10511999999999999):0.009700000000000042,(Oidma1:0.08557000000000003,Amore1:0.04704000000000008):0.03349000000000002):0.012979999999999992,(Sclsc1:0.025639999999999996,Botci1:0.03736000000000006):0.08318000000000003):0.028040000000000065,(Pseudest1:0.14294000000000007,Elyde1:0.1452500000000001):0.017630000000000035):0.029189999999999827):0.06008000000000013):0.09709000000000012,(((((((Tubma1:0.023660000000000014,Tubae1:0.029529999999999945):0.008220000000000005,Tubme1v2:0.031000000000000028):0.005149999999999988,Tubbor1:0.02956000000000003):0.010199999999999987,Chove1:0.025980000000000003):0.08687,(Morco1:0.0017899999999999583,Morimp1:0.0019000000000000128):0.10201000000000005):0.041649999999999965,(((Trihyb1:0.06966000000000006,Pyrco1:0.11473):0.02244999999999997,Sphbr2:0.08621000000000001):0.04896999999999996,Ascni1:0.17424000000000006):0.05196999999999996):0.04468000000000005,((((Tercla1:0.013519999999999976,Terbo2:0.011950000000000016):0.018900000000000028,Tirniv1:0.025700000000000056):0.06798000000000004,Kalpfe1:0.07701999999999998):0.10253999999999996,Ascim1:0.26930999999999994):0.02671000000000001):0.05255999999999994):0.1347299999999999,((((((Schoc1:0.04974999999999996,Schcy1:0.037940000000000085):0.11406000000000005,Schpo1:0.12214999999999998):0.13780000000000003,Schja1:0.23612):0.31208,Pneji1:0.39938000000000007):0.045499999999999985,((Tapde1_1:0.10250999999999999,Tappo1:0.10429999999999995):0.09697999999999996,Prola1:0.19208000000000003):0.21512999999999993):0.040610000000000035,(Saico1:0.27334,Neoirr1:0.35717):0.03339000000000003):0.032340000000000035):0.08176499999999987,(((((((((((((((((((((((Psicub1_1:0.04855000000000009,Psiser1:0.03119000000000005):0.034929999999999906,Galma1:0.05970999999999993):0.013709999999999889,Hebcy2:0.07508000000000004):0.009300000000000086,Hypsu1:0.09223000000000003):0.02018999999999993,Corgl3:0.08579000000000003):0.031609999999999916,(Lacam2:0.018769999999999953,Lacbi2:0.019530000000000047):0.0801099999999999):0.013319999999999999,Crula1:0.09024999999999994):0.012880000000000003,(((Copci1:0.0035799999999999166,Copci_AmutBmut1:0.0013199999999999878):0.07252999999999998,Copmar1:0.08474000000000004):0.040280000000000094,Copmic2:0.11739999999999995):0.06113999999999997):0.013600000000000056,((Agabi_varbur_1:0.003849999999999909,Agabi_varbisH97_2:0.004529999999999923):0.0874600000000001,Leugo1_1:0.13250000000000006):0.08139999999999992):0.013490000000000002,((Amath1:0.08614999999999995,Amamu1:0.11495999999999995):0.05754999999999999,Volvo1:0.15066000000000002):0.01629999999999998):0.0192699999999999,((((((Armosto1:0.009949999999999903,Armost1:0.006440000000000001):0.0036599999999999966,(Armga1:0.008559999999999901,Armcep1:0.01419999999999999):0.0030399999999999316):0.007139999999999924,Armme1_1:0.02658999999999989):0.08079999999999998,Cylto1:0.17964000000000002):0.04353000000000007,((((Lentinedodes1:0.007749999999999924,Lened_B_1_1:0.04512999999999989):0.06231000000000009,Gymlu1:0.06376999999999988):0.05509999999999993,Ompol1:0.09407999999999994):0.025349999999999984,Monpe1_1:0.22621000000000002):0.02554999999999996):0.021479999999999944,((Auramp1:0.05231000000000008,Schco3:0.04596):0.11395,Fishe1:0.17694999999999994):0.0484):0.013130000000000086):0.012359999999999927,(PleosPC9_1:0.007290000000000019,PleosPC15_2:0.0046600000000001085):0.1473):0.025519999999999987,((((((((Boledp1:0.007940000000000058,Boled5:0.00598999999999994):0.08708000000000005,(Paxin1:0.020510000000000028,Paxru2:0.023949999999999916):0.03794999999999993):0.016049999999999898,Hydpi2:0.051670000000000105):0.02171999999999996,((Pisti1:0.03255000000000008,Pismi1:0.03766000000000003):0.04153000000000007,Sclci1:0.07373000000000007):0.05319000000000007):0.029470000000000107,((Suilu4:0.008769999999999945,Suibr2:0.008729999999999905):0.036049999999999915,(Rhives1:0.02177999999999991,Rhivi1:0.008720000000000061):0.03488000000000002):0.059779999999999944):0.022990000000000066,(Conol1:0.0323500000000001,Conpu1:0.03143999999999991):0.12399999999999989):0.021160000000000068,((SerlaS7_9_2:0.003889999999999949,SerlaS7_3_2:0.0029399999999999427):0.02133000000000007,Serla_varsha1:0.02283999999999997):0.0777000000000001):0.039309999999999956,((Pilcr1:0.07532000000000005,Fibsp1:0.11627999999999994):0.04512000000000005,Plicr1:0.12156999999999996):0.015589999999999993):0.013360000000000039):0.021789999999999976,(((((((((Dicsqu463_1:0.0025100000000000122,Dicsqu464_1:0.0022800000000000598):0.0012700000000001044,Dicsq1:0.00383):0.001100000000000101,Dicsqu18370_1:0.003209999999999935):0.036880000000000024,Gansp1:0.05136000000000007):0.026939999999999964,Polbr1:0.05676999999999999):0.018240000000000034,((Trapub1:0.01760000000000006,Trave1:0.011130000000000084):0.04718,Pycci1:0.06044000000000005):0.01882000000000006):0.06167999999999996,(((((PosplRSB12_1:0.00822999999999996,Pospl1:0.07326999999999995):0.06705000000000005,Fibra1:0.09072999999999998):0.012029999999999985,(Wolco1:0.07999,Laesu1:0.08848000000000011):0.010760000000000103):0.009549999999999947,(Fompi3:0.04910999999999999,Daequ1:0.03952):0.05969000000000002):0.03265999999999991,(Cersu1:0.044829999999999925,Obbri1:0.041469999999999896):0.06648999999999994):0.015630000000000033):0.017679999999999918,(((((Phchr2:0.03554999999999997,Phaca1:0.0569599999999999):0.03292000000000006,Phlgi1:0.07647000000000004):0.024089999999999945,Bjead1_1:0.0847199999999999):0.028589999999999893,((Phlbr1:0.05110999999999999,Phlrad1:0.0669900000000001):0.04947999999999997,Phlcen1:0.08810000000000007):0.01593):0.031279999999999974,Abobi1:0.11477999999999988):0.021649999999999947):0.03986000000000001,(((Glotr1_1:0.049129999999999896,Neole1:0.06003000000000003):0.0646500000000001,Jaaar1:0.11038999999999999):0.03438000000000008,Punst1:0.1678900000000001):0.015980000000000105):0.01167000000000007):0.011319999999999997,((Stehi1:0.12034999999999996,Hetan2:0.09401999999999999):0.020199999999999996,(Amycha1:0.09684000000000004,Ricme1:0.17257999999999996):0.04259999999999997):0.05343000000000009):0.03589999999999993,(Schpa1:0.15365000000000006,Fomme1:0.13070000000000004):0.07225000000000004):0.03456999999999999,((Sisni1:0.002869999999999928,Sissu1:0.004010000000000069):0.20295000000000007,Sphst1:0.2114999999999999):0.026100000000000012):0.02251000000000003,(Exigl1:0.08709000000000011,Aurde3_1:0.08531):0.18113999999999997):0.021170000000000022,(Pirin1:0.10705999999999993,Sebve1:0.10011999999999999):0.21192999999999995):0.02288000000000001,(((Botbo1:0.17290000000000005,Cananz1:0.26780000000000004):0.026370000000000005,Tulca1:0.26132):0.019340000000000024,(CerAGI:0.06838999999999995,Rhiso1:0.07376999999999989):0.18318):0.02080000000000004):0.04232999999999998,((Calvi1:0.039919999999999956,Calco1:0.04251000000000005):0.02980000000000005,Dacsp1:0.07169000000000003):0.22575999999999996):0.06769000000000003,((((Treen1:0.12436000000000003,Kocim1:0.16357):0.026110000000000078,Treme1:0.16385000000000005):0.021009999999999973,(Cryne_JEC21_1:0.013319999999999999,Cryne_H99_1:0.014539999999999997):0.13971):0.04135,((Crycu1:9.999999999998899E-4,Triol1:0.0013099999999999223):0.12955000000000005,(Trias2479:0.00710999999999995,Trias8904:0.005579999999999918):0.1456900000000001):0.08077000000000001):0.23808000000000007):0.05911999999999995,((((((((Pgt_201_A1:0.00279000000000007,Pgt_Ug99_A1:0.0036400000000000876):0.0025599999999998957,Pgt_Ug99_C1:0.009009999999999962):5.900000000000905E-4,(Pgt_201_B1:0.005209999999999937,Pucgr2:0.005940000000000056):0.0012499999999999734):0.025470000000000104,Puctr1:0.03858000000000006):0.011260000000000048,((Pucst_PST78_1:0.003549999999999942,Pucstr1:0.0043800000000000505):0.0018499999999999073,Pucst1:0.016289999999999916):0.0511299999999999):0.012820000000000054,(PuccoSD80_1:0.003430000000000044,PuccoNC29_1:0.005330000000000057):0.04041000000000006):0.12159000000000009,(((Melme_tre1:0.006440000000000001,Melmed1:0.007239999999999913):0.01480999999999999,(Mellp2_3:0.01872000000000007,Melli1:0.02868000000000004):0.01106000000000007):0.07074000000000003,Croqu1:0.08421999999999996):0.07268999999999992):0.24270999999999998,(((((((Rhoto_IFO0880_2:0.004389999999999894,Rhoto_IFO1236_1:0.0035600000000000076):0.0020599999999999508,Rhoto_IFO0880_4:0.002080000000000082):0.00757999999999992,(Rhoto_IFO0559_1:0.0027399999999999647,Rhoto1:0.0016799999999999038):0.008099999999999996):0.07458000000000009,Rhosp1:0.10956999999999995):0.022380000000000067,Rhoba1_1:0.10309999999999997):0.09300999999999993,(Micld1:0.15704000000000007,Leucr1:0.1133599999999999):0.047149999999999914):0.15015,(Rhomi1:0.30228999999999995,Mixos1:0.31279999999999997):0.04917000000000005):0.02856000000000003):0.07330000000000003):0.15037500000000015);
